# Supplementary material for: Structural insights into the conformational changes of BTR1/SLC4A11 in complex with PIP2
Source: Nat Commun. 2023 Oct 3;14:6157. doi: 10.1038/s41467-023-41924-0 (PMC10547724; doi:10.1038/s41467-023-41924-0)
Supplement: Supplementary file 4 — Source Data [file 41467_2023_41924_MOESM4_ESM.zip]

Archive with 5 entries (4 files):
- Source Data/
- Source Data/MD_input_file.txt
- Source Data/MD_output_file.txt
- Source Data/MMGBSA.txt
- Source Data/Source Data file.xlsx
