# Supplementary material for: Structural insights into the conformational changes of BTR1/SLC4A11 in complex with PIP2
Source: Nat Commun. 2023 Oct 3;14:6157. doi: 10.1038/s41467-023-41924-0 (PMC10547724; doi:10.1038/s41467-023-41924-0)
Supplement: Supplementary file 4 — Source Data [file 41467_2023_41924_MOESM4_ESM.zip › Source Data/MD_input_file.txt]

CRYST1  128.576  123.408  120.605  90.00  90.00  90.00 P 1           1
ATOM      1  N   GLY X   1      81.696  65.716  11.829  0.00  0.00            
ATOM      2  H1  GLY X   1      82.013  64.935  11.272  0.00  0.00            
ATOM      3  H2  GLY X   1      82.177  66.498  11.409  0.00  0.00            
ATOM      4  H3  GLY X   1      80.692  65.761  11.930  0.00  0.00            
ATOM      5  CA  GLY X   1      82.219  65.280  13.114  0.00  0.00            
ATOM      6  HA2 GLY X   1      83.294  65.097  13.144  0.00  0.00            
ATOM      7  HA3 GLY X   1      82.121  66.105  13.820  0.00  0.00            
ATOM      8  C   GLY X   1      81.396  64.236  13.729  0.00  0.00            
ATOM      9  O   GLY X   1      80.278  64.406  14.208  0.00  0.00            
ATOM     10  N   CYS X   2      81.955  63.055  13.638  0.00  0.00            
ATOM     11  H   CYS X   2      82.880  62.833  13.300  0.00  0.00            
ATOM     12  CA  CYS X   2      81.240  61.780  13.992  0.00  0.00            
ATOM     13  HA  CYS X   2      80.491  61.426  13.283  0.00  0.00            
ATOM     14  CB  CYS X   2      82.261  60.607  13.975  0.00  0.00            
ATOM     15  HB2 CYS X   2      83.110  60.815  14.625  0.00  0.00            
ATOM     16  HB3 CYS X   2      81.689  59.781  14.399  0.00  0.00            
ATOM     17  SG  CYS X   2      82.904  60.318  12.350  0.00  0.00            
ATOM     18  HG  CYS X   2      83.618  61.416  12.089  0.00  0.00            
ATOM     19  C   CYS X   2      80.597  61.830  15.374  0.00  0.00            
ATOM     20  O   CYS X   2      81.150  62.277  16.406  0.00  0.00            
ATOM     21  N   VAL X   3      79.364  61.311  15.517  0.00  0.00            
ATOM     22  H   VAL X   3      78.794  61.102  14.710  0.00  0.00            
ATOM     23  CA  VAL X   3      78.642  61.184  16.828  0.00  0.00            
ATOM     24  HA  VAL X   3      79.293  60.717  17.567  0.00  0.00            
ATOM     25  CB  VAL X   3      78.116  62.578  17.244  0.00  0.00            
ATOM     26  HB  VAL X   3      79.006  63.204  17.318  0.00  0.00            
ATOM     27  CG1 VAL X   3      77.036  63.169  16.310  0.00  0.00            
ATOM     28 HG11 VAL X   3      77.333  62.954  15.276  0.00  0.00            
ATOM     29 HG12 VAL X   3      76.073  62.655  16.416  0.00  0.00            
ATOM     30 HG13 VAL X   3      76.823  64.239  16.418  0.00  0.00            
ATOM     31  CG2 VAL X   3      77.539  62.547  18.663  0.00  0.00            
ATOM     32 HG21 VAL X   3      76.500  62.240  18.831  0.00  0.00            
ATOM     33 HG22 VAL X   3      78.144  62.019  19.411  0.00  0.00            
ATOM     34 HG23 VAL X   3      77.409  63.537  19.117  0.00  0.00            
ATOM     35  C   VAL X   3      77.432  60.293  16.644  0.00  0.00            
ATOM     36  O   VAL X   3      76.980  59.960  15.554  0.00  0.00            
ATOM     37  N   LEU X   4      76.853  59.768  17.764  0.00  0.00            
ATOM     38  H   LEU X   4      76.992  60.265  18.632  0.00  0.00            
ATOM     39  CA  LEU X   4      75.631  58.926  17.775  0.00  0.00            
ATOM     40  HA  LEU X   4      75.389  58.444  16.828  0.00  0.00            
ATOM     41  CB  LEU X   4      75.614  57.898  18.936  0.00  0.00            
ATOM     42  HB2 LEU X   4      75.495  58.356  19.918  0.00  0.00            
ATOM     43  HB3 LEU X   4      74.751  57.237  18.851  0.00  0.00            
ATOM     44  CG  LEU X   4      76.811  56.897  19.011  0.00  0.00            
ATOM     45  HG  LEU X   4      77.740  57.391  19.295  0.00  0.00            
ATOM     46  CD1 LEU X   4      76.419  55.804  19.990  0.00  0.00            
ATOM     47 HD11 LEU X   4      77.276  55.237  20.376  0.00  0.00            
ATOM     48 HD12 LEU X   4      76.074  56.354  20.874  0.00  0.00            
ATOM     49 HD13 LEU X   4      75.521  55.255  19.682  0.00  0.00            
ATOM     50  CD2 LEU X   4      76.978  56.137  17.686  0.00  0.00            
ATOM     51 HD21 LEU X   4      76.052  55.663  17.341  0.00  0.00            
ATOM     52 HD22 LEU X   4      77.471  56.773  16.940  0.00  0.00            
ATOM     53 HD23 LEU X   4      77.703  55.315  17.744  0.00  0.00            
ATOM     54  C   LEU X   4      74.411  59.886  18.052  0.00  0.00            
ATOM     55  O   LEU X   4      74.582  60.827  18.778  0.00  0.00            
ATOM     56  N   LEU X   5      73.270  59.577  17.449  0.00  0.00            
ATOM     57  H   LEU X   5      73.227  58.820  16.783  0.00  0.00            
ATOM     58  CA  LEU X   5      72.014  60.279  17.573  0.00  0.00            
ATOM     59  HA  LEU X   5      72.040  61.039  18.354  0.00  0.00            
ATOM     60  CB  LEU X   5      71.843  60.980  16.214  0.00  0.00            
ATOM     61  HB2 LEU X   5      72.555  61.780  16.009  0.00  0.00            
ATOM     62  HB3 LEU X   5      72.004  60.316  15.365  0.00  0.00            
ATOM     63  CG  LEU X   5      70.435  61.708  16.047  0.00  0.00            
ATOM     64  HG  LEU X   5      69.629  61.041  16.352  0.00  0.00            
ATOM     65  CD1 LEU X   5      70.433  62.964  16.996  0.00  0.00            
ATOM     66 HD11 LEU X   5      71.461  63.273  17.225  0.00  0.00            
ATOM     67 HD12 LEU X   5      70.069  63.917  16.594  0.00  0.00            
ATOM     68 HD13 LEU X   5      69.904  62.736  17.930  0.00  0.00            
ATOM     69  CD2 LEU X   5      70.131  62.025  14.646  0.00  0.00            
ATOM     70 HD21 LEU X   5      70.870  62.694  14.188  0.00  0.00            
ATOM     71 HD22 LEU X   5      70.147  61.132  14.009  0.00  0.00            
ATOM     72 HD23 LEU X   5      69.151  62.507  14.539  0.00  0.00            
ATOM     73  C   LEU X   5      70.842  59.398  17.928  0.00  0.00            
ATOM     74  O   LEU X   5      70.713  58.308  17.423  0.00  0.00            
ATOM     75  N   HIE X   6      70.055  59.859  18.857  0.00  0.00            
ATOM     76  H   HIE X   6      70.291  60.748  19.274  0.00  0.00            
ATOM     77  CA  HIE X   6      68.703  59.260  19.249  0.00  0.00            
ATOM     78  HA  HIE X   6      68.586  58.301  18.746  0.00  0.00            
ATOM     79  CB  HIE X   6      68.671  58.940  20.781  0.00  0.00            
ATOM     80  HB2 HIE X   6      69.410  58.162  21.010  0.00  0.00            
ATOM     81  HB3 HIE X   6      68.862  59.903  21.271  0.00  0.00            
ATOM     82  CG  HIE X   6      67.438  58.228  21.343  0.00  0.00            
ATOM     83  ND1 HIE X   6      67.439  57.975  22.698  0.00  0.00            
ATOM     84  CE1 HIE X   6      66.277  57.351  22.821  0.00  0.00            
ATOM     85  HE1 HIE X   6      65.995  56.925  23.773  0.00  0.00            
ATOM     86  NE2 HIE X   6      65.607  57.217  21.703  0.00  0.00            
ATOM     87  HE2 HIE X   6      64.687  56.811  21.610  0.00  0.00            
ATOM     88  CD2 HIE X   6      66.386  57.727  20.708  0.00  0.00            
ATOM     89  HD2 HIE X   6      66.164  57.823  19.655  0.00  0.00            
ATOM     90  C   HIE X   6      67.581  60.121  18.715  0.00  0.00            
ATOM     91  O   HIE X   6      67.363  61.200  19.141  0.00  0.00            
ATOM     92  N   THR X   7      66.837  59.619  17.762  0.00  0.00            
ATOM     93  H   THR X   7      67.026  58.687  17.420  0.00  0.00            
ATOM     94  CA  THR X   7      65.653  60.214  17.196  0.00  0.00            
ATOM     95  HA  THR X   7      65.616  61.288  17.377  0.00  0.00            
ATOM     96  CB  THR X   7      65.780  60.006  15.630  0.00  0.00            
ATOM     97  HB  THR X   7      65.681  58.926  15.520  0.00  0.00            
ATOM     98  CG2 THR X   7      64.592  60.586  14.881  0.00  0.00            
ATOM     99 HG21 THR X   7      64.690  61.669  14.736  0.00  0.00            
ATOM    100 HG22 THR X   7      64.471  60.068  13.922  0.00  0.00            
ATOM    101 HG23 THR X   7      63.678  60.379  15.451  0.00  0.00            
ATOM    102  OG1 THR X   7      66.869  60.689  15.061  0.00  0.00            
ATOM    103  HG1 THR X   7      67.630  60.174  15.381  0.00  0.00            
ATOM    104  C   THR X   7      64.408  59.520  17.674  0.00  0.00            
ATOM    105  O   THR X   7      64.114  58.348  17.403  0.00  0.00            
ATOM    106  N   SER X   8      63.561  60.250  18.408  0.00  0.00            
ATOM    107  H   SER X   8      63.838  61.197  18.626  0.00  0.00            
ATOM    108  CA  SER X   8      62.419  59.782  19.195  0.00  0.00            
ATOM    109  HA  SER X   8      62.382  58.693  19.151  0.00  0.00            
ATOM    110  CB  SER X   8      62.799  60.047  20.642  0.00  0.00            
ATOM    111  HB2 SER X   8      63.786  59.675  20.917  0.00  0.00            
ATOM    112  HB3 SER X   8      62.867  61.115  20.850  0.00  0.00            
ATOM    113  OG  SER X   8      61.965  59.436  21.648  0.00  0.00            
ATOM    114  HG  SER X   8      62.352  58.543  21.659  0.00  0.00            
ATOM    115  C   SER X   8      61.137  60.605  18.895  0.00  0.00            
ATOM    116  O   SER X   8      61.161  61.650  18.388  0.00  0.00            
ATOM    117  N   ARG X   9      59.950  60.004  19.173  0.00  0.00            
ATOM    118  H   ARG X   9      60.049  59.099  19.609  0.00  0.00            
ATOM    119  CA  ARG X   9      58.603  60.456  18.887  0.00  0.00            
ATOM    120  HA  ARG X   9      58.604  61.530  18.699  0.00  0.00            
ATOM    121  CB  ARG X   9      58.046  59.745  17.590  0.00  0.00            
ATOM    122  HB2 ARG X   9      57.761  58.751  17.935  0.00  0.00            
ATOM    123  HB3 ARG X   9      57.131  60.283  17.343  0.00  0.00            
ATOM    124  CG  ARG X   9      58.964  59.726  16.339  0.00  0.00            
ATOM    125  HG2 ARG X   9      59.229  60.774  16.199  0.00  0.00            
ATOM    126  HG3 ARG X   9      59.854  59.122  16.515  0.00  0.00            
ATOM    127  CD  ARG X   9      58.224  59.124  15.134  0.00  0.00            
ATOM    128  HD2 ARG X   9      58.027  58.076  15.361  0.00  0.00            
ATOM    129  HD3 ARG X   9      57.284  59.676  15.117  0.00  0.00            
ATOM    130  NE  ARG X   9      58.941  59.291  13.913  0.00  0.00            
ATOM    131  HE  ARG X   9      58.826  60.066  13.276  0.00  0.00            
ATOM    132  CZ  ARG X   9      59.801  58.407  13.313  0.00  0.00            
ATOM    133  NH1 ARG X   9      60.117  57.334  13.898  0.00  0.00            
ATOM    134 HH11 ARG X   9      59.745  57.048  14.792  0.00  0.00            
ATOM    135 HH12 ARG X   9      60.577  56.622  13.349  0.00  0.00            
ATOM    136  NH2 ARG X   9      60.372  58.693  12.188  0.00  0.00            
ATOM    137 HH21 ARG X   9      60.018  59.396  11.555  0.00  0.00            
ATOM    138 HH22 ARG X   9      60.935  57.994  11.724  0.00  0.00            
ATOM    139  C   ARG X   9      57.655  60.181  20.078  0.00  0.00            
ATOM    140  O   ARG X   9      57.897  59.213  20.744  0.00  0.00            
ATOM    141  N   LYS X  10      56.681  61.065  20.206  0.00  0.00            
ATOM    142  H   LYS X  10      56.492  61.764  19.502  0.00  0.00            
ATOM    143  CA  LYS X  10      55.534  61.142  21.121  0.00  0.00            
ATOM    144  HA  LYS X  10      55.208  60.107  21.226  0.00  0.00            
ATOM    145  CB  LYS X  10      55.970  61.710  22.511  0.00  0.00            
ATOM    146  HB2 LYS X  10      56.912  61.230  22.773  0.00  0.00            
ATOM    147  HB3 LYS X  10      56.122  62.780  22.371  0.00  0.00            
ATOM    148  CG  LYS X  10      55.044  61.603  23.738  0.00  0.00            
ATOM    149  HG2 LYS X  10      54.084  61.984  23.391  0.00  0.00            
ATOM    150  HG3 LYS X  10      54.926  60.534  23.913  0.00  0.00            
ATOM    151  CD  LYS X  10      55.511  62.328  25.034  0.00  0.00            
ATOM    152  HD2 LYS X  10      55.543  63.402  24.852  0.00  0.00            
ATOM    153  HD3 LYS X  10      54.681  62.217  25.732  0.00  0.00            
ATOM    154  CE  LYS X  10      56.898  61.737  25.521  0.00  0.00            
ATOM    155  HE2 LYS X  10      57.634  61.833  24.723  0.00  0.00            
ATOM    156  HE3 LYS X  10      57.294  62.517  26.170  0.00  0.00            
ATOM    157  NZ  LYS X  10      56.838  60.456  26.173  0.00  0.00            
ATOM    158  HZ1 LYS X  10      56.126  59.887  25.739  0.00  0.00            
ATOM    159  HZ2 LYS X  10      57.731  59.984  26.156  0.00  0.00            
ATOM    160  HZ3 LYS X  10      56.622  60.690  27.132  0.00  0.00            
ATOM    161  C   LYS X  10      54.270  61.892  20.589  0.00  0.00            
ATOM    162  O   LYS X  10      54.352  62.965  20.017  0.00  0.00            
ATOM    163  N   TYR X  11      53.155  61.317  20.856  0.00  0.00            
ATOM    164  H   TYR X  11      53.202  60.527  21.483  0.00  0.00            
ATOM    165  CA  TYR X  11      51.814  61.927  20.578  0.00  0.00            
ATOM    166  HA  TYR X  11      51.917  62.471  19.639  0.00  0.00            
ATOM    167  CB  TYR X  11      50.781  60.874  20.298  0.00  0.00            
ATOM    168  HB2 TYR X  11      50.625  60.297  21.218  0.00  0.00            
ATOM    169  HB3 TYR X  11      49.801  61.301  20.051  0.00  0.00            
ATOM    170  CG  TYR X  11      51.171  59.875  19.188  0.00  0.00            
ATOM    171  CD1 TYR X  11      50.644  60.180  17.892  0.00  0.00            
ATOM    172  HD1 TYR X  11      50.242  61.151  17.645  0.00  0.00            
ATOM    173  CE1 TYR X  11      50.671  59.203  16.890  0.00  0.00            
ATOM    174  HE1 TYR X  11      50.316  59.376  15.885  0.00  0.00            
ATOM    175  CZ  TYR X  11      51.310  57.905  17.063  0.00  0.00            
ATOM    176  OH  TYR X  11      51.288  56.930  16.151  0.00  0.00            
ATOM    177  HH  TYR X  11      50.747  57.201  15.388  0.00  0.00            
ATOM    178  CE2 TYR X  11      51.957  57.680  18.391  0.00  0.00            
ATOM    179  HE2 TYR X  11      52.490  56.753  18.542  0.00  0.00            
ATOM    180  CD2 TYR X  11      51.910  58.728  19.376  0.00  0.00            
ATOM    181  HD2 TYR X  11      52.113  58.392  20.382  0.00  0.00            
ATOM    182  C   TYR X  11      51.405  62.822  21.728  0.00  0.00            
ATOM    183  O   TYR X  11      51.741  62.628  22.870  0.00  0.00            
ATOM    184  N   LEU X  12      50.713  63.895  21.384  0.00  0.00            
ATOM    185  H   LEU X  12      50.628  64.077  20.394  0.00  0.00            
ATOM    186  CA  LEU X  12      50.230  65.043  22.223  0.00  0.00            
ATOM    187  HA  LEU X  12      50.144  64.650  23.236  0.00  0.00            
ATOM    188  CB  LEU X  12      51.196  66.259  22.202  0.00  0.00            
ATOM    189  HB2 LEU X  12      51.096  66.677  21.200  0.00  0.00            
ATOM    190  HB3 LEU X  12      50.796  67.013  22.879  0.00  0.00            
ATOM    191  CG  LEU X  12      52.677  66.085  22.442  0.00  0.00            
ATOM    192  HG  LEU X  12      53.173  65.414  21.742  0.00  0.00            
ATOM    193  CD1 LEU X  12      53.460  67.443  22.254  0.00  0.00            
ATOM    194 HD11 LEU X  12      53.178  68.178  23.018  0.00  0.00            
ATOM    195 HD12 LEU X  12      54.528  67.368  22.493  0.00  0.00            
ATOM    196 HD13 LEU X  12      53.290  67.807  21.233  0.00  0.00            
ATOM    197  CD2 LEU X  12      52.836  65.606  23.843  0.00  0.00            
ATOM    198 HD21 LEU X  12      53.903  65.601  24.098  0.00  0.00            
ATOM    199 HD22 LEU X  12      52.312  66.173  24.622  0.00  0.00            
ATOM    200 HD23 LEU X  12      52.626  64.543  24.012  0.00  0.00            
ATOM    201  C   LEU X  12      48.798  65.385  21.813  0.00  0.00            
ATOM    202  O   LEU X  12      48.363  65.190  20.682  0.00  0.00            
ATOM    203  N   LYS X  13      48.017  65.929  22.737  0.00  0.00            
ATOM    204  H   LYS X  13      48.377  66.034  23.675  0.00  0.00            
ATOM    205  CA  LYS X  13      46.638  66.347  22.452  0.00  0.00            
ATOM    206  HA  LYS X  13      46.238  65.695  21.675  0.00  0.00            
ATOM    207  CB  LYS X  13      45.679  66.231  23.665  0.00  0.00            
ATOM    208  HB2 LYS X  13      46.145  66.713  24.525  0.00  0.00            
ATOM    209  HB3 LYS X  13      44.700  66.639  23.411  0.00  0.00            
ATOM    210  CG  LYS X  13      45.460  64.722  23.930  0.00  0.00            
ATOM    211  HG2 LYS X  13      44.788  64.522  23.096  0.00  0.00            
ATOM    212  HG3 LYS X  13      46.328  64.116  23.669  0.00  0.00            
ATOM    213  CD  LYS X  13      44.830  64.289  25.256  0.00  0.00            
ATOM    214  HD2 LYS X  13      45.465  64.441  26.129  0.00  0.00            
ATOM    215  HD3 LYS X  13      43.891  64.804  25.458  0.00  0.00            
ATOM    216  CE  LYS X  13      44.547  62.786  25.344  0.00  0.00            
ATOM    217  HE2 LYS X  13      43.858  62.453  24.567  0.00  0.00            
ATOM    218  HE3 LYS X  13      45.471  62.259  25.106  0.00  0.00            
ATOM    219  NZ  LYS X  13      44.215  62.246  26.670  0.00  0.00            
ATOM    220  HZ1 LYS X  13      44.900  62.617  27.313  0.00  0.00            
ATOM    221  HZ2 LYS X  13      43.317  62.589  26.978  0.00  0.00            
ATOM    222  HZ3 LYS X  13      44.353  61.245  26.683  0.00  0.00            
ATOM    223  C   LYS X  13      46.677  67.796  21.915  0.00  0.00            
ATOM    224  O   LYS X  13      47.606  68.567  22.106  0.00  0.00            
ATOM    225  N   LEU X  14      45.585  68.128  21.192  0.00  0.00            
ATOM    226  H   LEU X  14      44.820  67.475  21.101  0.00  0.00            
ATOM    227  CA  LEU X  14      45.298  69.480  20.963  0.00  0.00            
ATOM    228  HA  LEU X  14      46.244  69.932  20.663  0.00  0.00            
ATOM    229  CB  LEU X  14      44.351  69.547  19.709  0.00  0.00            
ATOM    230  HB2 LEU X  14      43.397  69.067  19.926  0.00  0.00            
ATOM    231  HB3 LEU X  14      44.128  70.614  19.731  0.00  0.00            
ATOM    232  CG  LEU X  14      44.851  68.990  18.395  0.00  0.00            
ATOM    233  HG  LEU X  14      45.455  68.086  18.470  0.00  0.00            
ATOM    234  CD1 LEU X  14      43.598  68.719  17.543  0.00  0.00            
ATOM    235 HD11 LEU X  14      43.874  68.394  16.532  0.00  0.00            
ATOM    236 HD12 LEU X  14      43.090  67.845  17.970  0.00  0.00            
ATOM    237 HD13 LEU X  14      42.817  69.489  17.525  0.00  0.00            
ATOM    238  CD2 LEU X  14      45.751  69.921  17.470  0.00  0.00            
ATOM    239 HD21 LEU X  14      46.516  70.458  18.044  0.00  0.00            
ATOM    240 HD22 LEU X  14      46.384  69.317  16.807  0.00  0.00            
ATOM    241 HD23 LEU X  14      45.145  70.737  17.058  0.00  0.00            
ATOM    242  C   LEU X  14      44.725  70.224  22.235  0.00  0.00            
ATOM    243  O   LEU X  14      44.097  69.610  23.051  0.00  0.00            
ATOM    244  N   LYS X  15      44.990  71.480  22.425  0.00  0.00            
ATOM    245  H   LYS X  15      45.550  71.980  21.750  0.00  0.00            
ATOM    246  CA  LYS X  15      44.253  72.352  23.384  0.00  0.00            
ATOM    247  HA  LYS X  15      44.205  71.923  24.385  0.00  0.00            
ATOM    248  CB  LYS X  15      45.022  73.649  23.637  0.00  0.00            
ATOM    249  HB2 LYS X  15      45.106  74.155  22.676  0.00  0.00            
ATOM    250  HB3 LYS X  15      44.422  74.310  24.262  0.00  0.00            
ATOM    251  CG  LYS X  15      46.406  73.373  24.189  0.00  0.00            
ATOM    252  HG2 LYS X  15      46.309  72.904  25.168  0.00  0.00            
ATOM    253  HG3 LYS X  15      46.952  72.704  23.525  0.00  0.00            
ATOM    254  CD  LYS X  15      47.268  74.645  24.388  0.00  0.00            
ATOM    255  HD2 LYS X  15      47.361  75.209  23.460  0.00  0.00            
ATOM    256  HD3 LYS X  15      46.800  75.289  25.133  0.00  0.00            
ATOM    257  CE  LYS X  15      48.578  74.159  24.861  0.00  0.00            
ATOM    258  HE2 LYS X  15      48.396  73.468  25.684  0.00  0.00            
ATOM    259  HE3 LYS X  15      49.096  73.527  24.140  0.00  0.00            
ATOM    260  NZ  LYS X  15      49.435  75.160  25.444  0.00  0.00            
ATOM    261  HZ1 LYS X  15      49.016  75.702  26.186  0.00  0.00            
ATOM    262  HZ2 LYS X  15      50.282  74.731  25.788  0.00  0.00            
ATOM    263  HZ3 LYS X  15      49.662  75.893  24.787  0.00  0.00            
ATOM    264  C   LYS X  15      42.794  72.672  23.007  0.00  0.00            
ATOM    265  O   LYS X  15      42.506  72.970  21.854  0.00  0.00            
ATOM    266  N   ASN X  16      41.935  72.705  24.010  0.00  0.00            
ATOM    267  H   ASN X  16      42.221  72.340  24.907  0.00  0.00            
ATOM    268  CA  ASN X  16      40.563  73.153  23.982  0.00  0.00            
ATOM    269  HA  ASN X  16      40.141  72.852  23.024  0.00  0.00            
ATOM    270  CB  ASN X  16      39.812  72.449  25.176  0.00  0.00            
ATOM    271  HB2 ASN X  16      39.981  71.372  25.163  0.00  0.00            
ATOM    272  HB3 ASN X  16      40.131  72.745  26.176  0.00  0.00            
ATOM    273  CG  ASN X  16      38.260  72.567  24.960  0.00  0.00            
ATOM    274  OD1 ASN X  16      37.779  73.101  24.017  0.00  0.00            
ATOM    275  ND2 ASN X  16      37.513  71.908  25.813  0.00  0.00            
ATOM    276 HD21 ASN X  16      36.510  72.023  25.840  0.00  0.00            
ATOM    277 HD22 ASN X  16      38.016  71.299  26.443  0.00  0.00            
ATOM    278  C   ASN X  16      40.417  74.683  24.210  0.00  0.00            
ATOM    279  O   ASN X  16      40.203  75.166  25.307  0.00  0.00            
ATOM    280  N   PHE X  17      40.467  75.440  23.165  0.00  0.00            
ATOM    281  H   PHE X  17      40.565  75.017  22.253  0.00  0.00            
ATOM    282  CA  PHE X  17      40.381  76.927  23.236  0.00  0.00            
ATOM    283  HA  PHE X  17      41.073  77.224  24.024  0.00  0.00            
ATOM    284  CB  PHE X  17      40.808  77.668  21.931  0.00  0.00            
ATOM    285  HB2 PHE X  17      40.241  77.386  21.035  0.00  0.00            
ATOM    286  HB3 PHE X  17      40.395  78.672  22.086  0.00  0.00            
ATOM    287  CG  PHE X  17      42.307  77.713  21.618  0.00  0.00            
ATOM    288  CD1 PHE X  17      42.988  76.516  21.513  0.00  0.00            
ATOM    289  HD1 PHE X  17      42.637  75.543  21.823  0.00  0.00            
ATOM    290  CE1 PHE X  17      44.240  76.507  20.849  0.00  0.00            
ATOM    291  HE1 PHE X  17      44.714  75.551  20.684  0.00  0.00            
ATOM    292  CZ  PHE X  17      44.705  77.688  20.190  0.00  0.00            
ATOM    293  HZ  PHE X  17      45.636  77.644  19.644  0.00  0.00            
ATOM    294  CE2 PHE X  17      44.032  78.873  20.336  0.00  0.00            
ATOM    295  HE2 PHE X  17      44.410  79.788  19.904  0.00  0.00            
ATOM    296  CD2 PHE X  17      42.879  78.882  21.077  0.00  0.00            
ATOM    297  HD2 PHE X  17      42.269  79.762  21.218  0.00  0.00            
ATOM    298  C   PHE X  17      39.003  77.460  23.741  0.00  0.00            
ATOM    299  O   PHE X  17      38.929  78.649  24.055  0.00  0.00            
ATOM    300  N   LYS X  18      37.974  76.609  23.946  0.00  0.00            
ATOM    301  H   LYS X  18      38.143  75.645  23.701  0.00  0.00            
ATOM    302  CA  LYS X  18      36.757  77.008  24.708  0.00  0.00            
ATOM    303  HA  LYS X  18      36.429  77.997  24.389  0.00  0.00            
ATOM    304  CB  LYS X  18      35.603  76.028  24.315  0.00  0.00            
ATOM    305  HB2 LYS X  18      35.423  76.052  23.240  0.00  0.00            
ATOM    306  HB3 LYS X  18      35.829  75.007  24.621  0.00  0.00            
ATOM    307  CG  LYS X  18      34.320  76.423  25.058  0.00  0.00            
ATOM    308  HG2 LYS X  18      34.580  76.265  26.105  0.00  0.00            
ATOM    309  HG3 LYS X  18      34.078  77.473  24.896  0.00  0.00            
ATOM    310  CD  LYS X  18      33.060  75.553  24.672  0.00  0.00            
ATOM    311  HD2 LYS X  18      33.304  74.507  24.860  0.00  0.00            
ATOM    312  HD3 LYS X  18      32.222  75.775  25.333  0.00  0.00            
ATOM    313  CE  LYS X  18      32.624  75.697  23.201  0.00  0.00            
ATOM    314  HE2 LYS X  18      33.413  75.400  22.511  0.00  0.00            
ATOM    315  HE3 LYS X  18      31.779  75.030  23.029  0.00  0.00            
ATOM    316  NZ  LYS X  18      32.183  77.101  23.073  0.00  0.00            
ATOM    317  HZ1 LYS X  18      31.393  77.265  23.680  0.00  0.00            
ATOM    318  HZ2 LYS X  18      32.897  77.798  23.227  0.00  0.00            
ATOM    319  HZ3 LYS X  18      31.957  77.180  22.091  0.00  0.00            
ATOM    320  C   LYS X  18      37.045  77.233  26.177  0.00  0.00            
ATOM    321  O   LYS X  18      36.580  78.240  26.710  0.00  0.00            
ATOM    322  N   GLU X  19      37.980  76.530  26.791  0.00  0.00            
ATOM    323  H   GLU X  19      38.494  75.815  26.298  0.00  0.00            
ATOM    324  CA  GLU X  19      38.109  76.599  28.261  0.00  0.00            
ATOM    325  HA  GLU X  19      37.794  77.607  28.532  0.00  0.00            
ATOM    326  CB  GLU X  19      37.187  75.647  29.094  0.00  0.00            
ATOM    327  HB2 GLU X  19      37.457  75.759  30.144  0.00  0.00            
ATOM    328  HB3 GLU X  19      36.146  75.960  29.010  0.00  0.00            
ATOM    329  CG  GLU X  19      37.359  74.205  28.661  0.00  0.00            
ATOM    330  HG2 GLU X  19      36.796  74.050  27.741  0.00  0.00            
ATOM    331  HG3 GLU X  19      38.423  73.970  28.637  0.00  0.00            
ATOM    332  CD  GLU X  19      36.514  73.233  29.513  0.00  0.00            
ATOM    333  OE1 GLU X  19      36.864  72.055  29.730  0.00  0.00            
ATOM    334  OE2 GLU X  19      35.491  73.606  30.130  0.00  0.00            
ATOM    335  C   GLU X  19      39.557  76.505  28.810  0.00  0.00            
ATOM    336  O   GLU X  19      39.829  76.838  29.943  0.00  0.00            
ATOM    337  N   GLU X  20      40.559  76.107  27.969  0.00  0.00            
ATOM    338  H   GLU X  20      40.313  75.765  27.051  0.00  0.00            
ATOM    339  CA  GLU X  20      41.952  76.292  28.266  0.00  0.00            
ATOM    340  HA  GLU X  20      42.147  76.028  29.305  0.00  0.00            
ATOM    341  CB  GLU X  20      42.754  75.219  27.460  0.00  0.00            
ATOM    342  HB2 GLU X  20      42.359  74.264  27.805  0.00  0.00            
ATOM    343  HB3 GLU X  20      42.680  75.301  26.375  0.00  0.00            
ATOM    344  CG  GLU X  20      44.273  75.336  27.745  0.00  0.00            
ATOM    345  HG2 GLU X  20      44.748  75.991  27.015  0.00  0.00            
ATOM    346  HG3 GLU X  20      44.517  75.750  28.723  0.00  0.00            
ATOM    347  CD  GLU X  20      45.100  73.977  27.521  0.00  0.00            
ATOM    348  OE1 GLU X  20      46.333  74.035  27.573  0.00  0.00            
ATOM    349  OE2 GLU X  20      44.381  72.913  27.364  0.00  0.00            
ATOM    350  C   GLU X  20      42.439  77.777  28.067  0.00  0.00            
ATOM    351  O   GLU X  20      43.030  78.132  27.075  0.00  0.00            
ATOM    352  N   ILE X  21      42.290  78.579  29.138  0.00  0.00            
ATOM    353  H   ILE X  21      41.690  78.237  29.876  0.00  0.00            
ATOM    354  CA  ILE X  21      42.803  79.987  29.289  0.00  0.00            
ATOM    355  HA  ILE X  21      42.211  80.687  28.699  0.00  0.00            
ATOM    356  CB  ILE X  21      42.524  80.426  30.720  0.00  0.00            
ATOM    357  HB  ILE X  21      42.915  81.417  30.952  0.00  0.00            
ATOM    358  CG2 ILE X  21      41.009  80.483  30.932  0.00  0.00            
ATOM    359 HG21 ILE X  21      40.628  79.464  31.071  0.00  0.00            
ATOM    360 HG22 ILE X  21      40.819  80.953  31.905  0.00  0.00            
ATOM    361 HG23 ILE X  21      40.362  80.948  30.178  0.00  0.00            
ATOM    362  CG1 ILE X  21      43.261  79.687  31.869  0.00  0.00            
ATOM    363 HG12 ILE X  21      42.496  79.706  32.646  0.00  0.00            
ATOM    364 HG13 ILE X  21      43.466  78.634  31.672  0.00  0.00            
ATOM    365  CD1 ILE X  21      44.520  80.401  32.386  0.00  0.00            
ATOM    366 HD11 ILE X  21      45.323  80.405  31.638  0.00  0.00            
ATOM    367 HD12 ILE X  21      44.263  81.454  32.550  0.00  0.00            
ATOM    368 HD13 ILE X  21      44.949  79.882  33.251  0.00  0.00            
ATOM    369  C   ILE X  21      44.296  80.055  28.980  0.00  0.00            
ATOM    370  O   ILE X  21      44.733  81.112  28.472  0.00  0.00            
ATOM    371  N   ARG X  22      45.095  78.974  29.205  0.00  0.00            
ATOM    372  H   ARG X  22      44.702  78.140  29.616  0.00  0.00            
ATOM    373  CA  ARG X  22      46.503  78.919  28.797  0.00  0.00            
ATOM    374  HA  ARG X  22      47.087  79.720  29.248  0.00  0.00            
ATOM    375  CB  ARG X  22      47.128  77.629  29.261  0.00  0.00            
ATOM    376  HB2 ARG X  22      46.291  76.942  29.389  0.00  0.00            
ATOM    377  HB3 ARG X  22      47.740  77.127  28.512  0.00  0.00            
ATOM    378  CG  ARG X  22      47.857  77.676  30.609  0.00  0.00            
ATOM    379  HG2 ARG X  22      47.123  77.472  31.388  0.00  0.00            
ATOM    380  HG3 ARG X  22      48.559  76.845  30.531  0.00  0.00            
ATOM    381  CD  ARG X  22      48.698  78.932  30.890  0.00  0.00            
ATOM    382  HD2 ARG X  22      48.029  79.778  31.050  0.00  0.00            
ATOM    383  HD3 ARG X  22      49.198  78.840  31.854  0.00  0.00            
ATOM    384  NE  ARG X  22      49.621  79.300  29.819  0.00  0.00            
ATOM    385  HE  ARG X  22      49.549  78.843  28.921  0.00  0.00            
ATOM    386  CZ  ARG X  22      50.457  80.327  29.723  0.00  0.00            
ATOM    387  NH1 ARG X  22      50.532  81.184  30.681  0.00  0.00            
ATOM    388 HH11 ARG X  22      50.037  80.992  31.540  0.00  0.00            
ATOM    389 HH12 ARG X  22      51.129  81.998  30.643  0.00  0.00            
ATOM    390  NH2 ARG X  22      51.154  80.767  28.735  0.00  0.00            
ATOM    391 HH21 ARG X  22      51.075  80.217  27.891  0.00  0.00            
ATOM    392 HH22 ARG X  22      51.812  81.500  28.958  0.00  0.00            
ATOM    393  C   ARG X  22      46.697  79.124  27.250  0.00  0.00            
ATOM    394  O   ARG X  22      47.528  79.915  26.948  0.00  0.00            
ATOM    395  N   ALA X  23      45.794  78.682  26.346  0.00  0.00            
ATOM    396  H   ALA X  23      45.054  78.091  26.696  0.00  0.00            
ATOM    397  CA  ALA X  23      45.947  78.747  24.951  0.00  0.00            
ATOM    398  HA  ALA X  23      46.790  78.148  24.606  0.00  0.00            
ATOM    399  CB  ALA X  23      44.659  78.087  24.408  0.00  0.00            
ATOM    400  HB1 ALA X  23      44.637  78.102  23.311  0.00  0.00            
ATOM    401  HB2 ALA X  23      44.766  77.047  24.739  0.00  0.00            
ATOM    402  HB3 ALA X  23      43.753  78.574  24.792  0.00  0.00            
ATOM    403  C   ALA X  23      46.029  80.213  24.460  0.00  0.00            
ATOM    404  O   ALA X  23      46.883  80.559  23.668  0.00  0.00            
ATOM    405  N   HIE X  24      45.145  81.082  24.987  0.00  0.00            
ATOM    406  H   HIE X  24      44.639  80.637  25.739  0.00  0.00            
ATOM    407  CA  HIE X  24      45.069  82.541  24.719  0.00  0.00            
ATOM    408  HA  HIE X  24      44.911  82.657  23.646  0.00  0.00            
ATOM    409  CB  HIE X  24      43.766  83.043  25.369  0.00  0.00            
ATOM    410  HB2 HIE X  24      43.676  82.825  26.440  0.00  0.00            
ATOM    411  HB3 HIE X  24      43.604  84.106  25.155  0.00  0.00            
ATOM    412  CG  HIE X  24      42.573  82.237  24.759  0.00  0.00            
ATOM    413  ND1 HIE X  24      41.909  82.608  23.635  0.00  0.00            
ATOM    414  CE1 HIE X  24      40.840  81.739  23.541  0.00  0.00            
ATOM    415  HE1 HIE X  24      40.081  81.804  22.776  0.00  0.00            
ATOM    416  NE2 HIE X  24      40.835  80.887  24.583  0.00  0.00            
ATOM    417  HE2 HIE X  24      40.257  80.069  24.709  0.00  0.00            
ATOM    418  CD2 HIE X  24      41.938  81.212  25.412  0.00  0.00            
ATOM    419  HD2 HIE X  24      42.139  80.860  26.413  0.00  0.00            
ATOM    420  C   HIE X  24      46.362  83.257  25.215  0.00  0.00            
ATOM    421  O   HIE X  24      46.895  83.994  24.428  0.00  0.00            
ATOM    422  N   ARG X  25      46.849  82.984  26.438  0.00  0.00            
ATOM    423  H   ARG X  25      46.241  82.409  27.005  0.00  0.00            
ATOM    424  CA  ARG X  25      48.115  83.597  26.916  0.00  0.00            
ATOM    425  HA  ARG X  25      47.905  84.665  26.870  0.00  0.00            
ATOM    426  CB  ARG X  25      48.419  83.086  28.361  0.00  0.00            
ATOM    427  HB2 ARG X  25      48.370  82.000  28.290  0.00  0.00            
ATOM    428  HB3 ARG X  25      49.377  83.394  28.781  0.00  0.00            
ATOM    429  CG  ARG X  25      47.325  83.532  29.374  0.00  0.00            
ATOM    430  HG2 ARG X  25      47.362  84.611  29.522  0.00  0.00            
ATOM    431  HG3 ARG X  25      46.314  83.345  29.013  0.00  0.00            
ATOM    432  CD  ARG X  25      47.701  83.135  30.804  0.00  0.00            
ATOM    433  HD2 ARG X  25      47.750  82.046  30.814  0.00  0.00            
ATOM    434  HD3 ARG X  25      48.683  83.501  31.101  0.00  0.00            
ATOM    435  NE  ARG X  25      46.666  83.505  31.759  0.00  0.00            
ATOM    436  HE  ARG X  25      46.053  84.209  31.375  0.00  0.00            
ATOM    437  CZ  ARG X  25      46.750  83.627  33.051  0.00  0.00            
ATOM    438  NH1 ARG X  25      47.501  82.844  33.855  0.00  0.00            
ATOM    439 HH11 ARG X  25      48.236  82.202  33.595  0.00  0.00            
ATOM    440 HH12 ARG X  25      47.608  83.094  34.828  0.00  0.00            
ATOM    441  NH2 ARG X  25      46.165  84.609  33.659  0.00  0.00            
ATOM    442 HH21 ARG X  25      45.753  85.323  33.076  0.00  0.00            
ATOM    443 HH22 ARG X  25      46.289  84.759  34.650  0.00  0.00            
ATOM    444  C   ARG X  25      49.371  83.232  26.021  0.00  0.00            
ATOM    445  O   ARG X  25      50.145  84.101  25.817  0.00  0.00            
ATOM    446  N   ASP X  26      49.391  82.108  25.406  0.00  0.00            
ATOM    447  H   ASP X  26      48.615  81.495  25.613  0.00  0.00            
ATOM    448  CA  ASP X  26      50.433  81.669  24.469  0.00  0.00            
ATOM    449  HA  ASP X  26      51.420  81.753  24.924  0.00  0.00            
ATOM    450  CB  ASP X  26      50.247  80.137  24.129  0.00  0.00            
ATOM    451  HB2 ASP X  26      49.281  80.019  23.639  0.00  0.00            
ATOM    452  HB3 ASP X  26      51.043  79.940  23.410  0.00  0.00            
ATOM    453  CG  ASP X  26      50.275  79.122  25.271  0.00  0.00            
ATOM    454  OD1 ASP X  26      50.519  79.537  26.415  0.00  0.00            
ATOM    455  OD2 ASP X  26      50.127  77.912  24.982  0.00  0.00            
ATOM    456  C   ASP X  26      50.402  82.464  23.189  0.00  0.00            
ATOM    457  O   ASP X  26      51.476  82.882  22.715  0.00  0.00            
ATOM    458  N   LEU X  27      49.274  82.646  22.591  0.00  0.00            
ATOM    459  H   LEU X  27      48.478  82.200  23.023  0.00  0.00            
ATOM    460  CA  LEU X  27      49.072  83.481  21.382  0.00  0.00            
ATOM    461  HA  LEU X  27      49.756  83.071  20.638  0.00  0.00            
ATOM    462  CB  LEU X  27      47.632  83.135  20.949  0.00  0.00            
ATOM    463  HB2 LEU X  27      47.731  82.051  20.887  0.00  0.00            
ATOM    464  HB3 LEU X  27      46.977  83.305  21.803  0.00  0.00            
ATOM    465  CG  LEU X  27      46.952  83.729  19.697  0.00  0.00            
ATOM    466  HG  LEU X  27      46.765  84.754  20.017  0.00  0.00            
ATOM    467  CD1 LEU X  27      47.882  83.600  18.512  0.00  0.00            
ATOM    468 HD11 LEU X  27      47.497  84.055  17.591  0.00  0.00            
ATOM    469 HD12 LEU X  27      48.836  84.063  18.793  0.00  0.00            
ATOM    470 HD13 LEU X  27      48.117  82.554  18.277  0.00  0.00            
ATOM    471  CD2 LEU X  27      45.601  83.023  19.363  0.00  0.00            
ATOM    472 HD21 LEU X  27      44.854  83.223  20.141  0.00  0.00            
ATOM    473 HD22 LEU X  27      45.262  83.487  18.428  0.00  0.00            
ATOM    474 HD23 LEU X  27      45.927  81.985  19.227  0.00  0.00            
ATOM    475  C   LEU X  27      49.322  85.002  21.644  0.00  0.00            
ATOM    476  O   LEU X  27      50.030  85.697  20.937  0.00  0.00            
ATOM    477  N   ASP X  28      48.723  85.431  22.733  0.00  0.00            
ATOM    478  H   ASP X  28      48.196  84.753  23.265  0.00  0.00            
ATOM    479  CA  ASP X  28      48.844  86.837  23.214  0.00  0.00            
ATOM    480  HA  ASP X  28      48.430  87.552  22.504  0.00  0.00            
ATOM    481  CB  ASP X  28      48.007  86.952  24.495  0.00  0.00            
ATOM    482  HB2 ASP X  28      48.329  86.208  25.224  0.00  0.00            
ATOM    483  HB3 ASP X  28      48.235  87.940  24.894  0.00  0.00            
ATOM    484  CG  ASP X  28      46.471  86.925  24.317  0.00  0.00            
ATOM    485  OD1 ASP X  28      45.798  86.926  25.397  0.00  0.00            
ATOM    486  OD2 ASP X  28      45.953  86.968  23.182  0.00  0.00            
ATOM    487  C   ASP X  28      50.332  87.354  23.367  0.00  0.00            
ATOM    488  O   ASP X  28      50.724  88.357  22.931  0.00  0.00            
ATOM    489  N   GLY X  29      51.153  86.486  23.887  0.00  0.00            
ATOM    490  H   GLY X  29      50.866  85.551  24.141  0.00  0.00            
ATOM    491  CA  GLY X  29      52.584  86.811  24.129  0.00  0.00            
ATOM    492  HA2 GLY X  29      52.710  87.700  24.747  0.00  0.00            
ATOM    493  HA3 GLY X  29      53.101  86.000  24.642  0.00  0.00            
ATOM    494  C   GLY X  29      53.430  86.861  22.804  0.00  0.00            
ATOM    495  O   GLY X  29      54.499  87.459  22.789  0.00  0.00            
ATOM    496  N   PHE X  30      52.977  86.137  21.784  0.00  0.00            
ATOM    497  H   PHE X  30      52.066  85.728  21.937  0.00  0.00            
ATOM    498  CA  PHE X  30      53.455  86.340  20.393  0.00  0.00            
ATOM    499  HA  PHE X  30      54.543  86.412  20.403  0.00  0.00            
ATOM    500  CB  PHE X  30      53.127  85.117  19.503  0.00  0.00            
ATOM    501  HB2 PHE X  30      53.804  84.298  19.776  0.00  0.00            
ATOM    502  HB3 PHE X  30      52.101  84.828  19.763  0.00  0.00            
ATOM    503  CG  PHE X  30      53.188  85.540  18.011  0.00  0.00            
ATOM    504  CD1 PHE X  30      54.400  85.729  17.404  0.00  0.00            
ATOM    505  HD1 PHE X  30      55.340  85.553  17.905  0.00  0.00            
ATOM    506  CE1 PHE X  30      54.470  85.904  16.074  0.00  0.00            
ATOM    507  HE1 PHE X  30      55.406  85.923  15.535  0.00  0.00            
ATOM    508  CZ  PHE X  30      53.325  86.063  15.282  0.00  0.00            
ATOM    509  HZ  PHE X  30      53.326  86.085  14.203  0.00  0.00            
ATOM    510  CE2 PHE X  30      52.113  86.098  15.934  0.00  0.00            
ATOM    511  HE2 PHE X  30      51.231  86.357  15.367  0.00  0.00            
ATOM    512  CD2 PHE X  30      52.003  85.787  17.278  0.00  0.00            
ATOM    513  HD2 PHE X  30      51.013  85.712  17.702  0.00  0.00            
ATOM    514  C   PHE X  30      52.958  87.713  19.855  0.00  0.00            
ATOM    515  O   PHE X  30      53.734  88.516  19.404  0.00  0.00            
ATOM    516  N   LEU X  31      51.655  87.906  20.040  0.00  0.00            
ATOM    517  H   LEU X  31      51.229  87.268  20.697  0.00  0.00            
ATOM    518  CA  LEU X  31      50.958  89.141  19.507  0.00  0.00            
ATOM    519  HA  LEU X  31      51.057  89.225  18.425  0.00  0.00            
ATOM    520  CB  LEU X  31      49.421  88.947  19.716  0.00  0.00            
ATOM    521  HB2 LEU X  31      49.199  88.626  20.734  0.00  0.00            
ATOM    522  HB3 LEU X  31      48.875  89.888  19.645  0.00  0.00            
ATOM    523  CG  LEU X  31      48.862  87.955  18.703  0.00  0.00            
ATOM    524  HG  LEU X  31      49.519  87.086  18.669  0.00  0.00            
ATOM    525  CD1 LEU X  31      47.450  87.509  19.070  0.00  0.00            
ATOM    526 HD11 LEU X  31      47.070  86.647  18.509  0.00  0.00            
ATOM    527 HD12 LEU X  31      47.432  87.268  20.140  0.00  0.00            
ATOM    528 HD13 LEU X  31      46.734  88.329  18.935  0.00  0.00            
ATOM    529  CD2 LEU X  31      48.742  88.662  17.312  0.00  0.00            
ATOM    530 HD21 LEU X  31      48.368  89.694  17.303  0.00  0.00            
ATOM    531 HD22 LEU X  31      49.709  88.539  16.810  0.00  0.00            
ATOM    532 HD23 LEU X  31      48.048  88.050  16.723  0.00  0.00            
ATOM    533  C   LEU X  31      51.439  90.467  20.030  0.00  0.00            
ATOM    534  O   LEU X  31      51.356  91.533  19.366  0.00  0.00            
ATOM    535  N   ALA X  32      52.033  90.395  21.169  0.00  0.00            
ATOM    536  H   ALA X  32      52.029  89.486  21.608  0.00  0.00            
ATOM    537  CA  ALA X  32      52.845  91.464  21.775  0.00  0.00            
ATOM    538  HA  ALA X  32      52.223  92.328  22.009  0.00  0.00            
ATOM    539  CB  ALA X  32      53.156  90.858  23.108  0.00  0.00            
ATOM    540  HB1 ALA X  32      54.221  90.611  23.200  0.00  0.00            
ATOM    541  HB2 ALA X  32      53.101  91.568  23.942  0.00  0.00            
ATOM    542  HB3 ALA X  32      52.522  89.989  23.321  0.00  0.00            
ATOM    543  C   ALA X  32      54.141  91.822  21.077  0.00  0.00            
ATOM    544  O   ALA X  32      54.704  92.854  21.374  0.00  0.00            
ATOM    545  N   GLN X  33      54.568  91.166  20.008  0.00  0.00            
ATOM    546  H   GLN X  33      53.940  90.439  19.697  0.00  0.00            
ATOM    547  CA  GLN X  33      55.800  91.456  19.250  0.00  0.00            
ATOM    548  HA  GLN X  33      56.098  92.495  19.390  0.00  0.00            
ATOM    549  CB  GLN X  33      56.957  90.621  19.769  0.00  0.00            
ATOM    550  HB2 GLN X  33      57.004  90.859  20.832  0.00  0.00            
ATOM    551  HB3 GLN X  33      56.862  89.564  19.520  0.00  0.00            
ATOM    552  CG  GLN X  33      58.194  91.128  18.973  0.00  0.00            
ATOM    553  HG2 GLN X  33      58.257  90.629  18.006  0.00  0.00            
ATOM    554  HG3 GLN X  33      58.232  92.209  18.831  0.00  0.00            
ATOM    555  CD  GLN X  33      59.501  90.538  19.551  0.00  0.00            
ATOM    556  OE1 GLN X  33      59.511  89.724  20.426  0.00  0.00            
ATOM    557  NE2 GLN X  33      60.577  90.905  18.947  0.00  0.00            
ATOM    558 HE21 GLN X  33      61.389  90.634  19.484  0.00  0.00            
ATOM    559 HE22 GLN X  33      60.598  91.601  18.215  0.00  0.00            
ATOM    560  C   GLN X  33      55.662  91.181  17.762  0.00  0.00            
ATOM    561  O   GLN X  33      56.244  91.909  16.966  0.00  0.00            
ATOM    562  N   ALA X  34      54.891  90.163  17.318  0.00  0.00            
ATOM    563  H   ALA X  34      54.487  89.564  18.024  0.00  0.00            
ATOM    564  CA  ALA X  34      54.236  89.960  16.067  0.00  0.00            
ATOM    565  HA  ALA X  34      53.613  89.071  16.170  0.00  0.00            
ATOM    566  CB  ALA X  34      53.153  91.044  15.922  0.00  0.00            
ATOM    567  HB1 ALA X  34      52.618  91.236  16.861  0.00  0.00            
ATOM    568  HB2 ALA X  34      53.607  91.992  15.606  0.00  0.00            
ATOM    569  HB3 ALA X  34      52.458  90.740  15.130  0.00  0.00            
ATOM    570  C   ALA X  34      55.133  89.804  14.802  0.00  0.00            
ATOM    571  O   ALA X  34      54.828  90.260  13.714  0.00  0.00            
ATOM    572  N   SER X  35      56.348  89.284  14.953  0.00  0.00            
ATOM    573  H   SER X  35      56.517  89.064  15.924  0.00  0.00            
ATOM    574  CA  SER X  35      57.431  89.009  14.009  0.00  0.00            
ATOM    575  HA  SER X  35      57.693  89.890  13.424  0.00  0.00            
ATOM    576  CB  SER X  35      58.659  88.441  14.724  0.00  0.00            
ATOM    577  HB2 SER X  35      58.469  87.429  15.081  0.00  0.00            
ATOM    578  HB3 SER X  35      59.552  88.406  14.099  0.00  0.00            
ATOM    579  OG  SER X  35      58.957  89.207  15.894  0.00  0.00            
ATOM    580  HG  SER X  35      58.947  90.148  15.647  0.00  0.00            
ATOM    581  C   SER X  35      56.964  87.974  12.976  0.00  0.00            
ATOM    582  O   SER X  35      56.931  86.752  13.274  0.00  0.00            
ATOM    583  N   ILE X  36      56.462  88.401  11.851  0.00  0.00            
ATOM    584  H   ILE X  36      56.313  89.374  11.622  0.00  0.00            
ATOM    585  CA  ILE X  36      55.985  87.433  10.859  0.00  0.00            
ATOM    586  HA  ILE X  36      56.063  86.380  11.131  0.00  0.00            
ATOM    587  CB  ILE X  36      54.499  87.684  10.585  0.00  0.00            
ATOM    588  HB  ILE X  36      54.373  88.755  10.427  0.00  0.00            
ATOM    589  CG2 ILE X  36      53.991  86.876   9.418  0.00  0.00            
ATOM    590 HG21 ILE X  36      52.907  86.927   9.260  0.00  0.00            
ATOM    591 HG22 ILE X  36      54.393  87.234   8.462  0.00  0.00            
ATOM    592 HG23 ILE X  36      54.328  85.837   9.514  0.00  0.00            
ATOM    593  CG1 ILE X  36      53.617  87.327  11.783  0.00  0.00            
ATOM    594 HG12 ILE X  36      53.484  86.250  11.885  0.00  0.00            
ATOM    595 HG13 ILE X  36      54.109  87.591  12.719  0.00  0.00            
ATOM    596  CD1 ILE X  36      52.237  88.049  11.746  0.00  0.00            
ATOM    597 HD11 ILE X  36      52.333  89.123  11.547  0.00  0.00            
ATOM    598 HD12 ILE X  36      51.559  87.516  11.068  0.00  0.00            
ATOM    599 HD13 ILE X  36      51.765  88.003  12.736  0.00  0.00            
ATOM    600  C   ILE X  36      56.797  87.528   9.587  0.00  0.00            
ATOM    601  O   ILE X  36      57.055  88.590   9.024  0.00  0.00            
ATOM    602  N   VAL X  37      57.243  86.401   9.000  0.00  0.00            
ATOM    603  H   VAL X  37      57.005  85.536   9.465  0.00  0.00            
ATOM    604  CA  VAL X  37      57.671  86.414   7.586  0.00  0.00            
ATOM    605  HA  VAL X  37      57.913  87.429   7.271  0.00  0.00            
ATOM    606  CB  VAL X  37      58.977  85.658   7.341  0.00  0.00            
ATOM    607  HB  VAL X  37      59.006  84.737   7.923  0.00  0.00            
ATOM    608  CG1 VAL X  37      59.371  85.256   5.878  0.00  0.00            
ATOM    609 HG11 VAL X  37      58.574  84.660   5.415  0.00  0.00            
ATOM    610 HG12 VAL X  37      59.418  86.142   5.233  0.00  0.00            
ATOM    611 HG13 VAL X  37      60.380  84.825   5.867  0.00  0.00            
ATOM    612  CG2 VAL X  37      60.094  86.454   7.986  0.00  0.00            
ATOM    613 HG21 VAL X  37      60.217  87.406   7.456  0.00  0.00            
ATOM    614 HG22 VAL X  37      59.861  86.626   9.045  0.00  0.00            
ATOM    615 HG23 VAL X  37      61.053  85.926   7.914  0.00  0.00            
ATOM    616  C   VAL X  37      56.584  85.847   6.624  0.00  0.00            
ATOM    617  O   VAL X  37      56.089  84.766   6.742  0.00  0.00            
ATOM    618  N   LEU X  38      56.311  86.506   5.488  0.00  0.00            
ATOM    619  H   LEU X  38      56.650  87.457   5.514  0.00  0.00            
ATOM    620  CA  LEU X  38      55.565  85.951   4.305  0.00  0.00            
ATOM    621  HA  LEU X  38      55.392  84.893   4.501  0.00  0.00            
ATOM    622  CB  LEU X  38      54.254  86.777   4.218  0.00  0.00            
ATOM    623  HB2 LEU X  38      54.609  87.793   4.049  0.00  0.00            
ATOM    624  HB3 LEU X  38      53.729  86.452   3.320  0.00  0.00            
ATOM    625  CG  LEU X  38      53.289  86.804   5.432  0.00  0.00            
ATOM    626  HG  LEU X  38      53.756  87.339   6.259  0.00  0.00            
ATOM    627  CD1 LEU X  38      52.049  87.690   5.242  0.00  0.00            
ATOM    628 HD11 LEU X  38      51.478  87.747   6.177  0.00  0.00            
ATOM    629 HD12 LEU X  38      52.344  88.723   5.019  0.00  0.00            
ATOM    630 HD13 LEU X  38      51.503  87.339   4.358  0.00  0.00            
ATOM    631  CD2 LEU X  38      52.774  85.388   5.889  0.00  0.00            
ATOM    632 HD21 LEU X  38      52.176  84.981   5.065  0.00  0.00            
ATOM    633 HD22 LEU X  38      53.675  84.762   5.879  0.00  0.00            
ATOM    634 HD23 LEU X  38      52.184  85.396   6.814  0.00  0.00            
ATOM    635  C   LEU X  38      56.329  86.184   3.004  0.00  0.00            
ATOM    636  O   LEU X  38      57.314  86.929   2.916  0.00  0.00            
ATOM    637  N   ASN X  39      55.965  85.415   2.003  0.00  0.00            
ATOM    638  H   ASN X  39      55.140  84.846   2.126  0.00  0.00            
ATOM    639  CA  ASN X  39      56.472  85.643   0.632  0.00  0.00            
ATOM    640  HA  ASN X  39      55.817  85.037   0.006  0.00  0.00            
ATOM    641  CB  ASN X  39      56.142  87.040  -0.037  0.00  0.00            
ATOM    642  HB2 ASN X  39      56.760  87.723   0.545  0.00  0.00            
ATOM    643  HB3 ASN X  39      56.438  87.013  -1.086  0.00  0.00            
ATOM    644  CG  ASN X  39      54.645  87.467   0.101  0.00  0.00            
ATOM    645  OD1 ASN X  39      53.920  87.036   0.906  0.00  0.00            
ATOM    646  ND2 ASN X  39      54.209  88.234  -0.949  0.00  0.00            
ATOM    647 HD21 ASN X  39      53.268  88.598  -0.995  0.00  0.00            
ATOM    648 HD22 ASN X  39      54.894  88.567  -1.612  0.00  0.00            
ATOM    649  C   ASN X  39      57.931  85.138   0.424  0.00  0.00            
ATOM    650  O   ASN X  39      58.685  85.696  -0.395  0.00  0.00            
ATOM    651  N   GLU X  40      58.276  84.025   1.064  0.00  0.00            
ATOM    652  H   GLU X  40      57.527  83.733   1.675  0.00  0.00            
ATOM    653  CA  GLU X  40      59.686  83.589   1.142  0.00  0.00            
ATOM    654  HA  GLU X  40      60.369  84.426   1.002  0.00  0.00            
ATOM    655  CB  GLU X  40      60.014  82.851   2.457  0.00  0.00            
ATOM    656  HB2 GLU X  40      59.896  83.573   3.266  0.00  0.00            
ATOM    657  HB3 GLU X  40      59.248  82.108   2.680  0.00  0.00            
ATOM    658  CG  GLU X  40      61.396  82.257   2.549  0.00  0.00            
ATOM    659  HG2 GLU X  40      61.429  81.788   3.532  0.00  0.00            
ATOM    660  HG3 GLU X  40      61.642  81.431   1.882  0.00  0.00            
ATOM    661  CD  GLU X  40      62.527  83.369   2.373  0.00  0.00            
ATOM    662  OE1 GLU X  40      62.722  83.929   1.289  0.00  0.00            
ATOM    663  OE2 GLU X  40      63.239  83.724   3.354  0.00  0.00            
ATOM    664  C   GLU X  40      60.030  82.769  -0.067  0.00  0.00            
ATOM    665  O   GLU X  40      59.462  81.671  -0.206  0.00  0.00            
ATOM    666  N   THR X  41      60.978  83.263  -0.909  0.00  0.00            
ATOM    667  H   THR X  41      61.486  84.080  -0.600  0.00  0.00            
ATOM    668  CA  THR X  41      61.448  82.675  -2.171  0.00  0.00            
ATOM    669  HA  THR X  41      60.554  82.243  -2.619  0.00  0.00            
ATOM    670  CB  THR X  41      62.146  83.771  -3.080  0.00  0.00            
ATOM    671  HB  THR X  41      62.852  83.410  -3.828  0.00  0.00            
ATOM    672  CG2 THR X  41      61.087  84.730  -3.622  0.00  0.00            
ATOM    673 HG21 THR X  41      61.490  85.481  -4.313  0.00  0.00            
ATOM    674 HG22 THR X  41      60.241  84.189  -4.063  0.00  0.00            
ATOM    675 HG23 THR X  41      60.667  85.350  -2.820  0.00  0.00            
ATOM    676  OG1 THR X  41      62.881  84.480  -2.185  0.00  0.00            
ATOM    677  HG1 THR X  41      63.457  84.932  -2.826  0.00  0.00            
ATOM    678  C   THR X  41      62.544  81.620  -1.874  0.00  0.00            
ATOM    679  O   THR X  41      63.043  81.215  -2.935  0.00  0.00            
ATOM    680  N   ALA X  42      62.933  81.354  -0.593  0.00  0.00            
ATOM    681  H   ALA X  42      62.547  81.895   0.167  0.00  0.00            
ATOM    682  CA  ALA X  42      64.051  80.479  -0.153  0.00  0.00            
ATOM    683  HA  ALA X  42      64.847  80.616  -0.885  0.00  0.00            
ATOM    684  CB  ALA X  42      64.615  80.955   1.163  0.00  0.00            
ATOM    685  HB1 ALA X  42      63.817  80.834   1.906  0.00  0.00            
ATOM    686  HB2 ALA X  42      65.414  80.288   1.511  0.00  0.00            
ATOM    687  HB3 ALA X  42      64.991  81.986   1.165  0.00  0.00            
ATOM    688  C   ALA X  42      63.642  78.961  -0.248  0.00  0.00            
ATOM    689  O   ALA X  42      62.524  78.552   0.019  0.00  0.00            
ATOM    690  N   THR X  43      64.643  78.122  -0.738  0.00  0.00            
ATOM    691  H   THR X  43      65.516  78.454  -1.123  0.00  0.00            
ATOM    692  CA  THR X  43      64.407  76.745  -1.026  0.00  0.00            
ATOM    693  HA  THR X  43      63.336  76.575  -0.916  0.00  0.00            
ATOM    694  CB  THR X  43      64.623  76.451  -2.509  0.00  0.00            
ATOM    695  HB  THR X  43      64.270  75.444  -2.735  0.00  0.00            
ATOM    696  CG2 THR X  43      63.878  77.481  -3.477  0.00  0.00            
ATOM    697 HG21 THR X  43      64.199  78.513  -3.290  0.00  0.00            
ATOM    698 HG22 THR X  43      64.054  77.284  -4.542  0.00  0.00            
ATOM    699 HG23 THR X  43      62.811  77.451  -3.223  0.00  0.00            
ATOM    700  OG1 THR X  43      65.995  76.574  -2.880  0.00  0.00            
ATOM    701  HG1 THR X  43      66.382  75.682  -2.908  0.00  0.00            
ATOM    702  C   THR X  43      65.160  75.798  -0.084  0.00  0.00            
ATOM    703  O   THR X  43      65.419  74.641  -0.384  0.00  0.00            
ATOM    704  N   SER X  44      65.613  76.314   1.033  0.00  0.00            
ATOM    705  H   SER X  44      65.270  77.224   1.307  0.00  0.00            
ATOM    706  CA  SER X  44      66.281  75.465   2.001  0.00  0.00            
ATOM    707  HA  SER X  44      65.781  74.496   2.007  0.00  0.00            
ATOM    708  CB  SER X  44      67.835  75.295   1.815  0.00  0.00            
ATOM    709  HB2 SER X  44      68.238  76.165   1.296  0.00  0.00            
ATOM    710  HB3 SER X  44      68.200  74.993   2.796  0.00  0.00            
ATOM    711  OG  SER X  44      68.116  74.112   1.047  0.00  0.00            
ATOM    712  HG  SER X  44      68.340  74.409   0.148  0.00  0.00            
ATOM    713  C   SER X  44      66.046  76.090   3.360  0.00  0.00            
ATOM    714  O   SER X  44      65.838  77.309   3.472  0.00  0.00            
ATOM    715  N   LEU X  45      65.920  75.284   4.385  0.00  0.00            
ATOM    716  H   LEU X  45      66.215  74.325   4.266  0.00  0.00            
ATOM    717  CA  LEU X  45      65.350  75.620   5.654  0.00  0.00            
ATOM    718  HA  LEU X  45      64.485  76.199   5.330  0.00  0.00            
ATOM    719  CB  LEU X  45      64.938  74.313   6.325  0.00  0.00            
ATOM    720  HB2 LEU X  45      64.049  73.952   5.809  0.00  0.00            
ATOM    721  HB3 LEU X  45      65.869  73.747   6.346  0.00  0.00            
ATOM    722  CG  LEU X  45      64.431  74.467   7.738  0.00  0.00            
ATOM    723  HG  LEU X  45      65.267  74.921   8.270  0.00  0.00            
ATOM    724  CD1 LEU X  45      63.142  75.323   7.815  0.00  0.00            
ATOM    725 HD11 LEU X  45      63.371  76.230   7.241  0.00  0.00            
ATOM    726 HD12 LEU X  45      62.270  74.837   7.361  0.00  0.00            
ATOM    727 HD13 LEU X  45      62.974  75.498   8.885  0.00  0.00            
ATOM    728  CD2 LEU X  45      64.061  73.094   8.384  0.00  0.00            
ATOM    729 HD21 LEU X  45      63.825  73.363   9.421  0.00  0.00            
ATOM    730 HD22 LEU X  45      63.090  72.775   7.985  0.00  0.00            
ATOM    731 HD23 LEU X  45      64.841  72.327   8.305  0.00  0.00            
ATOM    732  C   LEU X  45      66.300  76.549   6.499  0.00  0.00            
ATOM    733  O   LEU X  45      65.873  77.379   7.190  0.00  0.00            
ATOM    734  N   ASP X  46      67.633  76.461   6.224  0.00  0.00            
ATOM    735  H   ASP X  46      67.924  75.826   5.494  0.00  0.00            
ATOM    736  CA  ASP X  46      68.658  77.352   6.713  0.00  0.00            
ATOM    737  HA  ASP X  46      68.526  77.399   7.794  0.00  0.00            
ATOM    738  CB  ASP X  46      70.147  76.928   6.497  0.00  0.00            
ATOM    739  HB2 ASP X  46      70.755  77.610   7.092  0.00  0.00            
ATOM    740  HB3 ASP X  46      70.258  75.953   6.971  0.00  0.00            
ATOM    741  CG  ASP X  46      70.587  76.873   5.026  0.00  0.00            
ATOM    742  OD1 ASP X  46      69.762  76.984   4.069  0.00  0.00            
ATOM    743  OD2 ASP X  46      71.818  76.908   4.750  0.00  0.00            
ATOM    744  C   ASP X  46      68.401  78.804   6.390  0.00  0.00            
ATOM    745  O   ASP X  46      68.368  79.674   7.265  0.00  0.00            
ATOM    746  N   ASN X  47      68.159  79.028   5.073  0.00  0.00            
ATOM    747  H   ASN X  47      68.419  78.251   4.483  0.00  0.00            
ATOM    748  CA  ASN X  47      67.944  80.356   4.452  0.00  0.00            
ATOM    749  HA  ASN X  47      68.724  81.029   4.805  0.00  0.00            
ATOM    750  CB  ASN X  47      68.184  80.189   2.961  0.00  0.00            
ATOM    751  HB2 ASN X  47      67.807  79.314   2.434  0.00  0.00            
ATOM    752  HB3 ASN X  47      67.648  80.998   2.465  0.00  0.00            
ATOM    753  CG  ASN X  47      69.593  80.400   2.604  0.00  0.00            
ATOM    754  OD1 ASN X  47      69.942  81.476   2.159  0.00  0.00            
ATOM    755  ND2 ASN X  47      70.441  79.463   2.943  0.00  0.00            
ATOM    756 HD21 ASN X  47      71.443  79.572   2.876  0.00  0.00            
ATOM    757 HD22 ASN X  47      70.075  78.602   3.325  0.00  0.00            
ATOM    758  C   ASN X  47      66.482  80.818   4.815  0.00  0.00            
ATOM    759  O   ASN X  47      66.240  81.981   4.800  0.00  0.00            
ATOM    760  N   VAL X  48      65.505  79.923   5.020  0.00  0.00            
ATOM    761  H   VAL X  48      65.769  78.972   4.805  0.00  0.00            
ATOM    762  CA  VAL X  48      64.169  80.226   5.453  0.00  0.00            
ATOM    763  HA  VAL X  48      63.892  81.100   4.863  0.00  0.00            
ATOM    764  CB  VAL X  48      63.193  79.085   5.411  0.00  0.00            
ATOM    765  HB  VAL X  48      63.554  78.209   5.950  0.00  0.00            
ATOM    766  CG1 VAL X  48      61.974  79.429   6.137  0.00  0.00            
ATOM    767 HG11 VAL X  48      62.125  79.273   7.213  0.00  0.00            
ATOM    768 HG12 VAL X  48      61.620  80.451   5.949  0.00  0.00            
ATOM    769 HG13 VAL X  48      61.239  78.642   5.931  0.00  0.00            
ATOM    770  CG2 VAL X  48      62.787  78.665   4.017  0.00  0.00            
ATOM    771 HG21 VAL X  48      63.603  78.459   3.312  0.00  0.00            
ATOM    772 HG22 VAL X  48      62.146  77.774   4.019  0.00  0.00            
ATOM    773 HG23 VAL X  48      62.174  79.384   3.460  0.00  0.00            
ATOM    774  C   VAL X  48      64.261  80.797   6.876  0.00  0.00            
ATOM    775  O   VAL X  48      63.644  81.807   7.208  0.00  0.00            
ATOM    776  N   LEU X  49      64.873  80.024   7.763  0.00  0.00            
ATOM    777  H   LEU X  49      65.336  79.203   7.402  0.00  0.00            
ATOM    778  CA  LEU X  49      65.035  80.451   9.161  0.00  0.00            
ATOM    779  HA  LEU X  49      64.044  80.698   9.540  0.00  0.00            
ATOM    780  CB  LEU X  49      65.699  79.257   9.945  0.00  0.00            
ATOM    781  HB2 LEU X  49      66.516  78.811   9.377  0.00  0.00            
ATOM    782  HB3 LEU X  49      65.998  79.454  10.974  0.00  0.00            
ATOM    783  CG  LEU X  49      64.733  78.025  10.060  0.00  0.00            
ATOM    784  HG  LEU X  49      64.306  77.811   9.079  0.00  0.00            
ATOM    785  CD1 LEU X  49      65.481  76.775  10.418  0.00  0.00            
ATOM    786 HD11 LEU X  49      65.999  76.803  11.385  0.00  0.00            
ATOM    787 HD12 LEU X  49      64.806  75.911  10.443  0.00  0.00            
ATOM    788 HD13 LEU X  49      66.277  76.660   9.671  0.00  0.00            
ATOM    789  CD2 LEU X  49      63.768  78.338  11.232  0.00  0.00            
ATOM    790 HD21 LEU X  49      64.211  77.970  12.165  0.00  0.00            
ATOM    791 HD22 LEU X  49      63.499  79.388  11.403  0.00  0.00            
ATOM    792 HD23 LEU X  49      62.841  77.774  11.070  0.00  0.00            
ATOM    793  C   LEU X  49      65.820  81.734   9.342  0.00  0.00            
ATOM    794  O   LEU X  49      65.409  82.473  10.154  0.00  0.00            
ATOM    795  N   ARG X  50      66.808  81.947   8.457  0.00  0.00            
ATOM    796  H   ARG X  50      67.095  81.238   7.797  0.00  0.00            
ATOM    797  CA  ARG X  50      67.575  83.209   8.521  0.00  0.00            
ATOM    798  HA  ARG X  50      67.895  83.255   9.562  0.00  0.00            
ATOM    799  CB  ARG X  50      68.751  83.303   7.492  0.00  0.00            
ATOM    800  HB2 ARG X  50      69.296  82.360   7.456  0.00  0.00            
ATOM    801  HB3 ARG X  50      68.369  83.515   6.494  0.00  0.00            
ATOM    802  CG  ARG X  50      69.943  84.306   7.906  0.00  0.00            
ATOM    803  HG2 ARG X  50      70.686  84.403   7.115  0.00  0.00            
ATOM    804  HG3 ARG X  50      69.525  85.294   8.100  0.00  0.00            
ATOM    805  CD  ARG X  50      70.655  84.027   9.171  0.00  0.00            
ATOM    806  HD2 ARG X  50      70.022  84.283  10.020  0.00  0.00            
ATOM    807  HD3 ARG X  50      70.914  82.982   9.347  0.00  0.00            
ATOM    808  NE  ARG X  50      71.940  84.837   9.323  0.00  0.00            
ATOM    809  HE  ARG X  50      71.831  85.770   9.696  0.00  0.00            
ATOM    810  CZ  ARG X  50      73.192  84.452   9.224  0.00  0.00            
ATOM    811  NH1 ARG X  50      73.547  83.318   8.772  0.00  0.00            
ATOM    812 HH11 ARG X  50      72.989  82.731   8.170  0.00  0.00            
ATOM    813 HH12 ARG X  50      74.528  83.091   8.687  0.00  0.00            
ATOM    814  NH2 ARG X  50      74.119  85.312   9.509  0.00  0.00            
ATOM    815 HH21 ARG X  50      73.846  86.217   9.863  0.00  0.00            
ATOM    816 HH22 ARG X  50      75.100  85.171   9.311  0.00  0.00            
ATOM    817  C   ARG X  50      66.677  84.430   8.352  0.00  0.00            
ATOM    818  O   ARG X  50      66.994  85.447   8.931  0.00  0.00            
ATOM    819  N   THR X  51      65.611  84.351   7.573  0.00  0.00            
ATOM    820  H   THR X  51      65.544  83.432   7.158  0.00  0.00            
ATOM    821  CA  THR X  51      64.612  85.412   7.345  0.00  0.00            
ATOM    822  HA  THR X  51      65.145  86.357   7.240  0.00  0.00            
ATOM    823  CB  THR X  51      63.737  85.250   6.107  0.00  0.00            
ATOM    824  HB  THR X  51      63.147  84.334   6.120  0.00  0.00            
ATOM    825  CG2 THR X  51      63.034  86.541   5.667  0.00  0.00            
ATOM    826 HG21 THR X  51      62.242  86.372   4.927  0.00  0.00            
ATOM    827 HG22 THR X  51      62.666  86.990   6.598  0.00  0.00            
ATOM    828 HG23 THR X  51      63.722  87.280   5.240  0.00  0.00            
ATOM    829  OG1 THR X  51      64.730  84.981   5.104  0.00  0.00            
ATOM    830  HG1 THR X  51      64.256  84.453   4.438  0.00  0.00            
ATOM    831  C   THR X  51      63.780  85.531   8.649  0.00  0.00            
ATOM    832  O   THR X  51      63.533  86.601   9.151  0.00  0.00            
ATOM    833  N   MET X  52      63.371  84.382   9.196  0.00  0.00            
ATOM    834  H   MET X  52      63.564  83.457   8.842  0.00  0.00            
ATOM    835  CA  MET X  52      62.639  84.282  10.439  0.00  0.00            
ATOM    836  HA  MET X  52      61.785  84.939  10.271  0.00  0.00            
ATOM    837  CB  MET X  52      62.251  82.815  10.582  0.00  0.00            
ATOM    838  HB2 MET X  52      63.112  82.149  10.532  0.00  0.00            
ATOM    839  HB3 MET X  52      61.865  82.732  11.598  0.00  0.00            
ATOM    840  CG  MET X  52      61.139  82.311   9.628  0.00  0.00            
ATOM    841  HG2 MET X  52      60.236  82.843   9.927  0.00  0.00            
ATOM    842  HG3 MET X  52      61.356  82.448   8.569  0.00  0.00            
ATOM    843  SD  MET X  52      60.910  80.536   9.874  0.00  0.00            
ATOM    844  CE  MET X  52      59.662  80.495  11.129  0.00  0.00            
ATOM    845  HE1 MET X  52      59.732  79.512  11.612  0.00  0.00            
ATOM    846  HE2 MET X  52      59.806  81.281  11.881  0.00  0.00            
ATOM    847  HE3 MET X  52      58.641  80.677  10.772  0.00  0.00            
ATOM    848  C   MET X  52      63.419  84.864  11.662  0.00  0.00            
ATOM    849  O   MET X  52      62.845  85.559  12.489  0.00  0.00            
ATOM    850  N   LEU X  53      64.712  84.542  11.815  0.00  0.00            
ATOM    851  H   LEU X  53      65.023  83.874  11.125  0.00  0.00            
ATOM    852  CA  LEU X  53      65.563  84.994  12.925  0.00  0.00            
ATOM    853  HA  LEU X  53      65.076  84.901  13.895  0.00  0.00            
ATOM    854  CB  LEU X  53      66.867  84.284  12.955  0.00  0.00            
ATOM    855  HB2 LEU X  53      67.369  84.256  11.988  0.00  0.00            
ATOM    856  HB3 LEU X  53      67.602  84.832  13.545  0.00  0.00            
ATOM    857  CG  LEU X  53      66.913  82.762  13.328  0.00  0.00            
ATOM    858  HG  LEU X  53      66.104  82.212  12.847  0.00  0.00            
ATOM    859  CD1 LEU X  53      68.255  82.205  12.838  0.00  0.00            
ATOM    860 HD11 LEU X  53      68.196  81.983  11.765  0.00  0.00            
ATOM    861 HD12 LEU X  53      69.075  82.870  13.135  0.00  0.00            
ATOM    862 HD13 LEU X  53      68.330  81.200  13.271  0.00  0.00            
ATOM    863  CD2 LEU X  53      66.848  82.815  14.864  0.00  0.00            
ATOM    864 HD21 LEU X  53      66.309  81.907  15.160  0.00  0.00            
ATOM    865 HD22 LEU X  53      67.813  82.730  15.379  0.00  0.00            
ATOM    866 HD23 LEU X  53      66.219  83.607  15.290  0.00  0.00            
ATOM    867  C   LEU X  53      65.673  86.472  12.868  0.00  0.00            
ATOM    868  O   LEU X  53      65.376  87.259  13.754  0.00  0.00            
ATOM    869  N   ARG X  54      65.987  86.975  11.678  0.00  0.00            
ATOM    870  H   ARG X  54      65.977  86.380  10.861  0.00  0.00            
ATOM    871  CA  ARG X  54      66.195  88.454  11.463  0.00  0.00            
ATOM    872  HA  ARG X  54      66.931  88.744  12.213  0.00  0.00            
ATOM    873  CB  ARG X  54      66.888  88.715  10.054  0.00  0.00            
ATOM    874  HB2 ARG X  54      66.296  88.240   9.272  0.00  0.00            
ATOM    875  HB3 ARG X  54      66.918  89.792   9.891  0.00  0.00            
ATOM    876  CG  ARG X  54      68.426  88.297   9.882  0.00  0.00            
ATOM    877  HG2 ARG X  54      69.006  88.931  10.552  0.00  0.00            
ATOM    878  HG3 ARG X  54      68.675  87.290  10.215  0.00  0.00            
ATOM    879  CD  ARG X  54      68.962  88.451   8.450  0.00  0.00            
ATOM    880  HD2 ARG X  54      68.448  87.690   7.863  0.00  0.00            
ATOM    881  HD3 ARG X  54      68.785  89.477   8.126  0.00  0.00            
ATOM    882  NE  ARG X  54      70.418  88.162   8.469  0.00  0.00            
ATOM    883  HE  ARG X  54      70.816  87.881   9.354  0.00  0.00            
ATOM    884  CZ  ARG X  54      71.221  88.290   7.402  0.00  0.00            
ATOM    885  NH1 ARG X  54      70.785  88.681   6.225  0.00  0.00            
ATOM    886 HH11 ARG X  54      69.830  88.916   5.995  0.00  0.00            
ATOM    887 HH12 ARG X  54      71.457  88.623   5.473  0.00  0.00            
ATOM    888  NH2 ARG X  54      72.472  87.997   7.527  0.00  0.00            
ATOM    889 HH21 ARG X  54      72.931  87.921   8.424  0.00  0.00            
ATOM    890 HH22 ARG X  54      73.066  88.074   6.714  0.00  0.00            
ATOM    891  C   ARG X  54      64.925  89.289  11.666  0.00  0.00            
ATOM    892  O   ARG X  54      65.013  90.503  11.553  0.00  0.00            
ATOM    893  N   ARG X  55      63.764  88.689  11.829  0.00  0.00            
ATOM    894  H   ARG X  55      63.677  87.691  11.702  0.00  0.00            
ATOM    895  CA  ARG X  55      62.474  89.296  12.146  0.00  0.00            
ATOM    896  HA  ARG X  55      62.345  90.205  11.559  0.00  0.00            
ATOM    897  CB  ARG X  55      61.420  88.253  11.807  0.00  0.00            
ATOM    898  HB2 ARG X  55      61.835  87.621  11.022  0.00  0.00            
ATOM    899  HB3 ARG X  55      61.069  87.837  12.751  0.00  0.00            
ATOM    900  CG  ARG X  55      60.245  88.998  11.246  0.00  0.00            
ATOM    901  HG2 ARG X  55      59.449  88.256  11.308  0.00  0.00            
ATOM    902  HG3 ARG X  55      59.952  89.804  11.918  0.00  0.00            
ATOM    903  CD  ARG X  55      60.524  89.626   9.851  0.00  0.00            
ATOM    904  HD2 ARG X  55      61.376  90.305   9.827  0.00  0.00            
ATOM    905  HD3 ARG X  55      60.799  88.792   9.205  0.00  0.00            
ATOM    906  NE  ARG X  55      59.362  90.263   9.163  0.00  0.00            
ATOM    907  HE  ARG X  55      58.547  89.676   9.265  0.00  0.00            
ATOM    908  CZ  ARG X  55      59.328  91.477   8.574  0.00  0.00            
ATOM    909  NH1 ARG X  55      60.325  92.318   8.381  0.00  0.00            
ATOM    910 HH11 ARG X  55      61.275  92.084   8.631  0.00  0.00            
ATOM    911 HH12 ARG X  55      60.147  93.259   8.059  0.00  0.00            
ATOM    912  NH2 ARG X  55      58.182  91.915   8.116  0.00  0.00            
ATOM    913 HH21 ARG X  55      57.304  91.505   8.402  0.00  0.00            
ATOM    914 HH22 ARG X  55      58.149  92.817   7.662  0.00  0.00            
ATOM    915  C   ARG X  55      62.375  89.658  13.641  0.00  0.00            
ATOM    916  O   ARG X  55      61.525  90.486  13.959  0.00  0.00            
ATOM    917  N   PHE X  56      63.221  89.170  14.529  0.00  0.00            
ATOM    918  H   PHE X  56      63.824  88.432  14.194  0.00  0.00            
ATOM    919  CA  PHE X  56      63.301  89.408  15.941  0.00  0.00            
ATOM    920  HA  PHE X  56      62.834  90.381  16.096  0.00  0.00            
ATOM    921  CB  PHE X  56      62.378  88.365  16.710  0.00  0.00            
ATOM    922  HB2 PHE X  56      62.376  88.810  17.712  0.00  0.00            
ATOM    923  HB3 PHE X  56      61.385  88.446  16.250  0.00  0.00            
ATOM    924  CG  PHE X  56      62.848  86.968  16.605  0.00  0.00            
ATOM    925  CD1 PHE X  56      62.575  86.120  15.528  0.00  0.00            
ATOM    926  HD1 PHE X  56      62.126  86.512  14.627  0.00  0.00            
ATOM    927  CE1 PHE X  56      62.910  84.791  15.575  0.00  0.00            
ATOM    928  HE1 PHE X  56      62.758  84.096  14.763  0.00  0.00            
ATOM    929  CZ  PHE X  56      63.708  84.317  16.662  0.00  0.00            
ATOM    930  HZ  PHE X  56      64.113  83.317  16.622  0.00  0.00            
ATOM    931  CE2 PHE X  56      64.041  85.178  17.710  0.00  0.00            
ATOM    932  HE2 PHE X  56      64.719  84.845  18.482  0.00  0.00            
ATOM    933  CD2 PHE X  56      63.564  86.499  17.706  0.00  0.00            
ATOM    934  HD2 PHE X  56      63.741  87.103  18.583  0.00  0.00            
ATOM    935  C   PHE X  56      64.741  89.501  16.517  0.00  0.00            
ATOM    936  O   PHE X  56      64.914  90.226  17.501  0.00  0.00            
ATOM    937  N   ALA X  57      65.706  88.777  16.053  0.00  0.00            
ATOM    938  H   ALA X  57      65.530  88.356  15.153  0.00  0.00            
ATOM    939  CA  ALA X  57      67.038  88.545  16.711  0.00  0.00            
ATOM    940  HA  ALA X  57      67.094  89.070  17.664  0.00  0.00            
ATOM    941  CB  ALA X  57      67.231  87.062  16.996  0.00  0.00            
ATOM    942  HB1 ALA X  57      66.576  86.724  17.808  0.00  0.00            
ATOM    943  HB2 ALA X  57      67.019  86.394  16.153  0.00  0.00            
ATOM    944  HB3 ALA X  57      68.286  86.961  17.281  0.00  0.00            
ATOM    945  C   ALA X  57      68.160  89.245  15.848  0.00  0.00            
ATOM    946  O   ALA X  57      68.063  89.529  14.630  0.00  0.00            
ATOM    947  N   LEU X  58      69.283  89.530  16.484  0.00  0.00            
ATOM    948  H   LEU X  58      69.277  89.245  17.453  0.00  0.00            
ATOM    949  CA  LEU X  58      70.490  90.007  15.960  0.00  0.00            
ATOM    950  HA  LEU X  58      70.213  90.845  15.321  0.00  0.00            
ATOM    951  CB  LEU X  58      71.391  90.499  17.046  0.00  0.00            
ATOM    952  HB2 LEU X  58      71.634  89.645  17.677  0.00  0.00            
ATOM    953  HB3 LEU X  58      72.328  90.901  16.660  0.00  0.00            
ATOM    954  CG  LEU X  58      70.748  91.545  18.058  0.00  0.00            
ATOM    955  HG  LEU X  58      69.951  90.951  18.505  0.00  0.00            
ATOM    956  CD1 LEU X  58      71.852  91.799  19.230  0.00  0.00            
ATOM    957 HD11 LEU X  58      72.668  92.431  18.858  0.00  0.00            
ATOM    958 HD12 LEU X  58      71.373  92.174  20.143  0.00  0.00            
ATOM    959 HD13 LEU X  58      72.256  90.838  19.569  0.00  0.00            
ATOM    960  CD2 LEU X  58      70.129  92.730  17.404  0.00  0.00            
ATOM    961 HD21 LEU X  58      69.400  92.573  16.599  0.00  0.00            
ATOM    962 HD22 LEU X  58      69.598  93.246  18.213  0.00  0.00            
ATOM    963 HD23 LEU X  58      70.956  93.371  17.075  0.00  0.00            
ATOM    964  C   LEU X  58      71.161  88.896  15.145  0.00  0.00            
ATOM    965  O   LEU X  58      70.889  87.697  15.388  0.00  0.00            
ATOM    966  N   ASP X  59      72.075  89.251  14.246  0.00  0.00            
ATOM    967  H   ASP X  59      72.082  90.215  13.945  0.00  0.00            
ATOM    968  CA  ASP X  59      72.631  88.257  13.345  0.00  0.00            
ATOM    969  HA  ASP X  59      71.856  87.784  12.743  0.00  0.00            
ATOM    970  CB  ASP X  59      73.407  88.893  12.109  0.00  0.00            
ATOM    971  HB2 ASP X  59      72.984  89.892  11.998  0.00  0.00            
ATOM    972  HB3 ASP X  59      74.437  89.155  12.352  0.00  0.00            
ATOM    973  CG  ASP X  59      73.269  88.273  10.762  0.00  0.00            
ATOM    974  OD1 ASP X  59      74.031  88.534   9.820  0.00  0.00            
ATOM    975  OD2 ASP X  59      72.426  87.426  10.533  0.00  0.00            
ATOM    976  C   ASP X  59      73.486  87.141  14.068  0.00  0.00            
ATOM    977  O   ASP X  59      73.730  86.102  13.500  0.00  0.00            
ATOM    978  N   LEU X  60      73.859  87.336  15.325  0.00  0.00            
ATOM    979  H   LEU X  60      73.625  88.239  15.711  0.00  0.00            
ATOM    980  CA  LEU X  60      74.615  86.426  16.169  0.00  0.00            
ATOM    981  HA  LEU X  60      75.554  86.233  15.650  0.00  0.00            
ATOM    982  CB  LEU X  60      74.969  87.100  17.494  0.00  0.00            
ATOM    983  HB2 LEU X  60      74.067  87.428  18.011  0.00  0.00            
ATOM    984  HB3 LEU X  60      75.244  86.261  18.133  0.00  0.00            
ATOM    985  CG  LEU X  60      75.951  88.250  17.387  0.00  0.00            
ATOM    986  HG  LEU X  60      75.417  89.064  16.898  0.00  0.00            
ATOM    987  CD1 LEU X  60      76.266  88.722  18.793  0.00  0.00            
ATOM    988 HD11 LEU X  60      76.613  87.887  19.415  0.00  0.00            
ATOM    989 HD12 LEU X  60      76.976  89.558  18.802  0.00  0.00            
ATOM    990 HD13 LEU X  60      75.326  89.090  19.220  0.00  0.00            
ATOM    991  CD2 LEU X  60      77.257  87.892  16.684  0.00  0.00            
ATOM    992 HD21 LEU X  60      77.655  86.970  17.126  0.00  0.00            
ATOM    993 HD22 LEU X  60      77.095  87.789  15.604  0.00  0.00            
ATOM    994 HD23 LEU X  60      77.999  88.683  16.849  0.00  0.00            
ATOM    995  C   LEU X  60      73.917  85.142  16.519  0.00  0.00            
ATOM    996  O   LEU X  60      74.539  84.130  16.752  0.00  0.00            
ATOM    997  N   LEU X  61      72.569  85.137  16.483  0.00  0.00            
ATOM    998  H   LEU X  61      72.101  85.955  16.119  0.00  0.00            
ATOM    999  CA  LEU X  61      71.773  83.954  16.808  0.00  0.00            
ATOM   1000  HA  LEU X  61      72.185  83.562  17.738  0.00  0.00            
ATOM   1001  CB  LEU X  61      70.296  84.307  17.239  0.00  0.00            
ATOM   1002  HB2 LEU X  61      70.334  85.186  17.882  0.00  0.00            
ATOM   1003  HB3 LEU X  61      69.743  84.662  16.368  0.00  0.00            
ATOM   1004  CG  LEU X  61      69.466  83.209  17.882  0.00  0.00            
ATOM   1005  HG  LEU X  61      69.202  82.474  17.121  0.00  0.00            
ATOM   1006  CD1 LEU X  61      70.163  82.426  19.009  0.00  0.00            
ATOM   1007 HD11 LEU X  61      69.442  81.890  19.638  0.00  0.00            
ATOM   1008 HD12 LEU X  61      70.924  81.749  18.602  0.00  0.00            
ATOM   1009 HD13 LEU X  61      70.714  83.133  19.642  0.00  0.00            
ATOM   1010  CD2 LEU X  61      68.086  83.729  18.362  0.00  0.00            
ATOM   1011 HD21 LEU X  61      67.667  84.357  17.566  0.00  0.00            
ATOM   1012 HD22 LEU X  61      67.435  82.861  18.529  0.00  0.00            
ATOM   1013 HD23 LEU X  61      68.130  84.261  19.320  0.00  0.00            
ATOM   1014  C   LEU X  61      71.862  82.836  15.706  0.00  0.00            
ATOM   1015  O   LEU X  61      71.343  81.754  15.872  0.00  0.00            
ATOM   1016  N   MET X  62      72.536  83.173  14.615  0.00  0.00            
ATOM   1017  H   MET X  62      72.873  84.110  14.445  0.00  0.00            
ATOM   1018  CA  MET X  62      72.775  82.302  13.395  0.00  0.00            
ATOM   1019  HA  MET X  62      71.806  82.118  12.930  0.00  0.00            
ATOM   1020  CB  MET X  62      73.530  83.092  12.279  0.00  0.00            
ATOM   1021  HB2 MET X  62      73.540  82.420  11.421  0.00  0.00            
ATOM   1022  HB3 MET X  62      72.914  83.971  12.086  0.00  0.00            
ATOM   1023  CG  MET X  62      74.944  83.578  12.678  0.00  0.00            
ATOM   1024  HG2 MET X  62      75.370  84.231  11.917  0.00  0.00            
ATOM   1025  HG3 MET X  62      74.802  84.077  13.637  0.00  0.00            
ATOM   1026  SD  MET X  62      76.298  82.373  12.789  0.00  0.00            
ATOM   1027  CE  MET X  62      76.546  81.829  11.021  0.00  0.00            
ATOM   1028  HE1 MET X  62      77.413  81.160  10.974  0.00  0.00            
ATOM   1029  HE2 MET X  62      75.631  81.349  10.651  0.00  0.00            
ATOM   1030  HE3 MET X  62      76.808  82.687  10.389  0.00  0.00            
ATOM   1031  C   MET X  62      73.394  80.975  13.652  0.00  0.00            
ATOM   1032  O   MET X  62      73.326  80.146  12.795  0.00  0.00            
ATOM   1033  N   ALA X  63      74.147  80.792  14.750  0.00  0.00            
ATOM   1034  H   ALA X  63      74.275  81.561  15.393  0.00  0.00            
ATOM   1035  CA  ALA X  63      74.806  79.541  15.169  0.00  0.00            
ATOM   1036  HA  ALA X  63      75.584  79.300  14.444  0.00  0.00            
ATOM   1037  CB  ALA X  63      75.454  79.953  16.499  0.00  0.00            
ATOM   1038  HB1 ALA X  63      76.217  80.741  16.489  0.00  0.00            
ATOM   1039  HB2 ALA X  63      74.659  80.339  17.150  0.00  0.00            
ATOM   1040  HB3 ALA X  63      75.744  79.035  17.024  0.00  0.00            
ATOM   1041  C   ALA X  63      73.861  78.344  15.428  0.00  0.00            
ATOM   1042  O   ALA X  63      74.393  77.269  15.728  0.00  0.00            
ATOM   1043  N   MET X  64      72.557  78.552  15.282  0.00  0.00            
ATOM   1044  H   MET X  64      72.262  79.518  15.298  0.00  0.00            
ATOM   1045  CA  MET X  64      71.596  77.556  15.439  0.00  0.00            
ATOM   1046  HA  MET X  64      72.020  76.827  16.130  0.00  0.00            
ATOM   1047  CB  MET X  64      70.328  78.132  16.170  0.00  0.00            
ATOM   1048  HB2 MET X  64      69.786  77.217  16.410  0.00  0.00            
ATOM   1049  HB3 MET X  64      70.584  78.637  17.101  0.00  0.00            
ATOM   1050  CG  MET X  64      69.410  79.039  15.351  0.00  0.00            
ATOM   1051  HG2 MET X  64      68.985  79.812  15.991  0.00  0.00            
ATOM   1052  HG3 MET X  64      70.043  79.697  14.755  0.00  0.00            
ATOM   1053  SD  MET X  64      67.989  78.298  14.454  0.00  0.00            
ATOM   1054  CE  MET X  64      66.669  78.413  15.648  0.00  0.00            
ATOM   1055  HE1 MET X  64      66.543  79.453  15.974  0.00  0.00            
ATOM   1056  HE2 MET X  64      65.714  78.065  15.237  0.00  0.00            
ATOM   1057  HE3 MET X  64      66.881  77.729  16.479  0.00  0.00            
ATOM   1058  C   MET X  64      71.243  76.821  14.146  0.00  0.00            
ATOM   1059  O   MET X  64      70.735  75.714  14.205  0.00  0.00            
ATOM   1060  N   LEU X  65      71.595  77.415  13.044  0.00  0.00            
ATOM   1061  H   LEU X  65      72.080  78.296  13.135  0.00  0.00            
ATOM   1062  CA  LEU X  65      71.191  77.034  11.658  0.00  0.00            
ATOM   1063  HA  LEU X  65      70.219  76.543  11.674  0.00  0.00            
ATOM   1064  CB  LEU X  65      71.297  78.273  10.723  0.00  0.00            
ATOM   1065  HB2 LEU X  65      72.302  78.688  10.643  0.00  0.00            
ATOM   1066  HB3 LEU X  65      71.025  78.043   9.693  0.00  0.00            
ATOM   1067  CG  LEU X  65      70.291  79.358  11.201  0.00  0.00            
ATOM   1068  HG  LEU X  65      70.394  79.395  12.285  0.00  0.00            
ATOM   1069  CD1 LEU X  65      70.629  80.669  10.547  0.00  0.00            
ATOM   1070 HD11 LEU X  65      71.561  81.097  10.937  0.00  0.00            
ATOM   1071 HD12 LEU X  65      70.830  80.432   9.495  0.00  0.00            
ATOM   1072 HD13 LEU X  65      69.847  81.438  10.555  0.00  0.00            
ATOM   1073  CD2 LEU X  65      68.919  78.935  10.822  0.00  0.00            
ATOM   1074 HD21 LEU X  65      68.177  79.649  11.200  0.00  0.00            
ATOM   1075 HD22 LEU X  65      68.794  78.772   9.744  0.00  0.00            
ATOM   1076 HD23 LEU X  65      68.795  78.003  11.387  0.00  0.00            
ATOM   1077  C   LEU X  65      72.100  75.993  11.080  0.00  0.00            
ATOM   1078  O   LEU X  65      72.461  76.061   9.921  0.00  0.00            
ATOM   1079  N   PHE X  66      72.646  75.135  11.921  0.00  0.00            
ATOM   1080  H   PHE X  66      72.360  75.162  12.889  0.00  0.00            
ATOM   1081  CA  PHE X  66      73.897  74.409  11.626  0.00  0.00            
ATOM   1082  HA  PHE X  66      74.659  75.100  11.265  0.00  0.00            
ATOM   1083  CB  PHE X  66      74.317  73.711  12.912  0.00  0.00            
ATOM   1084  HB2 PHE X  66      74.398  74.443  13.725  0.00  0.00            
ATOM   1085  HB3 PHE X  66      73.490  73.036  13.168  0.00  0.00            
ATOM   1086  CG  PHE X  66      75.655  73.045  12.853  0.00  0.00            
ATOM   1087  CD1 PHE X  66      75.805  71.652  13.108  0.00  0.00            
ATOM   1088  HD1 PHE X  66      74.964  71.187  13.602  0.00  0.00            
ATOM   1089  CE1 PHE X  66      77.032  70.996  12.931  0.00  0.00            
ATOM   1090  HE1 PHE X  66      77.167  69.974  13.253  0.00  0.00            
ATOM   1091  CZ  PHE X  66      78.152  71.723  12.507  0.00  0.00            
ATOM   1092  HZ  PHE X  66      79.097  71.245  12.294  0.00  0.00            
ATOM   1093  CE2 PHE X  66      78.023  73.047  12.206  0.00  0.00            
ATOM   1094  HE2 PHE X  66      78.921  73.489  11.800  0.00  0.00            
ATOM   1095  CD2 PHE X  66      76.836  73.702  12.331  0.00  0.00            
ATOM   1096  HD2 PHE X  66      76.771  74.731  12.009  0.00  0.00            
ATOM   1097  C   PHE X  66      73.831  73.461  10.439  0.00  0.00            
ATOM   1098  O   PHE X  66      74.794  73.378   9.698  0.00  0.00            
ATOM   1099  N   THR X  67      72.768  72.696  10.224  0.00  0.00            
ATOM   1100  H   THR X  67      72.036  72.837  10.905  0.00  0.00            
ATOM   1101  CA  THR X  67      72.726  71.611   9.235  0.00  0.00            
ATOM   1102  HA  THR X  67      73.699  71.607   8.743  0.00  0.00            
ATOM   1103  CB  THR X  67      72.561  70.256   9.938  0.00  0.00            
ATOM   1104  HB  THR X  67      72.662  69.609   9.066  0.00  0.00            
ATOM   1105  CG2 THR X  67      73.698  69.872  10.860  0.00  0.00            
ATOM   1106 HG21 THR X  67      73.868  68.791  10.785  0.00  0.00            
ATOM   1107 HG22 THR X  67      74.527  70.564  10.664  0.00  0.00            
ATOM   1108 HG23 THR X  67      73.437  70.094  11.902  0.00  0.00            
ATOM   1109  OG1 THR X  67      71.268  70.164  10.599  0.00  0.00            
ATOM   1110  HG1 THR X  67      71.319  70.414  11.538  0.00  0.00            
ATOM   1111  C   THR X  67      71.749  71.734   8.109  0.00  0.00            
ATOM   1112  O   THR X  67      72.111  71.333   7.025  0.00  0.00            
ATOM   1113  N   VAL X  68      70.566  72.230   8.262  0.00  0.00            
ATOM   1114  H   VAL X  68      70.009  72.249   7.419  0.00  0.00            
ATOM   1115  CA  VAL X  68      69.711  72.396   9.472  0.00  0.00            
ATOM   1116  HA  VAL X  68      70.357  72.477  10.346  0.00  0.00            
ATOM   1117  CB  VAL X  68      68.962  73.719   9.376  0.00  0.00            
ATOM   1118  HB  VAL X  68      69.560  74.460   8.846  0.00  0.00            
ATOM   1119  CG1 VAL X  68      67.620  73.589   8.577  0.00  0.00            
ATOM   1120 HG11 VAL X  68      66.858  72.969   9.066  0.00  0.00            
ATOM   1121 HG12 VAL X  68      67.215  74.586   8.363  0.00  0.00            
ATOM   1122 HG13 VAL X  68      67.778  73.097   7.610  0.00  0.00            
ATOM   1123  CG2 VAL X  68      68.657  74.397  10.697  0.00  0.00            
ATOM   1124 HG21 VAL X  68      68.414  75.467  10.699  0.00  0.00            
ATOM   1125 HG22 VAL X  68      67.887  73.789  11.188  0.00  0.00            
ATOM   1126 HG23 VAL X  68      69.577  74.425  11.294  0.00  0.00            
ATOM   1127  C   VAL X  68      68.696  71.190   9.743  0.00  0.00            
ATOM   1128  O   VAL X  68      68.040  71.154  10.791  0.00  0.00            
ATOM   1129  N   HIE X  69      68.649  70.205   8.824  0.00  0.00            
ATOM   1130  H   HIE X  69      69.191  70.228   7.971  0.00  0.00            
ATOM   1131  CA  HIE X  69      67.822  69.016   8.923  0.00  0.00            
ATOM   1132  HA  HIE X  69      66.778  69.326   8.967  0.00  0.00            
ATOM   1133  CB  HIE X  69      68.012  68.132   7.676  0.00  0.00            
ATOM   1134  HB2 HIE X  69      67.362  67.249   7.703  0.00  0.00            
ATOM   1135  HB3 HIE X  69      67.513  68.614   6.826  0.00  0.00            
ATOM   1136  CG  HIE X  69      69.386  67.889   7.277  0.00  0.00            
ATOM   1137  ND1 HIE X  69      70.152  68.678   6.416  0.00  0.00            
ATOM   1138  CE1 HIE X  69      71.281  68.056   6.365  0.00  0.00            
ATOM   1139  HE1 HIE X  69      72.015  68.316   5.617  0.00  0.00            
ATOM   1140  NE2 HIE X  69      71.357  66.931   7.087  0.00  0.00            
ATOM   1141  HE2 HIE X  69      72.131  66.284   7.053  0.00  0.00            
ATOM   1142  CD2 HIE X  69      70.115  66.831   7.654  0.00  0.00            
ATOM   1143  HD2 HIE X  69      69.825  66.010   8.293  0.00  0.00            
ATOM   1144  C   HIE X  69      67.894  68.097  10.168  0.00  0.00            
ATOM   1145  O   HIE X  69      66.963  67.428  10.435  0.00  0.00            
ATOM   1146  N   LEU X  70      68.958  68.124  10.986  0.00  0.00            
ATOM   1147  H   LEU X  70      69.757  68.594  10.584  0.00  0.00            
ATOM   1148  CA  LEU X  70      69.048  67.416  12.252  0.00  0.00            
ATOM   1149  HA  LEU X  70      68.567  66.446  12.129  0.00  0.00            
ATOM   1150  CB  LEU X  70      70.544  67.142  12.639  0.00  0.00            
ATOM   1151  HB2 LEU X  70      71.089  68.081  12.740  0.00  0.00            
ATOM   1152  HB3 LEU X  70      70.561  66.686  13.628  0.00  0.00            
ATOM   1153  CG  LEU X  70      71.327  66.269  11.606  0.00  0.00            
ATOM   1154  HG  LEU X  70      71.219  66.654  10.592  0.00  0.00            
ATOM   1155  CD1 LEU X  70      72.711  66.260  12.157  0.00  0.00            
ATOM   1156 HD11 LEU X  70      73.368  65.562  11.624  0.00  0.00            
ATOM   1157 HD12 LEU X  70      73.053  67.300  12.226  0.00  0.00            
ATOM   1158 HD13 LEU X  70      72.635  65.926  13.199  0.00  0.00            
ATOM   1159  CD2 LEU X  70      70.790  64.865  11.586  0.00  0.00            
ATOM   1160 HD21 LEU X  70      71.266  64.248  10.813  0.00  0.00            
ATOM   1161 HD22 LEU X  70      70.733  64.335  12.545  0.00  0.00            
ATOM   1162 HD23 LEU X  70      69.756  64.909  11.222  0.00  0.00            
ATOM   1163  C   LEU X  70      68.296  68.249  13.296  0.00  0.00            
ATOM   1164  O   LEU X  70      68.879  68.680  14.298  0.00  0.00            
ATOM   1165  N   LEU X  71      66.993  68.536  13.042  0.00  0.00            
ATOM   1166  H   LEU X  71      66.636  68.169  12.171  0.00  0.00            
ATOM   1167  CA  LEU X  71      66.143  69.305  13.940  0.00  0.00            
ATOM   1168  HA  LEU X  71      66.636  70.275  13.997  0.00  0.00            
ATOM   1169  CB  LEU X  71      64.753  69.579  13.287  0.00  0.00            
ATOM   1170  HB2 LEU X  71      64.288  68.616  13.079  0.00  0.00            
ATOM   1171  HB3 LEU X  71      64.207  70.132  14.051  0.00  0.00            
ATOM   1172  CG  LEU X  71      64.717  70.398  12.031  0.00  0.00            
ATOM   1173  HG  LEU X  71      65.440  70.041  11.298  0.00  0.00            
ATOM   1174  CD1 LEU X  71      63.380  70.354  11.342  0.00  0.00            
ATOM   1175 HD11 LEU X  71      63.263  71.204  10.659  0.00  0.00            
ATOM   1176 HD12 LEU X  71      63.253  69.397  10.822  0.00  0.00            
ATOM   1177 HD13 LEU X  71      62.476  70.485  11.949  0.00  0.00            
ATOM   1178  CD2 LEU X  71      65.173  71.838  12.307  0.00  0.00            
ATOM   1179 HD21 LEU X  71      65.171  72.407  11.369  0.00  0.00            
ATOM   1180 HD22 LEU X  71      64.537  72.413  12.992  0.00  0.00            
ATOM   1181 HD23 LEU X  71      66.201  71.839  12.689  0.00  0.00            
ATOM   1182  C   LEU X  71      66.120  68.737  15.309  0.00  0.00            
ATOM   1183  O   LEU X  71      65.547  67.678  15.409  0.00  0.00            
ATOM   1184  N   SER X  72      66.367  69.544  16.410  0.00  0.00            
ATOM   1185  H   SER X  72      66.796  70.446  16.262  0.00  0.00            
ATOM   1186  CA  SER X  72      66.503  69.071  17.802  0.00  0.00            
ATOM   1187  HA  SER X  72      67.013  68.108  17.813  0.00  0.00            
ATOM   1188  CB  SER X  72      67.362  70.019  18.679  0.00  0.00            
ATOM   1189  HB2 SER X  72      68.343  70.249  18.265  0.00  0.00            
ATOM   1190  HB3 SER X  72      66.816  70.958  18.773  0.00  0.00            
ATOM   1191  OG  SER X  72      67.543  69.464  19.937  0.00  0.00            
ATOM   1192  HG  SER X  72      68.470  69.673  20.144  0.00  0.00            
ATOM   1193  C   SER X  72      65.108  68.879  18.465  0.00  0.00            
ATOM   1194  O   SER X  72      64.966  67.882  19.163  0.00  0.00            
ATOM   1195  N   ASP X  73      64.134  69.756  18.178  0.00  0.00            
ATOM   1196  H   ASP X  73      64.373  70.370  17.412  0.00  0.00            
ATOM   1197  CA  ASP X  73      62.717  69.550  18.570  0.00  0.00            
ATOM   1198  HA  ASP X  73      62.671  68.462  18.529  0.00  0.00            
ATOM   1199  CB  ASP X  73      62.394  69.999  20.102  0.00  0.00            
ATOM   1200  HB2 ASP X  73      62.717  71.036  20.195  0.00  0.00            
ATOM   1201  HB3 ASP X  73      61.333  69.894  20.326  0.00  0.00            
ATOM   1202  CG  ASP X  73      63.198  69.238  21.118  0.00  0.00            
ATOM   1203  OD1 ASP X  73      62.817  68.077  21.489  0.00  0.00            
ATOM   1204  OD2 ASP X  73      64.312  69.783  21.486  0.00  0.00            
ATOM   1205  C   ASP X  73      61.729  70.140  17.515  0.00  0.00            
ATOM   1206  O   ASP X  73      61.921  71.160  16.955  0.00  0.00            
ATOM   1207  N   THR X  74      60.656  69.403  17.254  0.00  0.00            
ATOM   1208  H   THR X  74      60.595  68.583  17.840  0.00  0.00            
ATOM   1209  CA  THR X  74      59.569  69.637  16.329  0.00  0.00            
ATOM   1210  HA  THR X  74      59.537  70.727  16.343  0.00  0.00            
ATOM   1211  CB  THR X  74      59.855  69.074  14.964  0.00  0.00            
ATOM   1212  HB  THR X  74      58.915  69.047  14.413  0.00  0.00            
ATOM   1213  CG2 THR X  74      60.981  69.781  14.123  0.00  0.00            
ATOM   1214 HG21 THR X  74      60.981  69.471  13.071  0.00  0.00            
ATOM   1215 HG22 THR X  74      60.879  70.872  14.158  0.00  0.00            
ATOM   1216 HG23 THR X  74      61.983  69.483  14.455  0.00  0.00            
ATOM   1217  OG1 THR X  74      60.271  67.722  15.113  0.00  0.00            
ATOM   1218  HG1 THR X  74      59.552  67.403  15.685  0.00  0.00            
ATOM   1219  C   THR X  74      58.205  69.118  16.870  0.00  0.00            
ATOM   1220  O   THR X  74      58.133  68.131  17.544  0.00  0.00            
ATOM   1221  N   ILE X  75      57.061  69.772  16.560  0.00  0.00            
ATOM   1222  H   ILE X  75      57.140  70.599  15.984  0.00  0.00            
ATOM   1223  CA  ILE X  75      55.715  69.272  16.801  0.00  0.00            
ATOM   1224  HA  ILE X  75      55.768  68.192  16.941  0.00  0.00            
ATOM   1225  CB  ILE X  75      54.950  69.937  17.879  0.00  0.00            
ATOM   1226  HB  ILE X  75      55.121  71.005  17.749  0.00  0.00            
ATOM   1227  CG2 ILE X  75      53.506  69.416  17.848  0.00  0.00            
ATOM   1228 HG21 ILE X  75      52.913  69.639  16.953  0.00  0.00            
ATOM   1229 HG22 ILE X  75      53.479  68.349  18.099  0.00  0.00            
ATOM   1230 HG23 ILE X  75      53.035  69.879  18.724  0.00  0.00            
ATOM   1231  CG1 ILE X  75      55.573  69.607  19.248  0.00  0.00            
ATOM   1232 HG12 ILE X  75      55.401  68.551  19.458  0.00  0.00            
ATOM   1233 HG13 ILE X  75      56.619  69.913  19.249  0.00  0.00            
ATOM   1234  CD1 ILE X  75      55.033  70.439  20.435  0.00  0.00            
ATOM   1235 HD11 ILE X  75      55.067  71.508  20.193  0.00  0.00            
ATOM   1236 HD12 ILE X  75      53.964  70.265  20.608  0.00  0.00            
ATOM   1237 HD13 ILE X  75      55.566  70.258  21.376  0.00  0.00            
ATOM   1238  C   ILE X  75      54.995  69.565  15.423  0.00  0.00            
ATOM   1239  O   ILE X  75      55.238  70.631  14.797  0.00  0.00            
ATOM   1240  N   GLN X  76      54.215  68.610  14.982  0.00  0.00            
ATOM   1241  H   GLN X  76      54.025  67.822  15.585  0.00  0.00            
ATOM   1242  CA  GLN X  76      53.541  68.704  13.648  0.00  0.00            
ATOM   1243  HA  GLN X  76      53.308  69.742  13.412  0.00  0.00            
ATOM   1244  CB  GLN X  76      54.491  68.167  12.579  0.00  0.00            
ATOM   1245  HB2 GLN X  76      55.441  68.700  12.629  0.00  0.00            
ATOM   1246  HB3 GLN X  76      54.623  67.107  12.795  0.00  0.00            
ATOM   1247  CG  GLN X  76      53.959  68.389  11.059  0.00  0.00            
ATOM   1248  HG2 GLN X  76      53.005  67.877  10.931  0.00  0.00            
ATOM   1249  HG3 GLN X  76      53.878  69.433  10.757  0.00  0.00            
ATOM   1250  CD  GLN X  76      54.939  67.875  10.064  0.00  0.00            
ATOM   1251  OE1 GLN X  76      55.888  67.223  10.389  0.00  0.00            
ATOM   1252  NE2 GLN X  76      54.833  68.197   8.766  0.00  0.00            
ATOM   1253 HE21 GLN X  76      55.598  67.979   8.143  0.00  0.00            
ATOM   1254 HE22 GLN X  76      54.309  69.017   8.496  0.00  0.00            
ATOM   1255  C   GLN X  76      52.228  67.931  13.622  0.00  0.00            
ATOM   1256  O   GLN X  76      52.085  67.019  14.414  0.00  0.00            
ATOM   1257  N   GLY X  77      51.268  68.207  12.747  0.00  0.00            
ATOM   1258  H   GLY X  77      51.364  69.003  12.133  0.00  0.00            
ATOM   1259  CA  GLY X  77      50.014  67.531  12.501  0.00  0.00            
ATOM   1260  HA2 GLY X  77      49.388  67.362  13.377  0.00  0.00            
ATOM   1261  HA3 GLY X  77      49.449  68.202  11.854  0.00  0.00            
ATOM   1262  C   GLY X  77      50.315  66.150  11.886  0.00  0.00            
ATOM   1263  O   GLY X  77      51.194  66.082  11.001  0.00  0.00            
ATOM   1264  N   VAL X  78      49.734  65.050  12.284  0.00  0.00            
ATOM   1265  H   VAL X  78      48.929  65.128  12.888  0.00  0.00            
ATOM   1266  CA  VAL X  78      49.850  63.674  11.706  0.00  0.00            
ATOM   1267  HA  VAL X  78      50.216  63.805  10.688  0.00  0.00            
ATOM   1268  CB  VAL X  78      50.885  62.861  12.500  0.00  0.00            
ATOM   1269  HB  VAL X  78      51.660  63.553  12.832  0.00  0.00            
ATOM   1270  CG1 VAL X  78      50.362  62.170  13.756  0.00  0.00            
ATOM   1271 HG11 VAL X  78      49.988  62.891  14.494  0.00  0.00            
ATOM   1272 HG12 VAL X  78      49.592  61.409  13.578  0.00  0.00            
ATOM   1273 HG13 VAL X  78      51.216  61.700  14.260  0.00  0.00            
ATOM   1274  CG2 VAL X  78      51.534  61.689  11.742  0.00  0.00            
ATOM   1275 HG21 VAL X  78      52.371  61.323  12.348  0.00  0.00            
ATOM   1276 HG22 VAL X  78      50.751  60.921  11.708  0.00  0.00            
ATOM   1277 HG23 VAL X  78      51.886  62.037  10.763  0.00  0.00            
ATOM   1278  C   VAL X  78      48.499  62.987  11.529  0.00  0.00            
ATOM   1279  O   VAL X  78      47.492  63.323  12.162  0.00  0.00            
ATOM   1280  N   THR X  79      48.488  61.958  10.683  0.00  0.00            
ATOM   1281  H   THR X  79      49.344  61.804  10.170  0.00  0.00            
ATOM   1282  CA  THR X  79      47.373  60.946  10.512  0.00  0.00            
ATOM   1283  HA  THR X  79      46.799  60.899  11.438  0.00  0.00            
ATOM   1284  CB  THR X  79      46.381  61.555   9.433  0.00  0.00            
ATOM   1285  HB  THR X  79      46.320  62.578   9.805  0.00  0.00            
ATOM   1286  CG2 THR X  79      46.921  61.563   8.014  0.00  0.00            
ATOM   1287 HG21 THR X  79      47.212  60.555   7.695  0.00  0.00            
ATOM   1288 HG22 THR X  79      46.195  61.945   7.286  0.00  0.00            
ATOM   1289 HG23 THR X  79      47.753  62.274   7.927  0.00  0.00            
ATOM   1290  OG1 THR X  79      45.215  60.801   9.425  0.00  0.00            
ATOM   1291  HG1 THR X  79      44.518  61.274   8.938  0.00  0.00            
ATOM   1292  C   THR X  79      47.958  59.562  10.109  0.00  0.00            
ATOM   1293  O   THR X  79      49.031  59.557   9.612  0.00  0.00            
ATOM   1294  N   ALA X  80      47.263  58.431  10.277  0.00  0.00            
ATOM   1295  H   ALA X  80      46.342  58.564  10.669  0.00  0.00            
ATOM   1296  CA  ALA X  80      47.689  57.106   9.736  0.00  0.00            
ATOM   1297  HA  ALA X  80      48.703  56.914  10.086  0.00  0.00            
ATOM   1298  CB  ALA X  80      46.718  56.049  10.228  0.00  0.00            
ATOM   1299  HB1 ALA X  80      45.691  56.171   9.860  0.00  0.00            
ATOM   1300  HB2 ALA X  80      47.109  55.087   9.876  0.00  0.00            
ATOM   1301  HB3 ALA X  80      46.739  56.100  11.324  0.00  0.00            
ATOM   1302  C   ALA X  80      47.769  56.997   8.196  0.00  0.00            
ATOM   1303  O   ALA X  80      46.791  57.006   7.474  0.00  0.00            
ATOM   1304  N   VAL X  81      48.918  57.042   7.493  0.00  0.00            
ATOM   1305  H   VAL X  81      48.670  56.943   6.519  0.00  0.00            
ATOM   1306  CA  VAL X  81      50.334  57.040   7.964  0.00  0.00            
ATOM   1307  HA  VAL X  81      50.351  57.430   8.982  0.00  0.00            
ATOM   1308  CB  VAL X  81      50.913  55.679   7.943  0.00  0.00            
ATOM   1309  HB  VAL X  81      50.787  55.227   6.959  0.00  0.00            
ATOM   1310  CG1 VAL X  81      52.357  55.619   8.372  0.00  0.00            
ATOM   1311 HG11 VAL X  81      52.742  54.638   8.679  0.00  0.00            
ATOM   1312 HG12 VAL X  81      53.002  55.975   7.560  0.00  0.00            
ATOM   1313 HG13 VAL X  81      52.482  56.331   9.197  0.00  0.00            
ATOM   1314  CG2 VAL X  81      50.174  54.684   8.848  0.00  0.00            
ATOM   1315 HG21 VAL X  81      49.989  55.055   9.864  0.00  0.00            
ATOM   1316 HG22 VAL X  81      49.222  54.408   8.377  0.00  0.00            
ATOM   1317 HG23 VAL X  81      50.837  53.817   8.960  0.00  0.00            
ATOM   1318  C   VAL X  81      51.022  58.035   7.091  0.00  0.00            
ATOM   1319  O   VAL X  81      51.905  57.803   6.319  0.00  0.00            
ATOM   1320  N   ARG X  82      50.627  59.298   7.250  0.00  0.00            
ATOM   1321  H   ARG X  82      49.950  59.467   7.981  0.00  0.00            
ATOM   1322  CA  ARG X  82      51.452  60.405   6.816  0.00  0.00            
ATOM   1323  HA  ARG X  82      52.522  60.197   6.812  0.00  0.00            
ATOM   1324  CB  ARG X  82      51.179  60.483   5.303  0.00  0.00            
ATOM   1325  HB2 ARG X  82      51.930  61.213   4.999  0.00  0.00            
ATOM   1326  HB3 ARG X  82      51.455  59.612   4.710  0.00  0.00            
ATOM   1327  CG  ARG X  82      49.774  60.923   4.834  0.00  0.00            
ATOM   1328  HG2 ARG X  82      49.697  60.648   3.782  0.00  0.00            
ATOM   1329  HG3 ARG X  82      48.978  60.457   5.415  0.00  0.00            
ATOM   1330  CD  ARG X  82      49.645  62.471   4.899  0.00  0.00            
ATOM   1331  HD2 ARG X  82      49.719  62.842   5.921  0.00  0.00            
ATOM   1332  HD3 ARG X  82      50.400  62.964   4.287  0.00  0.00            
ATOM   1333  NE  ARG X  82      48.370  62.812   4.234  0.00  0.00            
ATOM   1334  HE  ARG X  82      47.831  62.077   3.798  0.00  0.00            
ATOM   1335  CZ  ARG X  82      47.666  63.941   4.319  0.00  0.00            
ATOM   1336  NH1 ARG X  82      48.157  65.019   4.820  0.00  0.00            
ATOM   1337 HH11 ARG X  82      49.153  65.095   4.968  0.00  0.00            
ATOM   1338 HH12 ARG X  82      47.483  65.727   5.076  0.00  0.00            
ATOM   1339  NH2 ARG X  82      46.427  64.029   3.967  0.00  0.00            
ATOM   1340 HH21 ARG X  82      45.986  63.147   3.748  0.00  0.00            
ATOM   1341 HH22 ARG X  82      45.915  64.861   4.221  0.00  0.00            
ATOM   1342  C   ARG X  82      51.261  61.701   7.554  0.00  0.00            
ATOM   1343  O   ARG X  82      50.496  61.803   8.541  0.00  0.00            
ATOM   1344  N   TYR X  83      52.058  62.702   7.172  0.00  0.00            
ATOM   1345  H   TYR X  83      52.786  62.512   6.498  0.00  0.00            
ATOM   1346  CA  TYR X  83      51.997  64.007   7.950  0.00  0.00            
ATOM   1347  HA  TYR X  83      51.521  63.822   8.913  0.00  0.00            
ATOM   1348  CB  TYR X  83      53.407  64.589   8.275  0.00  0.00            
ATOM   1349  HB2 TYR X  83      53.870  64.814   7.307  0.00  0.00            
ATOM   1350  HB3 TYR X  83      53.337  65.592   8.713  0.00  0.00            
ATOM   1351  CG  TYR X  83      54.152  63.658   9.264  0.00  0.00            
ATOM   1352  CD1 TYR X  83      54.846  62.517   8.794  0.00  0.00            
ATOM   1353  HD1 TYR X  83      54.939  62.255   7.750  0.00  0.00            
ATOM   1354  CE1 TYR X  83      55.515  61.714   9.687  0.00  0.00            
ATOM   1355  HE1 TYR X  83      56.006  60.815   9.344  0.00  0.00            
ATOM   1356  CZ  TYR X  83      55.549  62.062  11.128  0.00  0.00            
ATOM   1357  OH  TYR X  83      56.319  61.376  11.964  0.00  0.00            
ATOM   1358  HH  TYR X  83      56.623  60.549  11.552  0.00  0.00            
ATOM   1359  CE2 TYR X  83      54.843  63.271  11.554  0.00  0.00            
ATOM   1360  HE2 TYR X  83      54.954  63.706  12.536  0.00  0.00            
ATOM   1361  CD2 TYR X  83      54.015  63.942  10.610  0.00  0.00            
ATOM   1362  HD2 TYR X  83      53.355  64.687  11.030  0.00  0.00            
ATOM   1363  C   TYR X  83      51.132  65.055   7.273  0.00  0.00            
ATOM   1364  O   TYR X  83      50.845  64.919   6.125  0.00  0.00            
ATOM   1365  N   GLN X  84      50.746  66.161   7.965  0.00  0.00            
ATOM   1366  H   GLN X  84      51.152  66.177   8.890  0.00  0.00            
ATOM   1367  CA  GLN X  84      50.398  67.506   7.590  0.00  0.00            
ATOM   1368  HA  GLN X  84      49.656  67.350   6.808  0.00  0.00            
ATOM   1369  CB  GLN X  84      49.628  68.280   8.667  0.00  0.00            
ATOM   1370  HB2 GLN X  84      50.160  68.269   9.618  0.00  0.00            
ATOM   1371  HB3 GLN X  84      49.586  69.307   8.306  0.00  0.00            
ATOM   1372  CG  GLN X  84      48.223  67.687   8.894  0.00  0.00            
ATOM   1373  HG2 GLN X  84      47.754  67.611   7.913  0.00  0.00            
ATOM   1374  HG3 GLN X  84      48.329  66.676   9.287  0.00  0.00            
ATOM   1375  CD  GLN X  84      47.286  68.557   9.719  0.00  0.00            
ATOM   1376  OE1 GLN X  84      47.398  69.758   9.912  0.00  0.00            
ATOM   1377  NE2 GLN X  84      46.344  68.014  10.426  0.00  0.00            
ATOM   1378 HE21 GLN X  84      45.733  68.591  10.986  0.00  0.00            
ATOM   1379 HE22 GLN X  84      46.186  67.017  10.477  0.00  0.00            
ATOM   1380  C   GLN X  84      51.623  68.374   6.955  0.00  0.00            
ATOM   1381  O   GLN X  84      52.177  69.257   7.618  0.00  0.00            
ATOM   1382  N   GLN X  85      52.071  67.849   5.762  0.00  0.00            
ATOM   1383  H   GLN X  85      51.588  67.011   5.471  0.00  0.00            
ATOM   1384  CA  GLN X  85      53.330  68.234   5.105  0.00  0.00            
ATOM   1385  HA  GLN X  85      54.228  68.149   5.718  0.00  0.00            
ATOM   1386  CB  GLN X  85      53.461  67.259   3.862  0.00  0.00            
ATOM   1387  HB2 GLN X  85      52.657  67.203   3.128  0.00  0.00            
ATOM   1388  HB3 GLN X  85      54.288  67.617   3.248  0.00  0.00            
ATOM   1389  CG  GLN X  85      53.946  65.929   4.272  0.00  0.00            
ATOM   1390  HG2 GLN X  85      54.657  65.963   5.098  0.00  0.00            
ATOM   1391  HG3 GLN X  85      53.034  65.469   4.652  0.00  0.00            
ATOM   1392  CD  GLN X  85      54.553  65.047   3.151  0.00  0.00            
ATOM   1393  OE1 GLN X  85      55.733  64.910   3.055  0.00  0.00            
ATOM   1394  NE2 GLN X  85      53.780  64.557   2.263  0.00  0.00            
ATOM   1395 HE21 GLN X  85      53.988  63.822   1.602  0.00  0.00            
ATOM   1396 HE22 GLN X  85      52.802  64.809   2.240  0.00  0.00            
ATOM   1397  C   GLN X  85      53.306  69.678   4.656  0.00  0.00            
ATOM   1398  O   GLN X  85      54.290  70.038   4.095  0.00  0.00            
ATOM   1399  N   SER X  86      52.205  70.417   4.766  0.00  0.00            
ATOM   1400  H   SER X  86      51.385  70.005   5.189  0.00  0.00            
ATOM   1401  CA  SER X  86      52.274  71.782   4.352  0.00  0.00            
ATOM   1402  HA  SER X  86      52.904  71.970   3.483  0.00  0.00            
ATOM   1403  CB  SER X  86      50.843  72.204   4.010  0.00  0.00            
ATOM   1404  HB2 SER X  86      50.779  73.249   3.707  0.00  0.00            
ATOM   1405  HB3 SER X  86      50.507  71.524   3.227  0.00  0.00            
ATOM   1406  OG  SER X  86      50.107  72.035   5.219  0.00  0.00            
ATOM   1407  HG  SER X  86      49.636  71.184   5.202  0.00  0.00            
ATOM   1408  C   SER X  86      52.812  72.724   5.443  0.00  0.00            
ATOM   1409  O   SER X  86      53.284  73.822   5.146  0.00  0.00            
ATOM   1410  N   TRP X  87      52.857  72.283   6.693  0.00  0.00            
ATOM   1411  H   TRP X  87      52.607  71.319   6.868  0.00  0.00            
ATOM   1412  CA  TRP X  87      53.493  73.011   7.802  0.00  0.00            
ATOM   1413  HA  TRP X  87      54.233  73.683   7.366  0.00  0.00            
ATOM   1414  CB  TRP X  87      52.422  73.804   8.575  0.00  0.00            
ATOM   1415  HB2 TRP X  87      52.907  74.432   9.332  0.00  0.00            
ATOM   1416  HB3 TRP X  87      51.928  74.469   7.855  0.00  0.00            
ATOM   1417  CG  TRP X  87      51.366  72.945   9.218  0.00  0.00            
ATOM   1418  CD1 TRP X  87      50.289  72.348   8.672  0.00  0.00            
ATOM   1419  HD1 TRP X  87      49.955  72.374   7.645  0.00  0.00            
ATOM   1420  NE1 TRP X  87      49.601  71.603   9.605  0.00  0.00            
ATOM   1421  HE1 TRP X  87      48.883  70.939   9.353  0.00  0.00            
ATOM   1422  CE2 TRP X  87      50.090  71.761  10.854  0.00  0.00            
ATOM   1423  CZ2 TRP X  87      49.771  71.213  12.066  0.00  0.00            
ATOM   1424  HZ2 TRP X  87      48.928  70.550  12.192  0.00  0.00            
ATOM   1425  CH2 TRP X  87      50.632  71.415  13.110  0.00  0.00            
ATOM   1426  HH2 TRP X  87      50.341  70.929  14.030  0.00  0.00            
ATOM   1427  CZ3 TRP X  87      51.855  72.098  12.987  0.00  0.00            
ATOM   1428  HZ3 TRP X  87      52.538  72.135  13.822  0.00  0.00            
ATOM   1429  CE3 TRP X  87      52.164  72.669  11.689  0.00  0.00            
ATOM   1430  HE3 TRP X  87      53.093  73.148  11.419  0.00  0.00            
ATOM   1431  CD2 TRP X  87      51.244  72.547  10.648  0.00  0.00            
ATOM   1432  C   TRP X  87      54.371  72.141   8.733  0.00  0.00            
ATOM   1433  O   TRP X  87      54.244  70.948   8.774  0.00  0.00            
ATOM   1434  N   LEU X  88      55.354  72.775   9.358  0.00  0.00            
ATOM   1435  H   LEU X  88      55.504  73.755   9.163  0.00  0.00            
ATOM   1436  CA  LEU X  88      56.220  72.175  10.310  0.00  0.00            
ATOM   1437  HA  LEU X  88      55.670  71.367  10.792  0.00  0.00            
ATOM   1438  CB  LEU X  88      57.587  71.670   9.667  0.00  0.00            
ATOM   1439  HB2 LEU X  88      57.266  71.082   8.807  0.00  0.00            
ATOM   1440  HB3 LEU X  88      57.992  72.590   9.246  0.00  0.00            
ATOM   1441  CG  LEU X  88      58.679  71.047  10.539  0.00  0.00            
ATOM   1442  HG  LEU X  88      59.020  71.748  11.300  0.00  0.00            
ATOM   1443  CD1 LEU X  88      58.288  69.697  11.188  0.00  0.00            
ATOM   1444 HD11 LEU X  88      57.518  69.891  11.945  0.00  0.00            
ATOM   1445 HD12 LEU X  88      57.901  68.991  10.443  0.00  0.00            
ATOM   1446 HD13 LEU X  88      59.147  69.246  11.701  0.00  0.00            
ATOM   1447  CD2 LEU X  88      59.897  70.814   9.704  0.00  0.00            
ATOM   1448 HD21 LEU X  88      60.411  71.752   9.461  0.00  0.00            
ATOM   1449 HD22 LEU X  88      60.646  70.140  10.139  0.00  0.00            
ATOM   1450 HD23 LEU X  88      59.591  70.434   8.722  0.00  0.00            
ATOM   1451  C   LEU X  88      56.549  73.202  11.452  0.00  0.00            
ATOM   1452  O   LEU X  88      56.714  74.348  11.101  0.00  0.00            
ATOM   1453  N   CYS X  89      56.574  72.858  12.739  0.00  0.00            
ATOM   1454  H   CYS X  89      56.376  71.897  12.978  0.00  0.00            
ATOM   1455  CA  CYS X  89      56.738  73.765  13.855  0.00  0.00            
ATOM   1456  HA  CYS X  89      56.903  74.795  13.536  0.00  0.00            
ATOM   1457  CB  CYS X  89      55.438  73.758  14.719  0.00  0.00            
ATOM   1458  HB2 CYS X  89      54.576  73.961  14.084  0.00  0.00            
ATOM   1459  HB3 CYS X  89      55.247  72.840  15.275  0.00  0.00            
ATOM   1460  SG  CYS X  89      55.528  75.017  16.067  0.00  0.00            
ATOM   1461  HG  CYS X  89      56.805  74.702  16.301  0.00  0.00            
ATOM   1462  C   CYS X  89      58.021  73.339  14.658  0.00  0.00            
ATOM   1463  O   CYS X  89      58.100  72.310  15.259  0.00  0.00            
ATOM   1464  N   ILE X  90      59.063  74.103  14.461  0.00  0.00            
ATOM   1465  H   ILE X  90      58.974  74.981  13.969  0.00  0.00            
ATOM   1466  CA  ILE X  90      60.312  73.951  15.163  0.00  0.00            
ATOM   1467  HA  ILE X  90      60.486  72.881  15.275  0.00  0.00            
ATOM   1468  CB  ILE X  90      61.438  74.515  14.256  0.00  0.00            
ATOM   1469  HB  ILE X  90      61.275  75.559  13.988  0.00  0.00            
ATOM   1470  CG2 ILE X  90      62.763  74.509  15.020  0.00  0.00            
ATOM   1471 HG21 ILE X  90      62.787  75.065  15.965  0.00  0.00            
ATOM   1472 HG22 ILE X  90      62.955  73.492  15.383  0.00  0.00            
ATOM   1473 HG23 ILE X  90      63.561  74.741  14.303  0.00  0.00            
ATOM   1474  CG1 ILE X  90      61.578  73.671  12.938  0.00  0.00            
ATOM   1475 HG12 ILE X  90      62.016  72.715  13.223  0.00  0.00            
ATOM   1476 HG13 ILE X  90      60.559  73.467  12.608  0.00  0.00            
ATOM   1477  CD1 ILE X  90      62.312  74.269  11.710  0.00  0.00            
ATOM   1478 HD11 ILE X  90      62.268  75.364  11.768  0.00  0.00            
ATOM   1479 HD12 ILE X  90      63.369  73.985  11.778  0.00  0.00            
ATOM   1480 HD13 ILE X  90      61.823  73.988  10.769  0.00  0.00            
ATOM   1481  C   ILE X  90      60.362  74.507  16.595  0.00  0.00            
ATOM   1482  O   ILE X  90      59.916  75.601  16.861  0.00  0.00            
ATOM   1483  N   ILE X  91      61.018  73.848  17.487  0.00  0.00            
ATOM   1484  H   ILE X  91      61.356  72.951  17.169  0.00  0.00            
ATOM   1485  CA  ILE X  91      61.242  74.314  18.910  0.00  0.00            
ATOM   1486  HA  ILE X  91      60.691  75.236  19.096  0.00  0.00            
ATOM   1487  CB  ILE X  91      60.674  73.301  19.873  0.00  0.00            
ATOM   1488  HB  ILE X  91      61.003  72.339  19.481  0.00  0.00            
ATOM   1489  CG2 ILE X  91      61.197  73.343  21.304  0.00  0.00            
ATOM   1490 HG21 ILE X  91      61.192  74.321  21.799  0.00  0.00            
ATOM   1491 HG22 ILE X  91      60.700  72.683  22.026  0.00  0.00            
ATOM   1492 HG23 ILE X  91      62.248  73.032  21.362  0.00  0.00            
ATOM   1493  CG1 ILE X  91      59.139  73.201  19.756  0.00  0.00            
ATOM   1494 HG12 ILE X  91      58.792  73.917  20.502  0.00  0.00            
ATOM   1495 HG13 ILE X  91      58.703  73.557  18.823  0.00  0.00            
ATOM   1496  CD1 ILE X  91      58.578  71.771  20.064  0.00  0.00            
ATOM   1497 HD11 ILE X  91      58.814  71.389  21.065  0.00  0.00            
ATOM   1498 HD12 ILE X  91      57.489  71.734  19.934  0.00  0.00            
ATOM   1499 HD13 ILE X  91      58.938  71.030  19.339  0.00  0.00            
ATOM   1500  C   ILE X  91      62.789  74.424  19.066  0.00  0.00            
ATOM   1501  O   ILE X  91      63.508  73.514  18.666  0.00  0.00            
ATOM   1502  N   CYS X  92      63.206  75.576  19.611  0.00  0.00            
ATOM   1503  H   CYS X  92      62.473  76.236  19.825  0.00  0.00            
ATOM   1504  CA  CYS X  92      64.520  75.959  19.895  0.00  0.00            
ATOM   1505  HA  CYS X  92      65.156  75.123  19.604  0.00  0.00            
ATOM   1506  CB  CYS X  92      64.992  77.165  18.946  0.00  0.00            
ATOM   1507  HB2 CYS X  92      64.996  76.970  17.874  0.00  0.00            
ATOM   1508  HB3 CYS X  92      64.446  78.066  19.227  0.00  0.00            
ATOM   1509  SG  CYS X  92      66.705  77.659  19.352  0.00  0.00            
ATOM   1510  HG  CYS X  92      67.376  76.521  19.153  0.00  0.00            
ATOM   1511  C   CYS X  92      64.631  76.297  21.358  0.00  0.00            
ATOM   1512  O   CYS X  92      64.761  77.476  21.714  0.00  0.00            
ATOM   1513  N   THR X  93      64.485  75.252  22.206  0.00  0.00            
ATOM   1514  H   THR X  93      64.380  74.294  21.903  0.00  0.00            
ATOM   1515  CA  THR X  93      64.825  75.502  23.673  0.00  0.00            
ATOM   1516  HA  THR X  93      64.124  76.268  24.003  0.00  0.00            
ATOM   1517  CB  THR X  93      64.614  74.249  24.534  0.00  0.00            
ATOM   1518  HB  THR X  93      65.507  73.623  24.563  0.00  0.00            
ATOM   1519  CG2 THR X  93      64.190  74.722  25.900  0.00  0.00            
ATOM   1520 HG21 THR X  93      64.943  75.433  26.261  0.00  0.00            
ATOM   1521 HG22 THR X  93      63.275  75.322  25.821  0.00  0.00            
ATOM   1522 HG23 THR X  93      64.038  73.830  26.520  0.00  0.00            
ATOM   1523  OG1 THR X  93      63.640  73.427  24.057  0.00  0.00            
ATOM   1524  HG1 THR X  93      63.829  72.483  24.195  0.00  0.00            
ATOM   1525  C   THR X  93      66.293  75.986  23.818  0.00  0.00            
ATOM   1526  O   THR X  93      67.165  75.181  23.387  0.00  0.00            
ATOM   1527  N   MET X  94      66.652  77.208  24.224  0.00  0.00            
ATOM   1528  H   MET X  94      65.895  77.795  24.543  0.00  0.00            
ATOM   1529  CA  MET X  94      68.012  77.782  24.110  0.00  0.00            
ATOM   1530  HA  MET X  94      68.673  76.929  24.264  0.00  0.00            
ATOM   1531  CB  MET X  94      68.240  78.312  22.657  0.00  0.00            
ATOM   1532  HB2 MET X  94      68.151  77.383  22.093  0.00  0.00            
ATOM   1533  HB3 MET X  94      67.473  79.041  22.396  0.00  0.00            
ATOM   1534  CG  MET X  94      69.627  78.931  22.264  0.00  0.00            
ATOM   1535  HG2 MET X  94      69.778  79.868  22.800  0.00  0.00            
ATOM   1536  HG3 MET X  94      70.437  78.312  22.649  0.00  0.00            
ATOM   1537  SD  MET X  94      69.851  79.062  20.525  0.00  0.00            
ATOM   1538  CE  MET X  94      70.314  77.397  19.957  0.00  0.00            
ATOM   1539  HE1 MET X  94      69.480  76.697  19.826  0.00  0.00            
ATOM   1540  HE2 MET X  94      70.861  77.509  19.012  0.00  0.00            
ATOM   1541  HE3 MET X  94      71.036  76.994  20.678  0.00  0.00            
ATOM   1542  C   MET X  94      68.253  78.864  25.173  0.00  0.00            
ATOM   1543  O   MET X  94      67.693  79.948  25.191  0.00  0.00            
ATOM   1544  N   LYS X  95      69.088  78.565  26.194  0.00  0.00            
ATOM   1545  H   LYS X  95      69.638  77.724  26.092  0.00  0.00            
ATOM   1546  CA  LYS X  95      69.329  79.364  27.435  0.00  0.00            
ATOM   1547  HA  LYS X  95      68.492  79.204  28.115  0.00  0.00            
ATOM   1548  CB  LYS X  95      70.578  78.824  28.207  0.00  0.00            
ATOM   1549  HB2 LYS X  95      71.454  78.904  27.563  0.00  0.00            
ATOM   1550  HB3 LYS X  95      70.812  79.473  29.050  0.00  0.00            
ATOM   1551  CG  LYS X  95      70.374  77.430  28.815  0.00  0.00            
ATOM   1552  HG2 LYS X  95      69.433  77.461  29.364  0.00  0.00            
ATOM   1553  HG3 LYS X  95      70.292  76.662  28.046  0.00  0.00            
ATOM   1554  CD  LYS X  95      71.518  77.045  29.744  0.00  0.00            
ATOM   1555  HD2 LYS X  95      71.740  77.859  30.434  0.00  0.00            
ATOM   1556  HD3 LYS X  95      71.298  76.142  30.313  0.00  0.00            
ATOM   1557  CE  LYS X  95      72.796  76.833  28.908  0.00  0.00            
ATOM   1558  HE2 LYS X  95      72.499  76.058  28.200  0.00  0.00            
ATOM   1559  HE3 LYS X  95      73.039  77.660  28.241  0.00  0.00            
ATOM   1560  NZ  LYS X  95      74.005  76.362  29.703  0.00  0.00            
ATOM   1561  HZ1 LYS X  95      74.834  76.295  29.129  0.00  0.00            
ATOM   1562  HZ2 LYS X  95      74.221  76.997  30.459  0.00  0.00            
ATOM   1563  HZ3 LYS X  95      73.798  75.430  30.033  0.00  0.00            
ATOM   1564  C   LYS X  95      69.551  80.905  27.253  0.00  0.00            
ATOM   1565  O   LYS X  95      69.164  81.683  28.086  0.00  0.00            
ATOM   1566  N   ALA X  96      70.228  81.411  26.241  0.00  0.00            
ATOM   1567  H   ALA X  96      70.216  80.763  25.466  0.00  0.00            
ATOM   1568  CA  ALA X  96      70.561  82.756  25.890  0.00  0.00            
ATOM   1569  HA  ALA X  96      71.207  83.179  26.659  0.00  0.00            
ATOM   1570  CB  ALA X  96      71.362  82.732  24.599  0.00  0.00            
ATOM   1571  HB1 ALA X  96      70.791  82.429  23.713  0.00  0.00            
ATOM   1572  HB2 ALA X  96      71.600  83.781  24.382  0.00  0.00            
ATOM   1573  HB3 ALA X  96      72.237  82.118  24.847  0.00  0.00            
ATOM   1574  C   ALA X  96      69.333  83.670  25.858  0.00  0.00            
ATOM   1575  O   ALA X  96      69.527  84.904  26.048  0.00  0.00            
ATOM   1576  N   LEU X  97      68.183  83.128  25.450  0.00  0.00            
ATOM   1577  H   LEU X  97      68.153  82.119  25.406  0.00  0.00            
ATOM   1578  CA  LEU X  97      66.956  83.878  25.283  0.00  0.00            
ATOM   1579  HA  LEU X  97      67.166  84.634  24.526  0.00  0.00            
ATOM   1580  CB  LEU X  97      65.968  82.885  24.675  0.00  0.00            
ATOM   1581  HB2 LEU X  97      66.070  81.863  25.040  0.00  0.00            
ATOM   1582  HB3 LEU X  97      64.942  83.127  24.955  0.00  0.00            
ATOM   1583  CG  LEU X  97      66.105  82.809  23.148  0.00  0.00            
ATOM   1584  HG  LEU X  97      65.333  82.141  22.767  0.00  0.00            
ATOM   1585  CD1 LEU X  97      65.759  84.122  22.440  0.00  0.00            
ATOM   1586 HD11 LEU X  97      64.828  84.543  22.840  0.00  0.00            
ATOM   1587 HD12 LEU X  97      66.557  84.869  22.528  0.00  0.00            
ATOM   1588 HD13 LEU X  97      65.661  83.870  21.377  0.00  0.00            
ATOM   1589  CD2 LEU X  97      67.368  82.255  22.536  0.00  0.00            
ATOM   1590 HD21 LEU X  97      67.389  82.222  21.439  0.00  0.00            
ATOM   1591 HD22 LEU X  97      68.214  82.892  22.819  0.00  0.00            
ATOM   1592 HD23 LEU X  97      67.552  81.228  22.875  0.00  0.00            
ATOM   1593  C   LEU X  97      66.525  84.456  26.675  0.00  0.00            
ATOM   1594  O   LEU X  97      66.198  83.739  27.585  0.00  0.00            
ATOM   1595  N   GLN X  98      66.395  85.784  26.837  0.00  0.00            
ATOM   1596  H   GLN X  98      66.406  86.273  25.953  0.00  0.00            
ATOM   1597  CA  GLN X  98      65.883  86.426  28.012  0.00  0.00            
ATOM   1598  HA  GLN X  98      66.356  85.854  28.811  0.00  0.00            
ATOM   1599  CB  GLN X  98      66.361  87.915  28.028  0.00  0.00            
ATOM   1600  HB2 GLN X  98      66.010  88.391  27.112  0.00  0.00            
ATOM   1601  HB3 GLN X  98      66.054  88.442  28.931  0.00  0.00            
ATOM   1602  CG  GLN X  98      67.895  87.939  28.068  0.00  0.00            
ATOM   1603  HG2 GLN X  98      68.234  87.448  27.156  0.00  0.00            
ATOM   1604  HG3 GLN X  98      68.188  88.983  27.955  0.00  0.00            
ATOM   1605  CD  GLN X  98      68.447  87.276  29.304  0.00  0.00            
ATOM   1606  OE1 GLN X  98      68.036  87.524  30.394  0.00  0.00            
ATOM   1607  NE2 GLN X  98      69.331  86.305  29.168  0.00  0.00            
ATOM   1608 HE21 GLN X  98      69.472  85.725  29.982  0.00  0.00            
ATOM   1609 HE22 GLN X  98      69.704  86.020  28.274  0.00  0.00            
ATOM   1610  C   GLN X  98      64.393  86.391  28.214  0.00  0.00            
ATOM   1611  O   GLN X  98      63.886  86.599  29.357  0.00  0.00            
ATOM   1612  N   LYS X  99      63.703  86.255  27.125  0.00  0.00            
ATOM   1613  H   LYS X  99      64.179  86.001  26.271  0.00  0.00            
ATOM   1614  CA  LYS X  99      62.251  86.167  27.113  0.00  0.00            
ATOM   1615  HA  LYS X  99      61.902  85.764  28.064  0.00  0.00            
ATOM   1616  CB  LYS X  99      61.655  87.623  26.899  0.00  0.00            
ATOM   1617  HB2 LYS X  99      60.612  87.647  27.217  0.00  0.00            
ATOM   1618  HB3 LYS X  99      62.183  88.180  27.673  0.00  0.00            
ATOM   1619  CG  LYS X  99      61.848  88.202  25.543  0.00  0.00            
ATOM   1620  HG2 LYS X  99      62.935  88.278  25.517  0.00  0.00            
ATOM   1621  HG3 LYS X  99      61.473  87.478  24.820  0.00  0.00            
ATOM   1622  CD  LYS X  99      61.211  89.536  25.245  0.00  0.00            
ATOM   1623  HD2 LYS X  99      60.206  89.665  25.648  0.00  0.00            
ATOM   1624  HD3 LYS X  99      61.785  90.295  25.777  0.00  0.00            
ATOM   1625  CE  LYS X  99      61.286  89.854  23.746  0.00  0.00            
ATOM   1626  HE2 LYS X  99      61.021  90.885  23.513  0.00  0.00            
ATOM   1627  HE3 LYS X  99      62.224  89.583  23.259  0.00  0.00            
ATOM   1628  NZ  LYS X  99      60.293  89.040  23.003  0.00  0.00            
ATOM   1629  HZ1 LYS X  99      60.342  89.204  22.008  0.00  0.00            
ATOM   1630  HZ2 LYS X  99      60.389  88.052  23.187  0.00  0.00            
ATOM   1631  HZ3 LYS X  99      59.313  89.180  23.209  0.00  0.00            
ATOM   1632  C   LYS X  99      61.910  85.050  26.127  0.00  0.00            
ATOM   1633  O   LYS X  99      62.701  84.629  25.248  0.00  0.00            
ATOM   1634  N   ARG X 100      60.691  84.581  26.157  0.00  0.00            
ATOM   1635  H   ARG X 100      60.099  84.932  26.896  0.00  0.00            
ATOM   1636  CA  ARG X 100      60.163  83.664  25.081  0.00  0.00            
ATOM   1637  HA  ARG X 100      60.949  82.941  24.866  0.00  0.00            
ATOM   1638  CB  ARG X 100      59.060  82.750  25.639  0.00  0.00            
ATOM   1639  HB2 ARG X 100      59.018  81.783  25.136  0.00  0.00            
ATOM   1640  HB3 ARG X 100      59.381  82.479  26.645  0.00  0.00            
ATOM   1641  CG  ARG X 100      57.618  83.304  25.684  0.00  0.00            
ATOM   1642  HG2 ARG X 100      57.435  84.206  26.267  0.00  0.00            
ATOM   1643  HG3 ARG X 100      57.435  83.493  24.626  0.00  0.00            
ATOM   1644  CD  ARG X 100      56.602  82.230  26.122  0.00  0.00            
ATOM   1645  HD2 ARG X 100      56.602  81.364  25.459  0.00  0.00            
ATOM   1646  HD3 ARG X 100      56.729  81.856  27.138  0.00  0.00            
ATOM   1647  NE  ARG X 100      55.246  82.858  25.990  0.00  0.00            
ATOM   1648  HE  ARG X 100      54.742  82.879  25.116  0.00  0.00            
ATOM   1649  CZ  ARG X 100      54.550  83.609  26.826  0.00  0.00            
ATOM   1650  NH1 ARG X 100      54.922  83.767  28.041  0.00  0.00            
ATOM   1651 HH11 ARG X 100      55.854  83.496  28.322  0.00  0.00            
ATOM   1652 HH12 ARG X 100      54.344  84.363  28.616  0.00  0.00            
ATOM   1653  NH2 ARG X 100      53.430  84.169  26.485  0.00  0.00            
ATOM   1654 HH21 ARG X 100      53.087  83.942  25.563  0.00  0.00            
ATOM   1655 HH22 ARG X 100      53.061  84.694  27.265  0.00  0.00            
ATOM   1656  C   ARG X 100      59.853  84.389  23.783  0.00  0.00            
ATOM   1657  O   ARG X 100      59.491  85.522  23.703  0.00  0.00            
ATOM   1658  N   HID X 101      59.839  83.642  22.659  0.00  0.00            
ATOM   1659  H   HID X 101      60.216  82.705  22.665  0.00  0.00            
ATOM   1660  CA  HID X 101      59.682  84.119  21.298  0.00  0.00            
ATOM   1661  HA  HID X 101      59.150  85.066  21.391  0.00  0.00            
ATOM   1662  CB  HID X 101      61.080  84.314  20.596  0.00  0.00            
ATOM   1663  HB2 HID X 101      61.738  83.477  20.860  0.00  0.00            
ATOM   1664  HB3 HID X 101      60.964  84.274  19.505  0.00  0.00            
ATOM   1665  CG  HID X 101      61.770  85.668  20.957  0.00  0.00            
ATOM   1666  ND1 HID X 101      61.508  86.906  20.342  0.00  0.00            
ATOM   1667  HD1 HID X 101      61.041  87.043  19.457  0.00  0.00            
ATOM   1668  CE1 HID X 101      62.312  87.812  20.855  0.00  0.00            
ATOM   1669  HE1 HID X 101      62.323  88.836  20.512  0.00  0.00            
ATOM   1670  NE2 HID X 101      62.918  87.346  21.955  0.00  0.00            
ATOM   1671  CD2 HID X 101      62.555  85.961  22.002  0.00  0.00            
ATOM   1672  HD2 HID X 101      62.965  85.246  22.699  0.00  0.00            
ATOM   1673  C   HID X 101      58.910  83.078  20.484  0.00  0.00            
ATOM   1674  O   HID X 101      59.168  81.865  20.372  0.00  0.00            
ATOM   1675  N   VAL X 102      58.007  83.670  19.700  0.00  0.00            
ATOM   1676  H   VAL X 102      57.995  84.676  19.783  0.00  0.00            
ATOM   1677  CA  VAL X 102      57.519  83.033  18.437  0.00  0.00            
ATOM   1678  HA  VAL X 102      58.138  82.139  18.368  0.00  0.00            
ATOM   1679  CB  VAL X 102      56.003  82.629  18.622  0.00  0.00            
ATOM   1680  HB  VAL X 102      55.507  83.584  18.795  0.00  0.00            
ATOM   1681  CG1 VAL X 102      55.326  81.888  17.402  0.00  0.00            
ATOM   1682 HG11 VAL X 102      56.009  81.106  17.049  0.00  0.00            
ATOM   1683 HG12 VAL X 102      54.322  81.537  17.670  0.00  0.00            
ATOM   1684 HG13 VAL X 102      55.150  82.614  16.599  0.00  0.00            
ATOM   1685  CG2 VAL X 102      55.779  81.768  19.895  0.00  0.00            
ATOM   1686 HG21 VAL X 102      56.177  80.769  19.677  0.00  0.00            
ATOM   1687 HG22 VAL X 102      56.201  82.159  20.829  0.00  0.00            
ATOM   1688 HG23 VAL X 102      54.693  81.647  19.988  0.00  0.00            
ATOM   1689  C   VAL X 102      57.784  83.856  17.119  0.00  0.00            
ATOM   1690  O   VAL X 102      57.993  85.050  17.162  0.00  0.00            
ATOM   1691  N   CYS X 103      57.990  83.111  16.024  0.00  0.00            
ATOM   1692  H   CYS X 103      58.200  82.127  16.103  0.00  0.00            
ATOM   1693  CA  CYS X 103      58.058  83.661  14.688  0.00  0.00            
ATOM   1694  HA  CYS X 103      57.413  84.538  14.733  0.00  0.00            
ATOM   1695  CB  CYS X 103      59.520  84.044  14.405  0.00  0.00            
ATOM   1696  HB2 CYS X 103      59.733  84.709  15.242  0.00  0.00            
ATOM   1697  HB3 CYS X 103      60.224  83.213  14.378  0.00  0.00            
ATOM   1698  SG  CYS X 103      59.679  85.026  12.891  0.00  0.00            
ATOM   1699  HG  CYS X 103      61.000  85.198  12.985  0.00  0.00            
ATOM   1700  C   CYS X 103      57.508  82.704  13.537  0.00  0.00            
ATOM   1701  O   CYS X 103      57.365  81.533  13.835  0.00  0.00            
ATOM   1702  N   ILE X 104      57.069  83.156  12.361  0.00  0.00            
ATOM   1703  H   ILE X 104      57.384  84.084  12.119  0.00  0.00            
ATOM   1704  CA  ILE X 104      56.140  82.416  11.434  0.00  0.00            
ATOM   1705  HA  ILE X 104      56.255  81.344  11.595  0.00  0.00            
ATOM   1706  CB  ILE X 104      54.644  82.608  11.764  0.00  0.00            
ATOM   1707  HB  ILE X 104      54.337  83.427  11.113  0.00  0.00            
ATOM   1708  CG2 ILE X 104      53.835  81.404  11.231  0.00  0.00            
ATOM   1709 HG21 ILE X 104      54.231  81.124  10.247  0.00  0.00            
ATOM   1710 HG22 ILE X 104      53.854  80.583  11.959  0.00  0.00            
ATOM   1711 HG23 ILE X 104      52.797  81.750  11.154  0.00  0.00            
ATOM   1712  CG1 ILE X 104      54.334  82.851  13.228  0.00  0.00            
ATOM   1713 HG12 ILE X 104      54.818  82.059  13.799  0.00  0.00            
ATOM   1714 HG13 ILE X 104      54.761  83.775  13.619  0.00  0.00            
ATOM   1715  CD1 ILE X 104      52.839  82.817  13.547  0.00  0.00            
ATOM   1716 HD11 ILE X 104      52.687  83.172  14.574  0.00  0.00            
ATOM   1717 HD12 ILE X 104      52.281  83.514  12.909  0.00  0.00            
ATOM   1718 HD13 ILE X 104      52.395  81.825  13.396  0.00  0.00            
ATOM   1719  C   ILE X 104      56.531  82.697   9.958  0.00  0.00            
ATOM   1720  O   ILE X 104      57.097  83.739   9.734  0.00  0.00            
ATOM   1721  N   SER X 105      56.300  81.739   9.143  0.00  0.00            
ATOM   1722  H   SER X 105      56.223  80.823   9.563  0.00  0.00            
ATOM   1723  CA  SER X 105      56.706  81.775   7.720  0.00  0.00            
ATOM   1724  HA  SER X 105      56.922  82.830   7.549  0.00  0.00            
ATOM   1725  CB  SER X 105      57.904  80.861   7.481  0.00  0.00            
ATOM   1726  HB2 SER X 105      58.610  80.977   8.304  0.00  0.00            
ATOM   1727  HB3 SER X 105      57.549  79.836   7.587  0.00  0.00            
ATOM   1728  OG  SER X 105      58.573  80.981   6.251  0.00  0.00            
ATOM   1729  HG  SER X 105      59.527  80.940   6.442  0.00  0.00            
ATOM   1730  C   SER X 105      55.586  81.333   6.794  0.00  0.00            
ATOM   1731  O   SER X 105      54.770  80.455   7.104  0.00  0.00            
ATOM   1732  N   ARG X 106      55.528  82.031   5.644  0.00  0.00            
ATOM   1733  H   ARG X 106      56.173  82.807   5.596  0.00  0.00            
ATOM   1734  CA  ARG X 106      54.870  81.550   4.469  0.00  0.00            
ATOM   1735  HA  ARG X 106      54.513  80.524   4.553  0.00  0.00            
ATOM   1736  CB  ARG X 106      53.646  82.382   4.264  0.00  0.00            
ATOM   1737  HB2 ARG X 106      53.270  82.661   5.248  0.00  0.00            
ATOM   1738  HB3 ARG X 106      53.966  83.252   3.691  0.00  0.00            
ATOM   1739  CG  ARG X 106      52.555  81.780   3.366  0.00  0.00            
ATOM   1740  HG2 ARG X 106      53.004  81.635   2.384  0.00  0.00            
ATOM   1741  HG3 ARG X 106      52.211  80.820   3.753  0.00  0.00            
ATOM   1742  CD  ARG X 106      51.341  82.759   3.217  0.00  0.00            
ATOM   1743  HD2 ARG X 106      50.568  82.380   2.549  0.00  0.00            
ATOM   1744  HD3 ARG X 106      50.934  82.923   4.215  0.00  0.00            
ATOM   1745  NE  ARG X 106      51.629  84.082   2.614  0.00  0.00            
ATOM   1746  HE  ARG X 106      52.282  84.051   1.843  0.00  0.00            
ATOM   1747  CZ  ARG X 106      50.849  85.134   2.564  0.00  0.00            
ATOM   1748  NH1 ARG X 106      49.718  85.071   3.241  0.00  0.00            
ATOM   1749 HH11 ARG X 106      49.377  84.258   3.734  0.00  0.00            
ATOM   1750 HH12 ARG X 106      49.022  85.772   3.027  0.00  0.00            
ATOM   1751  NH2 ARG X 106      51.178  86.196   1.883  0.00  0.00            
ATOM   1752 HH21 ARG X 106      52.016  86.313   1.332  0.00  0.00            
ATOM   1753 HH22 ARG X 106      50.474  86.903   1.726  0.00  0.00            
ATOM   1754  C   ARG X 106      55.817  81.428   3.291  0.00  0.00            
ATOM   1755  O   ARG X 106      56.238  82.447   2.820  0.00  0.00            
ATOM   1756  N   LEU X 107      56.192  80.230   2.742  0.00  0.00            
ATOM   1757  H   LEU X 107      55.917  79.386   3.223  0.00  0.00            
ATOM   1758  CA  LEU X 107      56.975  80.064   1.528  0.00  0.00            
ATOM   1759  HA  LEU X 107      57.855  80.707   1.540  0.00  0.00            
ATOM   1760  CB  LEU X 107      57.453  78.689   1.249  0.00  0.00            
ATOM   1761  HB2 LEU X 107      56.571  78.064   1.104  0.00  0.00            
ATOM   1762  HB3 LEU X 107      57.949  78.607   0.282  0.00  0.00            
ATOM   1763  CG  LEU X 107      58.389  77.996   2.204  0.00  0.00            
ATOM   1764  HG  LEU X 107      58.606  76.990   1.845  0.00  0.00            
ATOM   1765  CD1 LEU X 107      59.691  78.772   2.194  0.00  0.00            
ATOM   1766 HD11 LEU X 107      59.946  78.783   1.127  0.00  0.00            
ATOM   1767 HD12 LEU X 107      59.594  79.778   2.619  0.00  0.00            
ATOM   1768 HD13 LEU X 107      60.492  78.349   2.814  0.00  0.00            
ATOM   1769  CD2 LEU X 107      57.930  77.942   3.682  0.00  0.00            
ATOM   1770 HD21 LEU X 107      57.791  78.947   4.101  0.00  0.00            
ATOM   1771 HD22 LEU X 107      56.960  77.441   3.780  0.00  0.00            
ATOM   1772 HD23 LEU X 107      58.652  77.337   4.245  0.00  0.00            
ATOM   1773  C   LEU X 107      56.090  80.591   0.397  0.00  0.00            
ATOM   1774  O   LEU X 107      54.961  80.110   0.263  0.00  0.00            
ATOM   1775  N   VAL X 108      56.708  81.249  -0.553  0.00  0.00            
ATOM   1776  H   VAL X 108      57.698  81.434  -0.475  0.00  0.00            
ATOM   1777  CA  VAL X 108      56.068  81.711  -1.828  0.00  0.00            
ATOM   1778  HA  VAL X 108      55.202  82.225  -1.410  0.00  0.00            
ATOM   1779  CB  VAL X 108      56.983  82.738  -2.600  0.00  0.00            
ATOM   1780  HB  VAL X 108      57.646  83.254  -1.906  0.00  0.00            
ATOM   1781  CG1 VAL X 108      57.857  82.031  -3.606  0.00  0.00            
ATOM   1782 HG11 VAL X 108      57.232  81.647  -4.422  0.00  0.00            
ATOM   1783 HG12 VAL X 108      58.632  82.669  -4.047  0.00  0.00            
ATOM   1784 HG13 VAL X 108      58.356  81.148  -3.188  0.00  0.00            
ATOM   1785  CG2 VAL X 108      56.023  83.762  -3.213  0.00  0.00            
ATOM   1786 HG21 VAL X 108      55.214  83.312  -3.803  0.00  0.00            
ATOM   1787 HG22 VAL X 108      55.584  84.316  -2.374  0.00  0.00            
ATOM   1788 HG23 VAL X 108      56.539  84.554  -3.770  0.00  0.00            
ATOM   1789  C   VAL X 108      55.556  80.569  -2.759  0.00  0.00            
ATOM   1790  O   VAL X 108      54.512  80.636  -3.378  0.00  0.00            
ATOM   1791  N   ARG X 109      56.204  79.395  -2.675  0.00  0.00            
ATOM   1792  H   ARG X 109      56.931  79.404  -1.974  0.00  0.00            
ATOM   1793  CA  ARG X 109      55.871  78.108  -3.265  0.00  0.00            
ATOM   1794  HA  ARG X 109      54.785  78.126  -3.366  0.00  0.00            
ATOM   1795  CB  ARG X 109      56.598  77.919  -4.613  0.00  0.00            
ATOM   1796  HB2 ARG X 109      57.680  77.956  -4.484  0.00  0.00            
ATOM   1797  HB3 ARG X 109      56.448  76.858  -4.814  0.00  0.00            
ATOM   1798  CG  ARG X 109      56.053  78.900  -5.734  0.00  0.00            
ATOM   1799  HG2 ARG X 109      54.972  78.817  -5.626  0.00  0.00            
ATOM   1800  HG3 ARG X 109      56.514  79.876  -5.580  0.00  0.00            
ATOM   1801  CD  ARG X 109      56.527  78.489  -7.126  0.00  0.00            
ATOM   1802  HD2 ARG X 109      57.603  78.376  -7.252  0.00  0.00            
ATOM   1803  HD3 ARG X 109      56.168  77.492  -7.381  0.00  0.00            
ATOM   1804  NE  ARG X 109      55.938  79.404  -8.091  0.00  0.00            
ATOM   1805  HE  ARG X 109      55.548  80.272  -7.754  0.00  0.00            
ATOM   1806  CZ  ARG X 109      56.199  79.324  -9.385  0.00  0.00            
ATOM   1807  NH1 ARG X 109      56.908  78.393  -9.858  0.00  0.00            
ATOM   1808 HH11 ARG X 109      57.314  77.770  -9.174  0.00  0.00            
ATOM   1809 HH12 ARG X 109      57.265  78.391 -10.803  0.00  0.00            
ATOM   1810  NH2 ARG X 109      55.695  80.253 -10.102  0.00  0.00            
ATOM   1811 HH21 ARG X 109      54.902  80.787  -9.778  0.00  0.00            
ATOM   1812 HH22 ARG X 109      55.814  80.242 -11.104  0.00  0.00            
ATOM   1813  C   ARG X 109      56.228  76.917  -2.416  0.00  0.00            
ATOM   1814  O   ARG X 109      57.166  77.063  -1.646  0.00  0.00            
ATOM   1815  N   PRO X 110      55.492  75.781  -2.520  0.00  0.00            
ATOM   1816  CD  PRO X 110      54.351  75.631  -3.334  0.00  0.00            
ATOM   1817  HD2 PRO X 110      54.533  75.994  -4.353  0.00  0.00            
ATOM   1818  HD3 PRO X 110      53.432  76.018  -2.877  0.00  0.00            
ATOM   1819  CG  PRO X 110      54.271  74.099  -3.489  0.00  0.00            
ATOM   1820  HG2 PRO X 110      54.817  73.759  -4.377  0.00  0.00            
ATOM   1821  HG3 PRO X 110      53.222  73.813  -3.636  0.00  0.00            
ATOM   1822  CB  PRO X 110      54.719  73.560  -2.180  0.00  0.00            
ATOM   1823  HB2 PRO X 110      54.980  72.501  -2.067  0.00  0.00            
ATOM   1824  HB3 PRO X 110      53.925  73.681  -1.433  0.00  0.00            
ATOM   1825  CA  PRO X 110      55.817  74.573  -1.776  0.00  0.00            
ATOM   1826  HA  PRO X 110      55.650  74.748  -0.714  0.00  0.00            
ATOM   1827  C   PRO X 110      57.211  74.056  -1.947  0.00  0.00            
ATOM   1828  O   PRO X 110      57.688  73.834  -3.043  0.00  0.00            
ATOM   1829  N   GLN X 111      57.893  73.824  -0.800  0.00  0.00            
ATOM   1830  H   GLN X 111      57.381  74.018   0.049  0.00  0.00            
ATOM   1831  CA  GLN X 111      59.216  73.244  -0.691  0.00  0.00            
ATOM   1832  HA  GLN X 111      59.604  73.358  -1.703  0.00  0.00            
ATOM   1833  CB  GLN X 111      60.278  74.051   0.142  0.00  0.00            
ATOM   1834  HB2 GLN X 111      59.914  74.141   1.165  0.00  0.00            
ATOM   1835  HB3 GLN X 111      61.256  73.570   0.169  0.00  0.00            
ATOM   1836  CG  GLN X 111      60.456  75.487  -0.381  0.00  0.00            
ATOM   1837  HG2 GLN X 111      59.533  76.032  -0.185  0.00  0.00            
ATOM   1838  HG3 GLN X 111      61.226  75.932   0.250  0.00  0.00            
ATOM   1839  CD  GLN X 111      60.708  75.512  -1.864  0.00  0.00            
ATOM   1840  OE1 GLN X 111      61.473  74.726  -2.389  0.00  0.00            
ATOM   1841  NE2 GLN X 111      60.178  76.489  -2.545  0.00  0.00            
ATOM   1842 HE21 GLN X 111      60.441  76.454  -3.520  0.00  0.00            
ATOM   1843 HE22 GLN X 111      59.725  77.230  -2.031  0.00  0.00            
ATOM   1844  C   GLN X 111      59.203  71.724  -0.550  0.00  0.00            
ATOM   1845  O   GLN X 111      58.168  71.144  -0.116  0.00  0.00            
ATOM   1846  N   ASN X 112      60.341  71.023  -0.840  0.00  0.00            
ATOM   1847  H   ASN X 112      61.220  71.444  -1.106  0.00  0.00            
ATOM   1848  CA  ASN X 112      60.270  69.612  -0.689  0.00  0.00            
ATOM   1849  HA  ASN X 112      59.469  69.289  -0.024  0.00  0.00            
ATOM   1850  CB  ASN X 112      60.150  68.857  -2.015  0.00  0.00            
ATOM   1851  HB2 ASN X 112      59.241  69.297  -2.425  0.00  0.00            
ATOM   1852  HB3 ASN X 112      61.084  69.003  -2.557  0.00  0.00            
ATOM   1853  CG  ASN X 112      59.915  67.333  -1.774  0.00  0.00            
ATOM   1854  OD1 ASN X 112      60.584  66.705  -0.989  0.00  0.00            
ATOM   1855  ND2 ASN X 112      58.901  66.724  -2.385  0.00  0.00            
ATOM   1856 HD21 ASN X 112      58.856  65.740  -2.161  0.00  0.00            
ATOM   1857 HD22 ASN X 112      58.301  67.325  -2.931  0.00  0.00            
ATOM   1858  C   ASN X 112      61.559  69.181   0.086  0.00  0.00            
ATOM   1859  O   ASN X 112      62.662  69.269  -0.432  0.00  0.00            
ATOM   1860  N   TRP X 113      61.433  68.636   1.264  0.00  0.00            
ATOM   1861  H   TRP X 113      60.514  68.591   1.679  0.00  0.00            
ATOM   1862  CA  TRP X 113      62.522  68.651   2.287  0.00  0.00            
ATOM   1863  HA  TRP X 113      63.428  68.835   1.710  0.00  0.00            
ATOM   1864  CB  TRP X 113      62.322  69.820   3.255  0.00  0.00            
ATOM   1865  HB2 TRP X 113      61.317  69.715   3.681  0.00  0.00            
ATOM   1866  HB3 TRP X 113      63.065  69.715   4.056  0.00  0.00            
ATOM   1867  CG  TRP X 113      62.671  71.243   2.771  0.00  0.00            
ATOM   1868  CD1 TRP X 113      63.573  71.696   1.808  0.00  0.00            
ATOM   1869  HD1 TRP X 113      64.123  71.053   1.137  0.00  0.00            
ATOM   1870  NE1 TRP X 113      63.645  73.077   1.797  0.00  0.00            
ATOM   1871  HE1 TRP X 113      64.066  73.648   1.078  0.00  0.00            
ATOM   1872  CE2 TRP X 113      62.757  73.609   2.666  0.00  0.00            
ATOM   1873  CZ2 TRP X 113      62.264  74.910   2.897  0.00  0.00            
ATOM   1874  HZ2 TRP X 113      62.438  75.717   2.201  0.00  0.00            
ATOM   1875  CH2 TRP X 113      61.297  75.122   3.909  0.00  0.00            
ATOM   1876  HH2 TRP X 113      60.805  76.080   3.997  0.00  0.00            
ATOM   1877  CZ3 TRP X 113      60.929  74.074   4.776  0.00  0.00            
ATOM   1878  HZ3 TRP X 113      60.313  74.226   5.650  0.00  0.00            
ATOM   1879  CE3 TRP X 113      61.391  72.781   4.539  0.00  0.00            
ATOM   1880  HE3 TRP X 113      61.044  71.937   5.116  0.00  0.00            
ATOM   1881  CD2 TRP X 113      62.250  72.495   3.435  0.00  0.00            
ATOM   1882  C   TRP X 113      62.540  67.288   3.021  0.00  0.00            
ATOM   1883  O   TRP X 113      63.501  67.061   3.718  0.00  0.00            
ATOM   1884  N   GLY X 114      61.544  66.389   2.844  0.00  0.00            
ATOM   1885  H   GLY X 114      60.749  66.568   2.248  0.00  0.00            
ATOM   1886  CA  GLY X 114      61.610  65.009   3.389  0.00  0.00            
ATOM   1887  HA2 GLY X 114      62.219  64.362   2.758  0.00  0.00            
ATOM   1888  HA3 GLY X 114      62.142  65.058   4.339  0.00  0.00            
ATOM   1889  C   GLY X 114      60.258  64.310   3.767  0.00  0.00            
ATOM   1890  O   GLY X 114      59.154  64.724   3.433  0.00  0.00            
ATOM   1891  N   GLU X 115      60.336  63.119   4.350  0.00  0.00            
ATOM   1892  H   GLU X 115      61.262  62.782   4.572  0.00  0.00            
ATOM   1893  CA  GLU X 115      59.054  62.255   4.515  0.00  0.00            
ATOM   1894  HA  GLU X 115      58.654  62.073   3.517  0.00  0.00            
ATOM   1895  CB  GLU X 115      59.354  60.850   5.078  0.00  0.00            
ATOM   1896  HB2 GLU X 115      58.697  60.068   4.699  0.00  0.00            
ATOM   1897  HB3 GLU X 115      60.337  60.546   4.717  0.00  0.00            
ATOM   1898  CG  GLU X 115      59.373  60.700   6.558  0.00  0.00            
ATOM   1899  HG2 GLU X 115      58.453  61.040   7.033  0.00  0.00            
ATOM   1900  HG3 GLU X 115      59.497  59.633   6.741  0.00  0.00            
ATOM   1901  CD  GLU X 115      60.518  61.350   7.285  0.00  0.00            
ATOM   1902  OE1 GLU X 115      61.359  62.060   6.612  0.00  0.00            
ATOM   1903  OE2 GLU X 115      60.653  61.251   8.533  0.00  0.00            
ATOM   1904  C   GLU X 115      57.850  62.855   5.354  0.00  0.00            
ATOM   1905  O   GLU X 115      56.789  62.276   5.407  0.00  0.00            
ATOM   1906  N   ASN X 116      57.981  64.018   5.991  0.00  0.00            
ATOM   1907  H   ASN X 116      58.759  64.559   5.641  0.00  0.00            
ATOM   1908  CA  ASN X 116      57.016  64.706   6.872  0.00  0.00            
ATOM   1909  HA  ASN X 116      56.039  64.257   6.688  0.00  0.00            
ATOM   1910  CB  ASN X 116      57.352  64.634   8.360  0.00  0.00            
ATOM   1911  HB2 ASN X 116      56.520  65.090   8.895  0.00  0.00            
ATOM   1912  HB3 ASN X 116      57.421  63.598   8.693  0.00  0.00            
ATOM   1913  CG  ASN X 116      58.628  65.378   8.793  0.00  0.00            
ATOM   1914  OD1 ASN X 116      59.735  65.116   8.369  0.00  0.00            
ATOM   1915  ND2 ASN X 116      58.599  66.481   9.600  0.00  0.00            
ATOM   1916 HD21 ASN X 116      59.550  66.720   9.843  0.00  0.00            
ATOM   1917 HD22 ASN X 116      57.734  66.855   9.962  0.00  0.00            
ATOM   1918  C   ASN X 116      57.001  66.142   6.244  0.00  0.00            
ATOM   1919  O   ASN X 116      56.562  67.081   6.913  0.00  0.00            
ATOM   1920  N   SER X 117      57.429  66.366   4.970  0.00  0.00            
ATOM   1921  H   SER X 117      57.812  65.613   4.417  0.00  0.00            
ATOM   1922  CA  SER X 117      57.713  67.760   4.573  0.00  0.00            
ATOM   1923  HA  SER X 117      56.824  68.358   4.772  0.00  0.00            
ATOM   1924  CB  SER X 117      58.964  68.276   5.321  0.00  0.00            
ATOM   1925  HB2 SER X 117      59.217  69.284   4.992  0.00  0.00            
ATOM   1926  HB3 SER X 117      58.819  68.209   6.399  0.00  0.00            
ATOM   1927  OG  SER X 117      60.086  67.429   5.136  0.00  0.00            
ATOM   1928  HG  SER X 117      60.595  67.552   5.956  0.00  0.00            
ATOM   1929  C   SER X 117      57.893  67.884   3.075  0.00  0.00            
ATOM   1930  O   SER X 117      58.581  68.777   2.574  0.00  0.00            
ATOM   1931  N   CYS X 118      57.343  66.964   2.255  0.00  0.00            
ATOM   1932  H   CYS X 118      56.760  66.227   2.625  0.00  0.00            
ATOM   1933  CA  CYS X 118      57.443  67.033   0.824  0.00  0.00            
ATOM   1934  HA  CYS X 118      58.507  67.149   0.614  0.00  0.00            
ATOM   1935  CB  CYS X 118      56.869  65.700   0.255  0.00  0.00            
ATOM   1936  HB2 CYS X 118      55.893  65.423   0.653  0.00  0.00            
ATOM   1937  HB3 CYS X 118      56.752  65.797  -0.825  0.00  0.00            
ATOM   1938  SG  CYS X 118      57.974  64.404   0.606  0.00  0.00            
ATOM   1939  HG  CYS X 118      57.796  64.479   1.928  0.00  0.00            
ATOM   1940  C   CYS X 118      56.697  68.259   0.211  0.00  0.00            
ATOM   1941  O   CYS X 118      56.686  68.389  -1.019  0.00  0.00            
ATOM   1942  N   GLU X 119      56.006  69.104   1.029  0.00  0.00            
ATOM   1943  H   GLU X 119      56.172  69.121   2.026  0.00  0.00            
ATOM   1944  CA  GLU X 119      54.911  69.892   0.432  0.00  0.00            
ATOM   1945  HA  GLU X 119      55.193  70.022  -0.613  0.00  0.00            
ATOM   1946  CB  GLU X 119      53.538  69.169   0.530  0.00  0.00            
ATOM   1947  HB2 GLU X 119      53.230  69.215   1.575  0.00  0.00            
ATOM   1948  HB3 GLU X 119      52.898  69.716  -0.163  0.00  0.00            
ATOM   1949  CG  GLU X 119      53.551  67.658   0.105  0.00  0.00            
ATOM   1950  HG2 GLU X 119      54.106  67.522  -0.824  0.00  0.00            
ATOM   1951  HG3 GLU X 119      54.097  67.161   0.907  0.00  0.00            
ATOM   1952  CD  GLU X 119      52.191  67.021  -0.100  0.00  0.00            
ATOM   1953  OE1 GLU X 119      51.286  67.361   0.651  0.00  0.00            
ATOM   1954  OE2 GLU X 119      51.983  66.120  -0.931  0.00  0.00            
ATOM   1955  C   GLU X 119      54.812  71.305   1.057  0.00  0.00            
ATOM   1956  O   GLU X 119      53.782  71.953   1.029  0.00  0.00            
ATOM   1957  N   VAL X 120      55.880  71.798   1.687  0.00  0.00            
ATOM   1958  H   VAL X 120      56.712  71.227   1.636  0.00  0.00            
ATOM   1959  CA  VAL X 120      55.834  72.777   2.752  0.00  0.00            
ATOM   1960  HA  VAL X 120      55.067  72.498   3.476  0.00  0.00            
ATOM   1961  CB  VAL X 120      57.142  72.881   3.453  0.00  0.00            
ATOM   1962  HB  VAL X 120      58.002  73.011   2.796  0.00  0.00            
ATOM   1963  CG1 VAL X 120      57.183  74.138   4.400  0.00  0.00            
ATOM   1964 HG11 VAL X 120      57.937  73.929   5.168  0.00  0.00            
ATOM   1965 HG12 VAL X 120      57.448  75.053   3.857  0.00  0.00            
ATOM   1966 HG13 VAL X 120      56.191  74.292   4.842  0.00  0.00            
ATOM   1967  CG2 VAL X 120      57.377  71.586   4.325  0.00  0.00            
ATOM   1968 HG21 VAL X 120      57.979  71.672   5.238  0.00  0.00            
ATOM   1969 HG22 VAL X 120      56.467  71.055   4.632  0.00  0.00            
ATOM   1970 HG23 VAL X 120      57.934  70.926   3.649  0.00  0.00            
ATOM   1971  C   VAL X 120      55.421  74.145   2.231  0.00  0.00            
ATOM   1972  O   VAL X 120      56.220  74.811   1.565  0.00  0.00            
ATOM   1973  N   ARG X 121      54.239  74.697   2.633  0.00  0.00            
ATOM   1974  H   ARG X 121      53.738  74.086   3.262  0.00  0.00            
ATOM   1975  CA  ARG X 121      53.993  76.133   2.579  0.00  0.00            
ATOM   1976  HA  ARG X 121      54.627  76.436   1.746  0.00  0.00            
ATOM   1977  CB  ARG X 121      52.535  76.411   2.166  0.00  0.00            
ATOM   1978  HB2 ARG X 121      51.830  76.035   2.907  0.00  0.00            
ATOM   1979  HB3 ARG X 121      52.416  77.490   2.069  0.00  0.00            
ATOM   1980  CG  ARG X 121      52.065  75.758   0.864  0.00  0.00            
ATOM   1981  HG2 ARG X 121      52.335  74.701   0.883  0.00  0.00            
ATOM   1982  HG3 ARG X 121      50.993  75.939   0.791  0.00  0.00            
ATOM   1983  CD  ARG X 121      52.698  76.245  -0.394  0.00  0.00            
ATOM   1984  HD2 ARG X 121      53.639  75.694  -0.393  0.00  0.00            
ATOM   1985  HD3 ARG X 121      52.115  75.825  -1.214  0.00  0.00            
ATOM   1986  NE  ARG X 121      52.897  77.766  -0.601  0.00  0.00            
ATOM   1987  HE  ARG X 121      53.800  78.102  -0.297  0.00  0.00            
ATOM   1988  CZ  ARG X 121      52.013  78.654  -1.128  0.00  0.00            
ATOM   1989  NH1 ARG X 121      50.960  78.318  -1.766  0.00  0.00            
ATOM   1990 HH11 ARG X 121      50.885  77.325  -1.933  0.00  0.00            
ATOM   1991 HH12 ARG X 121      50.300  78.989  -2.134  0.00  0.00            
ATOM   1992  NH2 ARG X 121      52.177  79.927  -0.992  0.00  0.00            
ATOM   1993 HH21 ARG X 121      52.975  80.402  -0.595  0.00  0.00            
ATOM   1994 HH22 ARG X 121      51.612  80.553  -1.549  0.00  0.00            
ATOM   1995  C   ARG X 121      54.389  76.971   3.845  0.00  0.00            
ATOM   1996  O   ARG X 121      54.583  78.141   3.687  0.00  0.00            
ATOM   1997  N   PHE X 122      54.509  76.425   5.071  0.00  0.00            
ATOM   1998  H   PHE X 122      54.320  75.433   5.101  0.00  0.00            
ATOM   1999  CA  PHE X 122      54.611  77.246   6.336  0.00  0.00            
ATOM   2000  HA  PHE X 122      54.898  78.233   5.974  0.00  0.00            
ATOM   2001  CB  PHE X 122      53.318  77.233   7.071  0.00  0.00            
ATOM   2002  HB2 PHE X 122      53.249  76.185   7.388  0.00  0.00            
ATOM   2003  HB3 PHE X 122      53.422  77.746   8.035  0.00  0.00            
ATOM   2004  CG  PHE X 122      52.031  77.718   6.400  0.00  0.00            
ATOM   2005  CD1 PHE X 122      51.694  79.093   6.417  0.00  0.00            
ATOM   2006  HD1 PHE X 122      52.295  79.838   6.918  0.00  0.00            
ATOM   2007  CE1 PHE X 122      50.568  79.529   5.745  0.00  0.00            
ATOM   2008  HE1 PHE X 122      50.384  80.585   5.609  0.00  0.00            
ATOM   2009  CZ  PHE X 122      49.723  78.618   5.052  0.00  0.00            
ATOM   2010  HZ  PHE X 122      48.832  78.939   4.533  0.00  0.00            
ATOM   2011  CE2 PHE X 122      49.975  77.275   5.179  0.00  0.00            
ATOM   2012  HE2 PHE X 122      49.420  76.572   4.575  0.00  0.00            
ATOM   2013  CD2 PHE X 122      51.112  76.810   5.861  0.00  0.00            
ATOM   2014  HD2 PHE X 122      51.383  75.766   5.808  0.00  0.00            
ATOM   2015  C   PHE X 122      55.740  76.635   7.134  0.00  0.00            
ATOM   2016  O   PHE X 122      55.725  75.481   7.394  0.00  0.00            
ATOM   2017  N   VAL X 123      56.634  77.466   7.705  0.00  0.00            
ATOM   2018  H   VAL X 123      56.488  78.463   7.631  0.00  0.00            
ATOM   2019  CA  VAL X 123      57.412  77.055   8.876  0.00  0.00            
ATOM   2020  HA  VAL X 123      57.045  76.096   9.242  0.00  0.00            
ATOM   2021  CB  VAL X 123      58.894  77.020   8.551  0.00  0.00            
ATOM   2022  HB  VAL X 123      59.100  78.043   8.238  0.00  0.00            
ATOM   2023  CG1 VAL X 123      59.807  76.609   9.705  0.00  0.00            
ATOM   2024 HG11 VAL X 123      60.856  76.429   9.439  0.00  0.00            
ATOM   2025 HG12 VAL X 123      59.748  77.317  10.541  0.00  0.00            
ATOM   2026 HG13 VAL X 123      59.418  75.652  10.073  0.00  0.00            
ATOM   2027  CG2 VAL X 123      59.074  76.028   7.392  0.00  0.00            
ATOM   2028 HG21 VAL X 123      58.424  76.293   6.549  0.00  0.00            
ATOM   2029 HG22 VAL X 123      60.110  75.992   7.034  0.00  0.00            
ATOM   2030 HG23 VAL X 123      58.789  75.036   7.764  0.00  0.00            
ATOM   2031  C   VAL X 123      57.108  77.984  10.054  0.00  0.00            
ATOM   2032  O   VAL X 123      56.959  79.176   9.891  0.00  0.00            
ATOM   2033  N   ILE X 124      57.070  77.455  11.250  0.00  0.00            
ATOM   2034  H   ILE X 124      57.062  76.446  11.285  0.00  0.00            
ATOM   2035  CA  ILE X 124      56.877  78.083  12.561  0.00  0.00            
ATOM   2036  HA  ILE X 124      56.624  79.134  12.417  0.00  0.00            
ATOM   2037  CB  ILE X 124      55.583  77.457  13.293  0.00  0.00            
ATOM   2038  HB  ILE X 124      55.707  76.431  13.641  0.00  0.00            
ATOM   2039  CG2 ILE X 124      55.330  78.301  14.564  0.00  0.00            
ATOM   2040 HG21 ILE X 124      55.542  79.351  14.328  0.00  0.00            
ATOM   2041 HG22 ILE X 124      54.341  78.057  14.972  0.00  0.00            
ATOM   2042 HG23 ILE X 124      56.045  77.941  15.314  0.00  0.00            
ATOM   2043  CG1 ILE X 124      54.331  77.463  12.395  0.00  0.00            
ATOM   2044 HG12 ILE X 124      53.658  78.238  12.763  0.00  0.00            
ATOM   2045 HG13 ILE X 124      54.586  77.676  11.357  0.00  0.00            
ATOM   2046  CD1 ILE X 124      53.628  76.144  12.344  0.00  0.00            
ATOM   2047 HD11 ILE X 124      53.264  75.753  13.302  0.00  0.00            
ATOM   2048 HD12 ILE X 124      52.784  76.248  11.652  0.00  0.00            
ATOM   2049 HD13 ILE X 124      54.154  75.279  11.921  0.00  0.00            
ATOM   2050  C   ILE X 124      58.143  77.816  13.404  0.00  0.00            
ATOM   2051  O   ILE X 124      58.601  76.681  13.454  0.00  0.00            
ATOM   2052  N   LEU X 125      58.672  78.851  14.074  0.00  0.00            
ATOM   2053  H   LEU X 125      58.230  79.758  14.023  0.00  0.00            
ATOM   2054  CA  LEU X 125      59.855  78.681  14.943  0.00  0.00            
ATOM   2055  HA  LEU X 125      60.104  77.622  15.018  0.00  0.00            
ATOM   2056  CB  LEU X 125      61.139  79.274  14.348  0.00  0.00            
ATOM   2057  HB2 LEU X 125      61.329  78.619  13.497  0.00  0.00            
ATOM   2058  HB3 LEU X 125      60.939  80.252  13.909  0.00  0.00            
ATOM   2059  CG  LEU X 125      62.389  79.497  15.264  0.00  0.00            
ATOM   2060  HG  LEU X 125      62.194  79.775  16.300  0.00  0.00            
ATOM   2061  CD1 LEU X 125      63.048  78.145  15.440  0.00  0.00            
ATOM   2062 HD11 LEU X 125      63.798  78.249  16.234  0.00  0.00            
ATOM   2063 HD12 LEU X 125      62.415  77.355  15.862  0.00  0.00            
ATOM   2064 HD13 LEU X 125      63.503  77.753  14.522  0.00  0.00            
ATOM   2065  CD2 LEU X 125      63.479  80.286  14.542  0.00  0.00            
ATOM   2066 HD21 LEU X 125      64.287  80.490  15.255  0.00  0.00            
ATOM   2067 HD22 LEU X 125      63.728  79.866  13.560  0.00  0.00            
ATOM   2068 HD23 LEU X 125      63.144  81.251  14.140  0.00  0.00            
ATOM   2069  C   LEU X 125      59.536  79.327  16.327  0.00  0.00            
ATOM   2070  O   LEU X 125      58.976  80.404  16.403  0.00  0.00            
ATOM   2071  N   VAL X 126      59.911  78.581  17.329  0.00  0.00            
ATOM   2072  H   VAL X 126      60.237  77.647  17.125  0.00  0.00            
ATOM   2073  CA  VAL X 126      59.534  78.916  18.731  0.00  0.00            
ATOM   2074  HA  VAL X 126      59.211  79.957  18.732  0.00  0.00            
ATOM   2075  CB  VAL X 126      58.359  78.101  19.227  0.00  0.00            
ATOM   2076  HB  VAL X 126      58.618  77.047  19.133  0.00  0.00            
ATOM   2077  CG1 VAL X 126      57.901  78.379  20.640  0.00  0.00            
ATOM   2078 HG11 VAL X 126      56.971  77.850  20.881  0.00  0.00            
ATOM   2079 HG12 VAL X 126      58.681  78.109  21.363  0.00  0.00            
ATOM   2080 HG13 VAL X 126      57.632  79.443  20.648  0.00  0.00            
ATOM   2081  CG2 VAL X 126      57.156  78.105  18.255  0.00  0.00            
ATOM   2082 HG21 VAL X 126      57.481  77.797  17.253  0.00  0.00            
ATOM   2083 HG22 VAL X 126      56.404  77.346  18.502  0.00  0.00            
ATOM   2084 HG23 VAL X 126      56.661  79.083  18.205  0.00  0.00            
ATOM   2085  C   VAL X 126      60.748  78.778  19.631  0.00  0.00            
ATOM   2086  O   VAL X 126      61.481  77.766  19.595  0.00  0.00            
ATOM   2087  N   LEU X 127      61.081  79.850  20.321  0.00  0.00            
ATOM   2088  H   LEU X 127      60.381  80.576  20.375  0.00  0.00            
ATOM   2089  CA  LEU X 127      62.265  79.893  21.174  0.00  0.00            
ATOM   2090  HA  LEU X 127      62.725  78.909  21.265  0.00  0.00            
ATOM   2091  CB  LEU X 127      63.324  80.828  20.680  0.00  0.00            
ATOM   2092  HB2 LEU X 127      63.149  81.780  21.180  0.00  0.00            
ATOM   2093  HB3 LEU X 127      64.173  80.349  21.168  0.00  0.00            
ATOM   2094  CG  LEU X 127      63.596  80.953  19.162  0.00  0.00            
ATOM   2095  HG  LEU X 127      63.511  79.959  18.724  0.00  0.00            
ATOM   2096  CD1 LEU X 127      62.593  81.803  18.317  0.00  0.00            
ATOM   2097 HD11 LEU X 127      61.589  81.403  18.509  0.00  0.00            
ATOM   2098 HD12 LEU X 127      62.563  82.874  18.551  0.00  0.00            
ATOM   2099 HD13 LEU X 127      62.795  81.683  17.246  0.00  0.00            
ATOM   2100  CD2 LEU X 127      65.050  81.373  18.929  0.00  0.00            
ATOM   2101 HD21 LEU X 127      65.669  80.677  19.509  0.00  0.00            
ATOM   2102 HD22 LEU X 127      65.259  81.362  17.852  0.00  0.00            
ATOM   2103 HD23 LEU X 127      65.238  82.321  19.447  0.00  0.00            
ATOM   2104  C   LEU X 127      61.781  80.348  22.655  0.00  0.00            
ATOM   2105  O   LEU X 127      60.781  80.977  22.914  0.00  0.00            
ATOM   2106  N   ALA X 128      62.579  79.876  23.614  0.00  0.00            
ATOM   2107  H   ALA X 128      63.338  79.246  23.395  0.00  0.00            
ATOM   2108  CA  ALA X 128      62.609  80.334  25.028  0.00  0.00            
ATOM   2109  HA  ALA X 128      62.747  81.415  25.043  0.00  0.00            
ATOM   2110  CB  ALA X 128      61.272  80.003  25.689  0.00  0.00            
ATOM   2111  HB1 ALA X 128      60.397  80.302  25.098  0.00  0.00            
ATOM   2112  HB2 ALA X 128      61.177  78.912  25.624  0.00  0.00            
ATOM   2113  HB3 ALA X 128      61.203  80.293  26.744  0.00  0.00            
ATOM   2114  C   ALA X 128      63.731  79.582  25.820  0.00  0.00            
ATOM   2115  O   ALA X 128      64.286  78.638  25.303  0.00  0.00            
ATOM   2116  N   PRO X 129      64.171  80.000  27.029  0.00  0.00            
ATOM   2117  CD  PRO X 129      63.873  81.301  27.522  0.00  0.00            
ATOM   2118  HD2 PRO X 129      62.818  81.489  27.756  0.00  0.00            
ATOM   2119  HD3 PRO X 129      64.197  82.052  26.791  0.00  0.00            
ATOM   2120  CG  PRO X 129      64.671  81.364  28.833  0.00  0.00            
ATOM   2121  HG2 PRO X 129      64.016  81.047  29.653  0.00  0.00            
ATOM   2122  HG3 PRO X 129      65.120  82.338  29.066  0.00  0.00            
ATOM   2123  CB  PRO X 129      65.811  80.311  28.737  0.00  0.00            
ATOM   2124  HB2 PRO X 129      66.144  79.940  29.714  0.00  0.00            
ATOM   2125  HB3 PRO X 129      66.695  80.660  28.190  0.00  0.00            
ATOM   2126  CA  PRO X 129      65.170  79.288  27.824  0.00  0.00            
ATOM   2127  HA  PRO X 129      65.916  78.935  27.112  0.00  0.00            
ATOM   2128  C   PRO X 129      64.526  78.076  28.511  0.00  0.00            
ATOM   2129  O   PRO X 129      63.285  78.158  28.790  0.00  0.00            
ATOM   2130  N   PRO X 130      65.173  76.942  28.844  0.00  0.00            
ATOM   2131  CD  PRO X 130      66.506  76.626  28.416  0.00  0.00            
ATOM   2132  HD2 PRO X 130      67.153  77.271  29.024  0.00  0.00            
ATOM   2133  HD3 PRO X 130      66.617  76.917  27.364  0.00  0.00            
ATOM   2134  CG  PRO X 130      66.831  75.130  28.675  0.00  0.00            
ATOM   2135  HG2 PRO X 130      67.863  75.125  29.047  0.00  0.00            
ATOM   2136  HG3 PRO X 130      66.791  74.560  27.738  0.00  0.00            
ATOM   2137  CB  PRO X 130      65.712  74.713  29.649  0.00  0.00            
ATOM   2138  HB2 PRO X 130      66.131  74.689  30.662  0.00  0.00            
ATOM   2139  HB3 PRO X 130      65.319  73.704  29.479  0.00  0.00            
ATOM   2140  CA  PRO X 130      64.576  75.799  29.558  0.00  0.00            
ATOM   2141  HA  PRO X 130      63.784  75.353  28.956  0.00  0.00            
ATOM   2142  C   PRO X 130      63.973  76.188  30.924  0.00  0.00            
ATOM   2143  O   PRO X 130      63.065  75.499  31.385  0.00  0.00            
ATOM   2144  N   LYS X 131      64.407  77.279  31.599  0.00  0.00            
ATOM   2145  H   LYS X 131      65.180  77.774  31.177  0.00  0.00            
ATOM   2146  CA  LYS X 131      63.878  77.809  32.902  0.00  0.00            
ATOM   2147  HA  LYS X 131      63.729  76.835  33.370  0.00  0.00            
ATOM   2148  CB  LYS X 131      65.030  78.603  33.572  0.00  0.00            
ATOM   2149  HB2 LYS X 131      65.292  79.379  32.853  0.00  0.00            
ATOM   2150  HB3 LYS X 131      64.601  79.075  34.456  0.00  0.00            
ATOM   2151  CG  LYS X 131      66.123  77.597  34.050  0.00  0.00            
ATOM   2152  HG2 LYS X 131      65.718  76.803  34.678  0.00  0.00            
ATOM   2153  HG3 LYS X 131      66.481  77.115  33.140  0.00  0.00            
ATOM   2154  CD  LYS X 131      67.213  78.329  34.807  0.00  0.00            
ATOM   2155  HD2 LYS X 131      67.631  79.151  34.225  0.00  0.00            
ATOM   2156  HD3 LYS X 131      66.765  78.840  35.660  0.00  0.00            
ATOM   2157  CE  LYS X 131      68.215  77.363  35.471  0.00  0.00            
ATOM   2158  HE2 LYS X 131      69.022  77.919  35.949  0.00  0.00            
ATOM   2159  HE3 LYS X 131      67.737  76.818  36.284  0.00  0.00            
ATOM   2160  NZ  LYS X 131      68.830  76.293  34.561  0.00  0.00            
ATOM   2161  HZ1 LYS X 131      69.500  76.810  34.010  0.00  0.00            
ATOM   2162  HZ2 LYS X 131      69.226  75.547  35.116  0.00  0.00            
ATOM   2163  HZ3 LYS X 131      68.176  75.929  33.883  0.00  0.00            
ATOM   2164  C   LYS X 131      62.542  78.530  32.946  0.00  0.00            
ATOM   2165  O   LYS X 131      62.194  79.018  33.977  0.00  0.00            
ATOM   2166  N   MET X 132      61.853  78.566  31.788  0.00  0.00            
ATOM   2167  H   MET X 132      62.368  78.082  31.067  0.00  0.00            
ATOM   2168  CA  MET X 132      60.404  78.810  31.686  0.00  0.00            
ATOM   2169  HA  MET X 132      60.132  79.746  32.174  0.00  0.00            
ATOM   2170  CB  MET X 132      59.884  78.761  30.233  0.00  0.00            
ATOM   2171  HB2 MET X 132      60.269  77.839  29.797  0.00  0.00            
ATOM   2172  HB3 MET X 132      58.796  78.727  30.194  0.00  0.00            
ATOM   2173  CG  MET X 132      60.408  79.915  29.417  0.00  0.00            
ATOM   2174  HG2 MET X 132      61.496  79.880  29.483  0.00  0.00            
ATOM   2175  HG3 MET X 132      60.107  79.691  28.393  0.00  0.00            
ATOM   2176  SD  MET X 132      59.623  81.439  29.865  0.00  0.00            
ATOM   2177  CE  MET X 132      61.085  82.421  30.417  0.00  0.00            
ATOM   2178  HE1 MET X 132      61.982  82.035  29.916  0.00  0.00            
ATOM   2179  HE2 MET X 132      60.736  83.392  30.045  0.00  0.00            
ATOM   2180  HE3 MET X 132      61.206  82.330  31.503  0.00  0.00            
ATOM   2181  C   MET X 132      59.650  77.815  32.449  0.00  0.00            
ATOM   2182  O   MET X 132      60.027  76.646  32.395  0.00  0.00            
ATOM   2183  N   LYS X 133      58.544  78.217  33.164  0.00  0.00            
ATOM   2184  H   LYS X 133      58.584  79.193  33.421  0.00  0.00            
ATOM   2185  CA  LYS X 133      57.500  77.355  33.627  0.00  0.00            
ATOM   2186  HA  LYS X 133      57.945  76.766  34.429  0.00  0.00            
ATOM   2187  CB  LYS X 133      56.553  78.361  34.235  0.00  0.00            
ATOM   2188  HB2 LYS X 133      57.054  78.907  35.034  0.00  0.00            
ATOM   2189  HB3 LYS X 133      56.197  79.012  33.436  0.00  0.00            
ATOM   2190  CG  LYS X 133      55.312  77.803  34.921  0.00  0.00            
ATOM   2191  HG2 LYS X 133      54.877  77.007  34.317  0.00  0.00            
ATOM   2192  HG3 LYS X 133      55.677  77.378  35.856  0.00  0.00            
ATOM   2193  CD  LYS X 133      54.356  78.947  35.353  0.00  0.00            
ATOM   2194  HD2 LYS X 133      54.799  79.562  36.137  0.00  0.00            
ATOM   2195  HD3 LYS X 133      54.251  79.615  34.499  0.00  0.00            
ATOM   2196  CE  LYS X 133      52.989  78.416  35.684  0.00  0.00            
ATOM   2197  HE2 LYS X 133      52.565  77.800  34.891  0.00  0.00            
ATOM   2198  HE3 LYS X 133      53.077  77.734  36.530  0.00  0.00            
ATOM   2199  NZ  LYS X 133      52.063  79.549  35.925  0.00  0.00            
ATOM   2200  HZ1 LYS X 133      51.161  79.105  35.825  0.00  0.00            
ATOM   2201  HZ2 LYS X 133      52.240  80.031  36.795  0.00  0.00            
ATOM   2202  HZ3 LYS X 133      52.075  80.202  35.155  0.00  0.00            
ATOM   2203  C   LYS X 133      56.922  76.520  32.447  0.00  0.00            
ATOM   2204  O   LYS X 133      56.639  77.041  31.394  0.00  0.00            
ATOM   2205  N   SER X 134      56.416  75.335  32.795  0.00  0.00            
ATOM   2206  H   SER X 134      56.635  75.018  33.728  0.00  0.00            
ATOM   2207  CA  SER X 134      55.678  74.390  32.013  0.00  0.00            
ATOM   2208  HA  SER X 134      56.355  73.915  31.302  0.00  0.00            
ATOM   2209  CB  SER X 134      55.060  73.284  32.905  0.00  0.00            
ATOM   2210  HB2 SER X 134      54.439  72.555  32.385  0.00  0.00            
ATOM   2211  HB3 SER X 134      55.916  72.735  33.298  0.00  0.00            
ATOM   2212  OG  SER X 134      54.403  73.958  33.939  0.00  0.00            
ATOM   2213  HG  SER X 134      54.363  73.299  34.654  0.00  0.00            
ATOM   2214  C   SER X 134      54.549  74.888  31.165  0.00  0.00            
ATOM   2215  O   SER X 134      54.158  74.302  30.163  0.00  0.00            
ATOM   2216  N   THR X 135      53.909  76.024  31.583  0.00  0.00            
ATOM   2217  H   THR X 135      54.275  76.403  32.445  0.00  0.00            
ATOM   2218  CA  THR X 135      52.839  76.647  30.840  0.00  0.00            
ATOM   2219  HA  THR X 135      52.109  75.905  30.516  0.00  0.00            
ATOM   2220  CB  THR X 135      51.997  77.700  31.778  0.00  0.00            
ATOM   2221  HB  THR X 135      51.248  78.085  31.086  0.00  0.00            
ATOM   2222  CG2 THR X 135      51.197  77.017  32.824  0.00  0.00            
ATOM   2223 HG21 THR X 135      50.527  76.282  32.361  0.00  0.00            
ATOM   2224 HG22 THR X 135      51.832  76.369  33.442  0.00  0.00            
ATOM   2225 HG23 THR X 135      50.652  77.731  33.453  0.00  0.00            
ATOM   2226  OG1 THR X 135      52.760  78.860  32.280  0.00  0.00            
ATOM   2227  HG1 THR X 135      52.218  79.648  32.461  0.00  0.00            
ATOM   2228  C   THR X 135      53.297  77.401  29.584  0.00  0.00            
ATOM   2229  O   THR X 135      52.533  77.677  28.740  0.00  0.00            
ATOM   2230  N   LYS X 136      54.603  77.792  29.512  0.00  0.00            
ATOM   2231  H   LYS X 136      55.265  77.491  30.213  0.00  0.00            
ATOM   2232  CA  LYS X 136      55.040  78.874  28.630  0.00  0.00            
ATOM   2233  HA  LYS X 136      54.330  78.993  27.812  0.00  0.00            
ATOM   2234  CB  LYS X 136      54.941  80.193  29.373  0.00  0.00            
ATOM   2235  HB2 LYS X 136      55.080  80.971  28.622  0.00  0.00            
ATOM   2236  HB3 LYS X 136      53.921  80.348  29.724  0.00  0.00            
ATOM   2237  CG  LYS X 136      55.875  80.482  30.514  0.00  0.00            
ATOM   2238  HG2 LYS X 136      55.905  79.626  31.187  0.00  0.00            
ATOM   2239  HG3 LYS X 136      56.846  80.610  30.034  0.00  0.00            
ATOM   2240  CD  LYS X 136      55.665  81.690  31.313  0.00  0.00            
ATOM   2241  HD2 LYS X 136      56.413  81.845  32.091  0.00  0.00            
ATOM   2242  HD3 LYS X 136      55.591  82.634  30.774  0.00  0.00            
ATOM   2243  CE  LYS X 136      54.454  81.594  32.169  0.00  0.00            
ATOM   2244  HE2 LYS X 136      53.567  81.310  31.603  0.00  0.00            
ATOM   2245  HE3 LYS X 136      54.611  80.817  32.917  0.00  0.00            
ATOM   2246  NZ  LYS X 136      54.235  82.962  32.756  0.00  0.00            
ATOM   2247  HZ1 LYS X 136      53.539  82.931  33.487  0.00  0.00            
ATOM   2248  HZ2 LYS X 136      55.084  83.370  33.122  0.00  0.00            
ATOM   2249  HZ3 LYS X 136      53.834  83.581  32.066  0.00  0.00            
ATOM   2250  C   LYS X 136      56.462  78.569  28.076  0.00  0.00            
ATOM   2251  O   LYS X 136      57.155  79.362  27.561  0.00  0.00            
ATOM   2252  N   THR X 137      56.812  77.265  28.077  0.00  0.00            
ATOM   2253  H   THR X 137      56.280  76.625  28.650  0.00  0.00            
ATOM   2254  CA  THR X 137      57.982  76.680  27.462  0.00  0.00            
ATOM   2255  HA  THR X 137      58.820  77.215  27.906  0.00  0.00            
ATOM   2256  CB  THR X 137      58.272  75.219  27.852  0.00  0.00            
ATOM   2257  HB  THR X 137      59.281  74.904  27.588  0.00  0.00            
ATOM   2258  CG2 THR X 137      58.082  74.888  29.316  0.00  0.00            
ATOM   2259 HG21 THR X 137      58.679  75.549  29.956  0.00  0.00            
ATOM   2260 HG22 THR X 137      57.002  74.873  29.507  0.00  0.00            
ATOM   2261 HG23 THR X 137      58.388  73.865  29.569  0.00  0.00            
ATOM   2262  OG1 THR X 137      57.418  74.419  27.149  0.00  0.00            
ATOM   2263  HG1 THR X 137      57.649  73.514  27.423  0.00  0.00            
ATOM   2264  C   THR X 137      57.925  76.866  25.921  0.00  0.00            
ATOM   2265  O   THR X 137      56.846  77.086  25.412  0.00  0.00            
ATOM   2266  N   ALA X 138      59.039  76.788  25.217  0.00  0.00            
ATOM   2267  H   ALA X 138      59.879  76.541  25.721  0.00  0.00            
ATOM   2268  CA  ALA X 138      58.960  76.844  23.774  0.00  0.00            
ATOM   2269  HA  ALA X 138      58.435  77.785  23.610  0.00  0.00            
ATOM   2270  CB  ALA X 138      60.425  76.878  23.159  0.00  0.00            
ATOM   2271  HB1 ALA X 138      61.010  76.011  23.490  0.00  0.00            
ATOM   2272  HB2 ALA X 138      60.367  76.725  22.075  0.00  0.00            
ATOM   2273  HB3 ALA X 138      60.876  77.828  23.474  0.00  0.00            
ATOM   2274  C   ALA X 138      58.142  75.656  23.215  0.00  0.00            
ATOM   2275  O   ALA X 138      57.367  75.777  22.293  0.00  0.00            
ATOM   2276  N   MET X 139      58.318  74.483  23.809  0.00  0.00            
ATOM   2277  H   MET X 139      59.063  74.548  24.488  0.00  0.00            
ATOM   2278  CA  MET X 139      57.583  73.184  23.623  0.00  0.00            
ATOM   2279  HA  MET X 139      57.649  72.942  22.562  0.00  0.00            
ATOM   2280  CB  MET X 139      58.455  72.120  24.228  0.00  0.00            
ATOM   2281  HB2 MET X 139      59.449  72.202  23.788  0.00  0.00            
ATOM   2282  HB3 MET X 139      58.432  72.356  25.291  0.00  0.00            
ATOM   2283  CG  MET X 139      57.779  70.723  24.174  0.00  0.00            
ATOM   2284  HG2 MET X 139      56.881  70.835  24.782  0.00  0.00            
ATOM   2285  HG3 MET X 139      57.557  70.365  23.168  0.00  0.00            
ATOM   2286  SD  MET X 139      59.026  69.530  24.828  0.00  0.00            
ATOM   2287  CE  MET X 139      60.127  69.452  23.415  0.00  0.00            
ATOM   2288  HE1 MET X 139      60.579  68.456  23.337  0.00  0.00            
ATOM   2289  HE2 MET X 139      59.532  69.499  22.494  0.00  0.00            
ATOM   2290  HE3 MET X 139      60.906  70.218  23.510  0.00  0.00            
ATOM   2291  C   MET X 139      56.102  73.185  23.973  0.00  0.00            
ATOM   2292  O   MET X 139      55.315  72.721  23.144  0.00  0.00            
ATOM   2293  N   GLU X 140      55.618  73.788  25.046  0.00  0.00            
ATOM   2294  H   GLU X 140      56.268  74.205  25.696  0.00  0.00            
ATOM   2295  CA  GLU X 140      54.208  73.957  25.299  0.00  0.00            
ATOM   2296  HA  GLU X 140      53.632  73.092  24.967  0.00  0.00            
ATOM   2297  CB  GLU X 140      53.844  74.330  26.758  0.00  0.00            
ATOM   2298  HB2 GLU X 140      54.369  73.672  27.450  0.00  0.00            
ATOM   2299  HB3 GLU X 140      54.186  75.346  26.955  0.00  0.00            
ATOM   2300  CG  GLU X 140      52.400  74.247  27.228  0.00  0.00            
ATOM   2301  HG2 GLU X 140      52.394  74.377  28.310  0.00  0.00            
ATOM   2302  HG3 GLU X 140      51.811  75.021  26.737  0.00  0.00            
ATOM   2303  CD  GLU X 140      51.893  72.840  26.942  0.00  0.00            
ATOM   2304  OE1 GLU X 140      50.823  72.787  26.339  0.00  0.00            
ATOM   2305  OE2 GLU X 140      52.477  71.825  27.307  0.00  0.00            
ATOM   2306  C   GLU X 140      53.553  75.029  24.434  0.00  0.00            
ATOM   2307  O   GLU X 140      52.403  74.888  24.063  0.00  0.00            
ATOM   2308  N   VAL X 141      54.271  76.142  24.056  0.00  0.00            
ATOM   2309  H   VAL X 141      55.189  76.273  24.456  0.00  0.00            
ATOM   2310  CA  VAL X 141      53.690  77.181  23.219  0.00  0.00            
ATOM   2311  HA  VAL X 141      52.676  77.447  23.518  0.00  0.00            
ATOM   2312  CB  VAL X 141      54.578  78.443  23.267  0.00  0.00            
ATOM   2313  HB  VAL X 141      55.624  78.142  23.211  0.00  0.00            
ATOM   2314  CG1 VAL X 141      54.287  79.497  22.158  0.00  0.00            
ATOM   2315 HG11 VAL X 141      54.597  79.254  21.134  0.00  0.00            
ATOM   2316 HG12 VAL X 141      53.260  79.868  22.059  0.00  0.00            
ATOM   2317 HG13 VAL X 141      54.817  80.415  22.443  0.00  0.00            
ATOM   2318  CG2 VAL X 141      54.367  79.248  24.588  0.00  0.00            
ATOM   2319 HG21 VAL X 141      53.418  79.794  24.650  0.00  0.00            
ATOM   2320 HG22 VAL X 141      54.474  78.648  25.501  0.00  0.00            
ATOM   2321 HG23 VAL X 141      55.243  79.909  24.592  0.00  0.00            
ATOM   2322  C   VAL X 141      53.510  76.718  21.775  0.00  0.00            
ATOM   2323  O   VAL X 141      52.559  77.031  21.103  0.00  0.00            
ATOM   2324  N   ALA X 142      54.509  75.964  21.281  0.00  0.00            
ATOM   2325  H   ALA X 142      55.302  75.818  21.890  0.00  0.00            
ATOM   2326  CA  ALA X 142      54.476  75.175  20.024  0.00  0.00            
ATOM   2327  HA  ALA X 142      54.309  75.843  19.178  0.00  0.00            
ATOM   2328  CB  ALA X 142      55.714  74.361  19.924  0.00  0.00            
ATOM   2329  HB1 ALA X 142      55.714  73.574  19.160  0.00  0.00            
ATOM   2330  HB2 ALA X 142      56.638  74.949  19.866  0.00  0.00            
ATOM   2331  HB3 ALA X 142      55.737  73.709  20.805  0.00  0.00            
ATOM   2332  C   ALA X 142      53.259  74.203  19.916  0.00  0.00            
ATOM   2333  O   ALA X 142      52.581  74.162  18.905  0.00  0.00            
ATOM   2334  N   ARG X 143      52.846  73.595  21.037  0.00  0.00            
ATOM   2335  H   ARG X 143      53.277  73.806  21.926  0.00  0.00            
ATOM   2336  CA  ARG X 143      51.652  72.739  21.074  0.00  0.00            
ATOM   2337  HA  ARG X 143      51.611  72.036  20.242  0.00  0.00            
ATOM   2338  CB  ARG X 143      51.686  72.001  22.379  0.00  0.00            
ATOM   2339  HB2 ARG X 143      52.699  71.628  22.527  0.00  0.00            
ATOM   2340  HB3 ARG X 143      51.416  72.744  23.129  0.00  0.00            
ATOM   2341  CG  ARG X 143      50.663  70.814  22.468  0.00  0.00            
ATOM   2342  HG2 ARG X 143      49.662  71.145  22.191  0.00  0.00            
ATOM   2343  HG3 ARG X 143      50.961  70.146  21.659  0.00  0.00            
ATOM   2344  CD  ARG X 143      50.664  70.051  23.775  0.00  0.00            
ATOM   2345  HD2 ARG X 143      51.344  69.217  23.601  0.00  0.00            
ATOM   2346  HD3 ARG X 143      51.016  70.700  24.577  0.00  0.00            
ATOM   2347  NE  ARG X 143      49.358  69.455  24.053  0.00  0.00            
ATOM   2348  HE  ARG X 143      49.030  68.722  23.440  0.00  0.00            
ATOM   2349  CZ  ARG X 143      48.425  70.029  24.831  0.00  0.00            
ATOM   2350  NH1 ARG X 143      48.588  71.136  25.521  0.00  0.00            
ATOM   2351 HH11 ARG X 143      49.525  71.512  25.514  0.00  0.00            
ATOM   2352 HH12 ARG X 143      47.965  71.341  26.290  0.00  0.00            
ATOM   2353  NH2 ARG X 143      47.236  69.577  25.034  0.00  0.00            
ATOM   2354 HH21 ARG X 143      47.025  68.621  24.787  0.00  0.00            
ATOM   2355 HH22 ARG X 143      46.513  70.073  25.535  0.00  0.00            
ATOM   2356  C   ARG X 143      50.354  73.563  20.928  0.00  0.00            
ATOM   2357  O   ARG X 143      49.337  73.010  20.567  0.00  0.00            
ATOM   2358  N   THR X 144      50.412  74.917  21.203  0.00  0.00            
ATOM   2359  H   THR X 144      51.256  75.325  21.580  0.00  0.00            
ATOM   2360  CA  THR X 144      49.361  75.874  20.765  0.00  0.00            
ATOM   2361  HA  THR X 144      48.387  75.411  20.926  0.00  0.00            
ATOM   2362  CB  THR X 144      49.367  77.234  21.477  0.00  0.00            
ATOM   2363  HB  THR X 144      50.351  77.700  21.436  0.00  0.00            
ATOM   2364  CG2 THR X 144      48.244  78.195  21.010  0.00  0.00            
ATOM   2365 HG21 THR X 144      48.445  78.513  19.980  0.00  0.00            
ATOM   2366 HG22 THR X 144      47.312  77.619  21.066  0.00  0.00            
ATOM   2367 HG23 THR X 144      48.166  79.104  21.619  0.00  0.00            
ATOM   2368  OG1 THR X 144      49.110  76.759  22.822  0.00  0.00            
ATOM   2369  HG1 THR X 144      49.565  77.385  23.411  0.00  0.00            
ATOM   2370  C   THR X 144      49.461  76.185  19.283  0.00  0.00            
ATOM   2371  O   THR X 144      48.438  76.170  18.658  0.00  0.00            
ATOM   2372  N   PHE X 145      50.667  76.556  18.744  0.00  0.00            
ATOM   2373  H   PHE X 145      51.413  76.811  19.375  0.00  0.00            
ATOM   2374  CA  PHE X 145      50.665  77.092  17.351  0.00  0.00            
ATOM   2375  HA  PHE X 145      49.832  77.781  17.211  0.00  0.00            
ATOM   2376  CB  PHE X 145      51.859  77.950  17.062  0.00  0.00            
ATOM   2377  HB2 PHE X 145      52.768  77.506  17.485  0.00  0.00            
ATOM   2378  HB3 PHE X 145      51.947  77.984  15.969  0.00  0.00            
ATOM   2379  CG  PHE X 145      51.618  79.398  17.572  0.00  0.00            
ATOM   2380  CD1 PHE X 145      52.146  79.814  18.817  0.00  0.00            
ATOM   2381  HD1 PHE X 145      52.880  79.224  19.345  0.00  0.00            
ATOM   2382  CE1 PHE X 145      51.758  81.029  19.299  0.00  0.00            
ATOM   2383  HE1 PHE X 145      52.148  81.322  20.263  0.00  0.00            
ATOM   2384  CZ  PHE X 145      51.025  81.909  18.530  0.00  0.00            
ATOM   2385  HZ  PHE X 145      50.787  82.904  18.875  0.00  0.00            
ATOM   2386  CE2 PHE X 145      50.440  81.497  17.319  0.00  0.00            
ATOM   2387  HE2 PHE X 145      49.812  82.154  16.736  0.00  0.00            
ATOM   2388  CD2 PHE X 145      50.707  80.194  16.921  0.00  0.00            
ATOM   2389  HD2 PHE X 145      50.047  79.869  16.131  0.00  0.00            
ATOM   2390  C   PHE X 145      50.325  75.955  16.291  0.00  0.00            
ATOM   2391  O   PHE X 145      49.595  76.111  15.379  0.00  0.00            
ATOM   2392  N   ALA X 146      50.825  74.748  16.627  0.00  0.00            
ATOM   2393  H   ALA X 146      51.540  74.669  17.337  0.00  0.00            
ATOM   2394  CA  ALA X 146      50.289  73.585  16.065  0.00  0.00            
ATOM   2395  HA  ALA X 146      50.410  73.626  14.983  0.00  0.00            
ATOM   2396  CB  ALA X 146      51.101  72.358  16.675  0.00  0.00            
ATOM   2397  HB1 ALA X 146      50.736  71.401  16.283  0.00  0.00            
ATOM   2398  HB2 ALA X 146      52.144  72.517  16.374  0.00  0.00            
ATOM   2399  HB3 ALA X 146      51.044  72.419  17.769  0.00  0.00            
ATOM   2400  C   ALA X 146      48.764  73.433  16.208  0.00  0.00            
ATOM   2401  O   ALA X 146      48.096  73.218  15.260  0.00  0.00            
ATOM   2402  N   THR X 147      48.162  73.533  17.423  0.00  0.00            
ATOM   2403  H   THR X 147      48.675  73.482  18.292  0.00  0.00            
ATOM   2404  CA  THR X 147      46.680  73.428  17.511  0.00  0.00            
ATOM   2405  HA  THR X 147      46.436  72.466  17.061  0.00  0.00            
ATOM   2406  CB  THR X 147      46.195  73.492  19.007  0.00  0.00            
ATOM   2407  HB  THR X 147      46.492  74.424  19.487  0.00  0.00            
ATOM   2408  CG2 THR X 147      44.682  73.276  19.225  0.00  0.00            
ATOM   2409 HG21 THR X 147      44.378  73.319  20.278  0.00  0.00            
ATOM   2410 HG22 THR X 147      44.009  74.018  18.779  0.00  0.00            
ATOM   2411 HG23 THR X 147      44.416  72.318  18.761  0.00  0.00            
ATOM   2412  OG1 THR X 147      46.684  72.469  19.954  0.00  0.00            
ATOM   2413  HG1 THR X 147      47.541  72.773  20.301  0.00  0.00            
ATOM   2414  C   THR X 147      46.015  74.531  16.742  0.00  0.00            
ATOM   2415  O   THR X 147      45.028  74.156  16.085  0.00  0.00            
ATOM   2416  N   MET X 148      46.472  75.780  16.628  0.00  0.00            
ATOM   2417  H   MET X 148      47.258  76.046  17.203  0.00  0.00            
ATOM   2418  CA  MET X 148      46.041  76.744  15.639  0.00  0.00            
ATOM   2419  HA  MET X 148      44.988  76.929  15.848  0.00  0.00            
ATOM   2420  CB  MET X 148      46.699  78.110  15.886  0.00  0.00            
ATOM   2421  HB2 MET X 148      47.786  78.027  15.891  0.00  0.00            
ATOM   2422  HB3 MET X 148      46.326  78.747  15.084  0.00  0.00            
ATOM   2423  CG  MET X 148      46.242  78.702  17.276  0.00  0.00            
ATOM   2424  HG2 MET X 148      45.234  78.375  17.531  0.00  0.00            
ATOM   2425  HG3 MET X 148      46.966  78.333  18.002  0.00  0.00            
ATOM   2426  SD  MET X 148      46.477  80.472  17.238  0.00  0.00            
ATOM   2427  CE  MET X 148      45.255  80.929  16.053  0.00  0.00            
ATOM   2428  HE1 MET X 148      44.420  80.220  16.095  0.00  0.00            
ATOM   2429  HE2 MET X 148      44.868  81.950  16.158  0.00  0.00            
ATOM   2430  HE3 MET X 148      45.763  80.945  15.081  0.00  0.00            
ATOM   2431  C   MET X 148      46.125  76.284  14.129  0.00  0.00            
ATOM   2432  O   MET X 148      45.273  76.583  13.377  0.00  0.00            
ATOM   2433  N   PHE X 149      47.253  75.642  13.745  0.00  0.00            
ATOM   2434  H   PHE X 149      47.970  75.499  14.443  0.00  0.00            
ATOM   2435  CA  PHE X 149      47.554  75.222  12.345  0.00  0.00            
ATOM   2436  HA  PHE X 149      47.216  76.014  11.676  0.00  0.00            
ATOM   2437  CB  PHE X 149      49.100  75.226  12.128  0.00  0.00            
ATOM   2438  HB2 PHE X 149      49.691  74.766  12.930  0.00  0.00            
ATOM   2439  HB3 PHE X 149      49.321  74.523  11.315  0.00  0.00            
ATOM   2440  CG  PHE X 149      49.718  76.533  11.678  0.00  0.00            
ATOM   2441  CD1 PHE X 149      49.682  77.618  12.494  0.00  0.00            
ATOM   2442  HD1 PHE X 149      49.282  77.555  13.495  0.00  0.00            
ATOM   2443  CE1 PHE X 149      50.136  78.901  12.067  0.00  0.00            
ATOM   2444  HE1 PHE X 149      50.156  79.672  12.823  0.00  0.00            
ATOM   2445  CZ  PHE X 149      50.480  79.134  10.739  0.00  0.00            
ATOM   2446  HZ  PHE X 149      50.677  80.154  10.442  0.00  0.00            
ATOM   2447  CE2 PHE X 149      50.484  78.025   9.893  0.00  0.00            
ATOM   2448  HE2 PHE X 149      50.723  78.180   8.851  0.00  0.00            
ATOM   2449  CD2 PHE X 149      50.113  76.733  10.356  0.00  0.00            
ATOM   2450  HD2 PHE X 149      50.156  75.903   9.666  0.00  0.00            
ATOM   2451  C   PHE X 149      46.939  73.878  11.940  0.00  0.00            
ATOM   2452  O   PHE X 149      46.918  73.525  10.760  0.00  0.00            
ATOM   2453  N   SER X 150      46.433  73.098  12.865  0.00  0.00            
ATOM   2454  H   SER X 150      46.579  73.371  13.826  0.00  0.00            
ATOM   2455  CA  SER X 150      45.699  71.830  12.766  0.00  0.00            
ATOM   2456  HA  SER X 150      46.362  71.165  12.213  0.00  0.00            
ATOM   2457  CB  SER X 150      45.523  71.232  14.174  0.00  0.00            
ATOM   2458  HB2 SER X 150      44.981  71.904  14.839  0.00  0.00            
ATOM   2459  HB3 SER X 150      44.941  70.316  14.067  0.00  0.00            
ATOM   2460  OG  SER X 150      46.842  71.003  14.772  0.00  0.00            
ATOM   2461  HG  SER X 150      47.359  71.803  14.575  0.00  0.00            
ATOM   2462  C   SER X 150      44.382  71.852  11.937  0.00  0.00            
ATOM   2463  O   SER X 150      43.607  70.947  12.030  0.00  0.00            
ATOM   2464  N   ASP X 151      44.172  72.853  11.037  0.00  0.00            
ATOM   2465  H   ASP X 151      44.995  73.405  10.846  0.00  0.00            
ATOM   2466  CA  ASP X 151      42.923  72.980  10.300  0.00  0.00            
ATOM   2467  HA  ASP X 151      42.391  72.031  10.239  0.00  0.00            
ATOM   2468  CB  ASP X 151      42.002  73.957  11.003  0.00  0.00            
ATOM   2469  HB2 ASP X 151      41.664  73.542  11.953  0.00  0.00            
ATOM   2470  HB3 ASP X 151      42.605  74.824  11.270  0.00  0.00            
ATOM   2471  CG  ASP X 151      40.826  74.363  10.129  0.00  0.00            
ATOM   2472  OD1 ASP X 151      40.074  75.307  10.534  0.00  0.00            
ATOM   2473  OD2 ASP X 151      40.617  73.714   9.084  0.00  0.00            
ATOM   2474  C   ASP X 151      43.228  73.384   8.891  0.00  0.00            
ATOM   2475  O   ASP X 151      43.826  74.461   8.644  0.00  0.00            
ATOM   2476  N   ILE X 152      42.850  72.555   7.898  0.00  0.00            
ATOM   2477  H   ILE X 152      42.292  71.750   8.143  0.00  0.00            
ATOM   2478  CA  ILE X 152      43.034  72.821   6.456  0.00  0.00            
ATOM   2479  HA  ILE X 152      44.082  72.937   6.180  0.00  0.00            
ATOM   2480  CB  ILE X 152      42.414  71.667   5.626  0.00  0.00            
ATOM   2481  HB  ILE X 152      43.017  70.849   6.021  0.00  0.00            
ATOM   2482  CG2 ILE X 152      40.945  71.433   5.939  0.00  0.00            
ATOM   2483 HG21 ILE X 152      40.667  70.467   5.500  0.00  0.00            
ATOM   2484 HG22 ILE X 152      40.930  71.380   7.034  0.00  0.00            
ATOM   2485 HG23 ILE X 152      40.271  72.227   5.594  0.00  0.00            
ATOM   2486  CG1 ILE X 152      42.665  71.831   4.111  0.00  0.00            
ATOM   2487 HG12 ILE X 152      42.219  70.903   3.754  0.00  0.00            
ATOM   2488 HG13 ILE X 152      42.160  72.700   3.689  0.00  0.00            
ATOM   2489  CD1 ILE X 152      44.094  71.889   3.634  0.00  0.00            
ATOM   2490 HD11 ILE X 152      44.619  70.998   4.001  0.00  0.00            
ATOM   2491 HD12 ILE X 152      44.246  71.941   2.549  0.00  0.00            
ATOM   2492 HD13 ILE X 152      44.672  72.726   4.045  0.00  0.00            
ATOM   2493  C   ILE X 152      42.353  74.185   6.055  0.00  0.00            
ATOM   2494  O   ILE X 152      42.973  74.947   5.321  0.00  0.00            
ATOM   2495  N   ALA X 153      41.075  74.426   6.441  0.00  0.00            
ATOM   2496  H   ALA X 153      40.599  73.789   7.064  0.00  0.00            
ATOM   2497  CA  ALA X 153      40.340  75.709   6.257  0.00  0.00            
ATOM   2498  HA  ALA X 153      40.119  75.824   5.196  0.00  0.00            
ATOM   2499  CB  ALA X 153      39.025  75.672   6.980  0.00  0.00            
ATOM   2500  HB1 ALA X 153      38.301  74.951   6.580  0.00  0.00            
ATOM   2501  HB2 ALA X 153      39.015  75.436   8.051  0.00  0.00            
ATOM   2502  HB3 ALA X 153      38.612  76.667   6.775  0.00  0.00            
ATOM   2503  C   ALA X 153      41.279  76.920   6.668  0.00  0.00            
ATOM   2504  O   ALA X 153      41.566  77.846   5.937  0.00  0.00            
ATOM   2505  N   PHE X 154      41.821  76.873   7.898  0.00  0.00            
ATOM   2506  H   PHE X 154      41.501  76.047   8.382  0.00  0.00            
ATOM   2507  CA  PHE X 154      42.721  77.885   8.445  0.00  0.00            
ATOM   2508  HA  PHE X 154      42.227  78.854   8.516  0.00  0.00            
ATOM   2509  CB  PHE X 154      43.090  77.520   9.867  0.00  0.00            
ATOM   2510  HB2 PHE X 154      42.194  77.398  10.488  0.00  0.00            
ATOM   2511  HB3 PHE X 154      43.652  76.586   9.991  0.00  0.00            
ATOM   2512  CG  PHE X 154      44.049  78.563  10.451  0.00  0.00            
ATOM   2513  CD1 PHE X 154      43.759  79.974  10.519  0.00  0.00            
ATOM   2514  HD1 PHE X 154      42.789  80.337  10.211  0.00  0.00            
ATOM   2515  CE1 PHE X 154      44.650  80.890  11.237  0.00  0.00            
ATOM   2516  HE1 PHE X 154      44.466  81.954  11.256  0.00  0.00            
ATOM   2517  CZ  PHE X 154      45.862  80.359  11.757  0.00  0.00            
ATOM   2518  HZ  PHE X 154      46.622  81.048  12.095  0.00  0.00            
ATOM   2519  CE2 PHE X 154      46.243  79.055  11.421  0.00  0.00            
ATOM   2520  HE2 PHE X 154      47.251  78.716  11.607  0.00  0.00            
ATOM   2521  CD2 PHE X 154      45.366  78.146  10.827  0.00  0.00            
ATOM   2522  HD2 PHE X 154      45.765  77.150  10.702  0.00  0.00            
ATOM   2523  C   PHE X 154      44.000  78.025   7.608  0.00  0.00            
ATOM   2524  O   PHE X 154      44.329  79.139   7.227  0.00  0.00            
ATOM   2525  N   ARG X 155      44.694  76.967   7.239  0.00  0.00            
ATOM   2526  H   ARG X 155      44.459  76.044   7.576  0.00  0.00            
ATOM   2527  CA  ARG X 155      45.907  77.094   6.442  0.00  0.00            
ATOM   2528  HA  ARG X 155      46.710  77.613   6.964  0.00  0.00            
ATOM   2529  CB  ARG X 155      46.491  75.647   6.124  0.00  0.00            
ATOM   2530  HB2 ARG X 155      45.655  75.033   5.787  0.00  0.00            
ATOM   2531  HB3 ARG X 155      47.279  75.755   5.380  0.00  0.00            
ATOM   2532  CG  ARG X 155      46.999  75.172   7.439  0.00  0.00            
ATOM   2533  HG2 ARG X 155      47.537  76.014   7.873  0.00  0.00            
ATOM   2534  HG3 ARG X 155      46.174  74.898   8.097  0.00  0.00            
ATOM   2535  CD  ARG X 155      48.019  74.077   7.421  0.00  0.00            
ATOM   2536  HD2 ARG X 155      48.999  74.349   7.028  0.00  0.00            
ATOM   2537  HD3 ARG X 155      48.212  73.747   8.441  0.00  0.00            
ATOM   2538  NE  ARG X 155      47.617  72.930   6.623  0.00  0.00            
ATOM   2539  HE  ARG X 155      48.020  72.809   5.705  0.00  0.00            
ATOM   2540  CZ  ARG X 155      46.878  71.913   7.135  0.00  0.00            
ATOM   2541  NH1 ARG X 155      46.426  71.933   8.364  0.00  0.00            
ATOM   2542 HH11 ARG X 155      46.744  72.705   8.932  0.00  0.00            
ATOM   2543 HH12 ARG X 155      46.082  71.028   8.653  0.00  0.00            
ATOM   2544  NH2 ARG X 155      46.520  71.011   6.343  0.00  0.00            
ATOM   2545 HH21 ARG X 155      46.663  71.250   5.372  0.00  0.00            
ATOM   2546 HH22 ARG X 155      45.923  70.257   6.653  0.00  0.00            
ATOM   2547  C   ARG X 155      45.560  77.731   5.089  0.00  0.00            
ATOM   2548  O   ARG X 155      46.330  78.542   4.731  0.00  0.00            
ATOM   2549  N   GLN X 156      44.406  77.408   4.426  0.00  0.00            
ATOM   2550  H   GLN X 156      43.977  76.543   4.722  0.00  0.00            
ATOM   2551  CA  GLN X 156      43.939  77.985   3.156  0.00  0.00            
ATOM   2552  HA  GLN X 156      44.691  77.839   2.380  0.00  0.00            
ATOM   2553  CB  GLN X 156      42.655  77.256   2.694  0.00  0.00            
ATOM   2554  HB2 GLN X 156      41.851  77.414   3.412  0.00  0.00            
ATOM   2555  HB3 GLN X 156      42.398  77.797   1.783  0.00  0.00            
ATOM   2556  CG  GLN X 156      42.862  75.849   2.203  0.00  0.00            
ATOM   2557  HG2 GLN X 156      43.547  75.866   1.356  0.00  0.00            
ATOM   2558  HG3 GLN X 156      43.296  75.315   3.049  0.00  0.00            
ATOM   2559  CD  GLN X 156      41.613  75.123   1.767  0.00  0.00            
ATOM   2560  OE1 GLN X 156      40.590  75.656   1.374  0.00  0.00            
ATOM   2561  NE2 GLN X 156      41.807  73.938   1.296  0.00  0.00            
ATOM   2562 HE21 GLN X 156      40.967  73.432   1.051  0.00  0.00            
ATOM   2563 HE22 GLN X 156      42.667  73.424   1.423  0.00  0.00            
ATOM   2564  C   GLN X 156      43.640  79.452   3.383  0.00  0.00            
ATOM   2565  O   GLN X 156      44.137  80.310   2.614  0.00  0.00            
ATOM   2566  N   LYS X 157      43.025  79.838   4.474  0.00  0.00            
ATOM   2567  H   LYS X 157      42.693  79.125   5.108  0.00  0.00            
ATOM   2568  CA  LYS X 157      42.836  81.230   4.849  0.00  0.00            
ATOM   2569  HA  LYS X 157      42.378  81.637   3.948  0.00  0.00            
ATOM   2570  CB  LYS X 157      41.958  81.257   6.045  0.00  0.00            
ATOM   2571  HB2 LYS X 157      41.169  80.513   5.936  0.00  0.00            
ATOM   2572  HB3 LYS X 157      42.420  80.899   6.965  0.00  0.00            
ATOM   2573  CG  LYS X 157      41.418  82.722   6.397  0.00  0.00            
ATOM   2574  HG2 LYS X 157      40.703  82.527   7.196  0.00  0.00            
ATOM   2575  HG3 LYS X 157      42.250  83.364   6.685  0.00  0.00            
ATOM   2576  CD  LYS X 157      40.688  83.369   5.235  0.00  0.00            
ATOM   2577  HD2 LYS X 157      41.337  83.401   4.360  0.00  0.00            
ATOM   2578  HD3 LYS X 157      39.831  82.742   4.988  0.00  0.00            
ATOM   2579  CE  LYS X 157      40.123  84.765   5.462  0.00  0.00            
ATOM   2580  HE2 LYS X 157      40.003  84.957   6.528  0.00  0.00            
ATOM   2581  HE3 LYS X 157      40.938  85.455   5.242  0.00  0.00            
ATOM   2582  NZ  LYS X 157      38.877  84.935   4.576  0.00  0.00            
ATOM   2583  HZ1 LYS X 157      39.089  85.074   3.598  0.00  0.00            
ATOM   2584  HZ2 LYS X 157      38.193  84.197   4.666  0.00  0.00            
ATOM   2585  HZ3 LYS X 157      38.363  85.790   4.731  0.00  0.00            
ATOM   2586  C   LYS X 157      44.111  82.090   5.017  0.00  0.00            
ATOM   2587  O   LYS X 157      44.247  83.148   4.482  0.00  0.00            
ATOM   2588  N   LEU X 158      45.178  81.510   5.518  0.00  0.00            
ATOM   2589  H   LEU X 158      45.077  80.618   5.980  0.00  0.00            
ATOM   2590  CA  LEU X 158      46.538  82.137   5.495  0.00  0.00            
ATOM   2591  HA  LEU X 158      46.503  83.188   5.780  0.00  0.00            
ATOM   2592  CB  LEU X 158      47.437  81.366   6.501  0.00  0.00            
ATOM   2593  HB2 LEU X 158      47.501  80.328   6.177  0.00  0.00            
ATOM   2594  HB3 LEU X 158      48.462  81.733   6.548  0.00  0.00            
ATOM   2595  CG  LEU X 158      46.824  81.331   7.932  0.00  0.00            
ATOM   2596  HG  LEU X 158      45.823  80.900   7.913  0.00  0.00            
ATOM   2597  CD1 LEU X 158      47.707  80.427   8.832  0.00  0.00            
ATOM   2598 HD11 LEU X 158      47.465  80.671   9.873  0.00  0.00            
ATOM   2599 HD12 LEU X 158      47.321  79.416   8.656  0.00  0.00            
ATOM   2600 HD13 LEU X 158      48.767  80.549   8.576  0.00  0.00            
ATOM   2601  CD2 LEU X 158      46.845  82.713   8.577  0.00  0.00            
ATOM   2602 HD21 LEU X 158      46.194  83.423   8.051  0.00  0.00            
ATOM   2603 HD22 LEU X 158      46.494  82.723   9.616  0.00  0.00            
ATOM   2604 HD23 LEU X 158      47.866  83.113   8.538  0.00  0.00            
ATOM   2605  C   LEU X 158      47.197  82.131   4.087  0.00  0.00            
ATOM   2606  O   LEU X 158      48.121  82.952   3.949  0.00  0.00            
ATOM   2607  N   LEU X 159      46.767  81.357   3.134  0.00  0.00            
ATOM   2608  H   LEU X 159      45.955  80.766   3.243  0.00  0.00            
ATOM   2609  CA  LEU X 159      47.165  81.481   1.703  0.00  0.00            
ATOM   2610  HA  LEU X 159      48.237  81.651   1.600  0.00  0.00            
ATOM   2611  CB  LEU X 159      46.802  80.268   0.815  0.00  0.00            
ATOM   2612  HB2 LEU X 159      45.714  80.224   0.768  0.00  0.00            
ATOM   2613  HB3 LEU X 159      47.163  80.449  -0.198  0.00  0.00            
ATOM   2614  CG  LEU X 159      47.288  78.896   1.263  0.00  0.00            
ATOM   2615  HG  LEU X 159      46.836  78.753   2.244  0.00  0.00            
ATOM   2616  CD1 LEU X 159      46.888  77.876   0.187  0.00  0.00            
ATOM   2617 HD11 LEU X 159      47.355  78.046  -0.791  0.00  0.00            
ATOM   2618 HD12 LEU X 159      47.169  76.863   0.499  0.00  0.00            
ATOM   2619 HD13 LEU X 159      45.798  77.895   0.065  0.00  0.00            
ATOM   2620  CD2 LEU X 159      48.884  78.929   1.260  0.00  0.00            
ATOM   2621 HD21 LEU X 159      49.307  79.764   1.833  0.00  0.00            
ATOM   2622 HD22 LEU X 159      49.248  77.986   1.686  0.00  0.00            
ATOM   2623 HD23 LEU X 159      49.266  79.071   0.241  0.00  0.00            
ATOM   2624  C   LEU X 159      46.533  82.686   0.968  0.00  0.00            
ATOM   2625  O   LEU X 159      47.132  83.323   0.135  0.00  0.00            
ATOM   2626  N   GLU X 160      45.402  83.054   1.531  0.00  0.00            
ATOM   2627  H   GLU X 160      45.001  82.513   2.284  0.00  0.00            
ATOM   2628  CA  GLU X 160      44.667  84.216   1.079  0.00  0.00            
ATOM   2629  HA  GLU X 160      44.984  84.412   0.055  0.00  0.00            
ATOM   2630  CB  GLU X 160      43.239  83.894   0.967  0.00  0.00            
ATOM   2631  HB2 GLU X 160      43.004  83.144   1.723  0.00  0.00            
ATOM   2632  HB3 GLU X 160      42.700  84.766   1.338  0.00  0.00            
ATOM   2633  CG  GLU X 160      42.727  83.465  -0.358  0.00  0.00            
ATOM   2634  HG2 GLU X 160      42.715  84.311  -1.045  0.00  0.00            
ATOM   2635  HG3 GLU X 160      43.373  82.651  -0.687  0.00  0.00            
ATOM   2636  CD  GLU X 160      41.344  82.880  -0.115  0.00  0.00            
ATOM   2637  OE1 GLU X 160      40.361  83.633  -0.289  0.00  0.00            
ATOM   2638  OE2 GLU X 160      41.225  81.607   0.101  0.00  0.00            
ATOM   2639  C   GLU X 160      44.888  85.538   1.813  0.00  0.00            
ATOM   2640  O   GLU X 160      44.520  86.549   1.277  0.00  0.00            
ATOM   2641  N   THR X 161      45.525  85.525   3.020  0.00  0.00            
ATOM   2642  H   THR X 161      45.780  84.598   3.327  0.00  0.00            
ATOM   2643  CA  THR X 161      45.797  86.826   3.667  0.00  0.00            
ATOM   2644  HA  THR X 161      44.876  87.408   3.619  0.00  0.00            
ATOM   2645  CB  THR X 161      46.157  86.665   5.099  0.00  0.00            
ATOM   2646  HB  THR X 161      46.207  87.662   5.537  0.00  0.00            
ATOM   2647  CG2 THR X 161      45.063  85.833   5.860  0.00  0.00            
ATOM   2648 HG21 THR X 161      44.062  85.954   5.427  0.00  0.00            
ATOM   2649 HG22 THR X 161      45.342  84.773   5.912  0.00  0.00            
ATOM   2650 HG23 THR X 161      45.001  86.130   6.914  0.00  0.00            
ATOM   2651  OG1 THR X 161      47.359  85.942   5.332  0.00  0.00            
ATOM   2652  HG1 THR X 161      48.085  86.590   5.311  0.00  0.00            
ATOM   2653  C   THR X 161      46.792  87.652   2.954  0.00  0.00            
ATOM   2654  O   THR X 161      47.926  87.254   2.848  0.00  0.00            
ATOM   2655  N   ARG X 162      46.404  88.863   2.559  0.00  0.00            
ATOM   2656  H   ARG X 162      45.437  89.100   2.726  0.00  0.00            
ATOM   2657  CA  ARG X 162      47.293  89.801   1.738  0.00  0.00            
ATOM   2658  HA  ARG X 162      47.656  89.329   0.826  0.00  0.00            
ATOM   2659  CB  ARG X 162      46.430  90.993   1.318  0.00  0.00            
ATOM   2660  HB2 ARG X 162      45.823  91.164   2.207  0.00  0.00            
ATOM   2661  HB3 ARG X 162      47.114  91.803   1.066  0.00  0.00            
ATOM   2662  CG  ARG X 162      45.534  90.592   0.075  0.00  0.00            
ATOM   2663  HG2 ARG X 162      46.195  90.810  -0.764  0.00  0.00            
ATOM   2664  HG3 ARG X 162      45.208  89.553   0.039  0.00  0.00            
ATOM   2665  CD  ARG X 162      44.359  91.490  -0.040  0.00  0.00            
ATOM   2666  HD2 ARG X 162      44.753  92.503  -0.120  0.00  0.00            
ATOM   2667  HD3 ARG X 162      43.898  91.421  -1.025  0.00  0.00            
ATOM   2668  NE  ARG X 162      43.380  91.298   1.037  0.00  0.00            
ATOM   2669  HE  ARG X 162      43.610  90.687   1.808  0.00  0.00            
ATOM   2670  CZ  ARG X 162      42.191  91.820   1.061  0.00  0.00            
ATOM   2671  NH1 ARG X 162      41.657  92.587   0.172  0.00  0.00            
ATOM   2672 HH11 ARG X 162      42.070  92.544  -0.749  0.00  0.00            
ATOM   2673 HH12 ARG X 162      40.853  93.145   0.421  0.00  0.00            
ATOM   2674  NH2 ARG X 162      41.472  91.790   2.107  0.00  0.00            
ATOM   2675 HH21 ARG X 162      41.683  91.313   2.973  0.00  0.00            
ATOM   2676 HH22 ARG X 162      40.540  92.169   2.029  0.00  0.00            
ATOM   2677  C   ARG X 162      48.578  90.214   2.387  0.00  0.00            
ATOM   2678  O   ARG X 162      49.420  90.744   1.738  0.00  0.00            
ATOM   2679  N   THR X 163      48.628  90.197   3.711  0.00  0.00            
ATOM   2680  H   THR X 163      47.809  89.908   4.227  0.00  0.00            
ATOM   2681  CA  THR X 163      49.726  90.693   4.467  0.00  0.00            
ATOM   2682  HA  THR X 163      50.700  90.598   3.986  0.00  0.00            
ATOM   2683  CB  THR X 163      49.592  92.193   4.702  0.00  0.00            
ATOM   2684  HB  THR X 163      50.482  92.645   5.139  0.00  0.00            
ATOM   2685  CG2 THR X 163      49.147  92.992   3.474  0.00  0.00            
ATOM   2686 HG21 THR X 163      48.178  92.677   3.066  0.00  0.00            
ATOM   2687 HG22 THR X 163      49.031  94.017   3.848  0.00  0.00            
ATOM   2688 HG23 THR X 163      49.877  93.050   2.657  0.00  0.00            
ATOM   2689  OG1 THR X 163      48.570  92.452   5.650  0.00  0.00            
ATOM   2690  HG1 THR X 163      48.485  93.421   5.634  0.00  0.00            
ATOM   2691  C   THR X 163      49.780  90.093   5.885  0.00  0.00            
ATOM   2692  O   THR X 163      48.919  89.364   6.257  0.00  0.00            
ATOM   2693  N   GLU X 164      50.683  90.528   6.752  0.00  0.00            
ATOM   2694  H   GLU X 164      51.319  91.259   6.468  0.00  0.00            
ATOM   2695  CA  GLU X 164      50.720  90.179   8.201  0.00  0.00            
ATOM   2696  HA  GLU X 164      50.644  89.101   8.342  0.00  0.00            
ATOM   2697  CB  GLU X 164      51.994  90.696   8.856  0.00  0.00            
ATOM   2698  HB2 GLU X 164      51.992  91.767   8.654  0.00  0.00            
ATOM   2699  HB3 GLU X 164      52.007  90.515   9.931  0.00  0.00            
ATOM   2700  CG  GLU X 164      53.254  90.159   8.192  0.00  0.00            
ATOM   2701  HG2 GLU X 164      53.258  89.075   8.297  0.00  0.00            
ATOM   2702  HG3 GLU X 164      53.312  90.454   7.144  0.00  0.00            
ATOM   2703  CD  GLU X 164      54.537  90.830   8.813  0.00  0.00            
ATOM   2704  OE1 GLU X 164      54.623  91.188  10.037  0.00  0.00            
ATOM   2705  OE2 GLU X 164      55.433  91.039   7.971  0.00  0.00            
ATOM   2706  C   GLU X 164      49.494  90.675   9.025  0.00  0.00            
ATOM   2707  O   GLU X 164      49.248  90.056  10.075  0.00  0.00            
ATOM   2708  N   GLU X 165      48.899  91.761   8.602  0.00  0.00            
ATOM   2709  H   GLU X 165      49.152  92.116   7.691  0.00  0.00            
ATOM   2710  CA  GLU X 165      47.787  92.350   9.281  0.00  0.00            
ATOM   2711  HA  GLU X 165      48.059  92.360  10.336  0.00  0.00            
ATOM   2712  CB  GLU X 165      47.608  93.822   8.791  0.00  0.00            
ATOM   2713  HB2 GLU X 165      47.093  93.879   7.833  0.00  0.00            
ATOM   2714  HB3 GLU X 165      46.881  94.274   9.466  0.00  0.00            
ATOM   2715  CG  GLU X 165      48.890  94.738   8.921  0.00  0.00            
ATOM   2716  HG2 GLU X 165      49.590  94.562   8.104  0.00  0.00            
ATOM   2717  HG3 GLU X 165      48.507  95.753   8.812  0.00  0.00            
ATOM   2718  CD  GLU X 165      49.597  94.664  10.317  0.00  0.00            
ATOM   2719  OE1 GLU X 165      50.822  94.739  10.518  0.00  0.00            
ATOM   2720  OE2 GLU X 165      48.896  94.527  11.318  0.00  0.00            
ATOM   2721  C   GLU X 165      46.530  91.559   9.065  0.00  0.00            
ATOM   2722  O   GLU X 165      45.869  91.326  10.049  0.00  0.00            
ATOM   2723  N   GLU X 166      46.219  91.103   7.866  0.00  0.00            
ATOM   2724  H   GLU X 166      46.935  91.232   7.165  0.00  0.00            
ATOM   2725  CA  GLU X 166      45.138  90.112   7.599  0.00  0.00            
ATOM   2726  HA  GLU X 166      44.269  90.310   8.227  0.00  0.00            
ATOM   2727  CB  GLU X 166      44.874  90.284   6.103  0.00  0.00            
ATOM   2728  HB2 GLU X 166      44.473  91.290   5.980  0.00  0.00            
ATOM   2729  HB3 GLU X 166      45.661  90.026   5.396  0.00  0.00            
ATOM   2730  CG  GLU X 166      43.762  89.317   5.732  0.00  0.00            
ATOM   2731  HG2 GLU X 166      44.192  88.328   5.575  0.00  0.00            
ATOM   2732  HG3 GLU X 166      42.967  89.270   6.476  0.00  0.00            
ATOM   2733  CD  GLU X 166      43.099  89.813   4.409  0.00  0.00            
ATOM   2734  OE1 GLU X 166      41.919  90.281   4.531  0.00  0.00            
ATOM   2735  OE2 GLU X 166      43.619  89.568   3.304  0.00  0.00            
ATOM   2736  C   GLU X 166      45.554  88.732   8.062  0.00  0.00            
ATOM   2737  O   GLU X 166      44.700  87.969   8.456  0.00  0.00            
ATOM   2738  N   PHE X 167      46.879  88.329   8.094  0.00  0.00            
ATOM   2739  H   PHE X 167      47.620  88.953   7.805  0.00  0.00            
ATOM   2740  CA  PHE X 167      47.285  87.115   8.792  0.00  0.00            
ATOM   2741  HA  PHE X 167      46.670  86.352   8.315  0.00  0.00            
ATOM   2742  CB  PHE X 167      48.800  86.900   8.522  0.00  0.00            
ATOM   2743  HB2 PHE X 167      49.073  87.197   7.502  0.00  0.00            
ATOM   2744  HB3 PHE X 167      49.414  87.612   9.088  0.00  0.00            
ATOM   2745  CG  PHE X 167      49.356  85.494   8.694  0.00  0.00            
ATOM   2746  CD1 PHE X 167      49.712  84.754   7.577  0.00  0.00            
ATOM   2747  HD1 PHE X 167      49.371  84.957   6.572  0.00  0.00            
ATOM   2748  CE1 PHE X 167      50.410  83.547   7.766  0.00  0.00            
ATOM   2749  HE1 PHE X 167      50.711  82.944   6.922  0.00  0.00            
ATOM   2750  CZ  PHE X 167      50.718  83.046   9.074  0.00  0.00            
ATOM   2751  HZ  PHE X 167      51.372  82.192   9.177  0.00  0.00            
ATOM   2752  CE2 PHE X 167      50.281  83.807  10.156  0.00  0.00            
ATOM   2753  HE2 PHE X 167      50.526  83.482  11.156  0.00  0.00            
ATOM   2754  CD2 PHE X 167      49.614  84.997   9.969  0.00  0.00            
ATOM   2755  HD2 PHE X 167      49.428  85.583  10.857  0.00  0.00            
ATOM   2756  C   PHE X 167      46.943  87.180  10.314  0.00  0.00            
ATOM   2757  O   PHE X 167      46.565  86.196  10.884  0.00  0.00            
ATOM   2758  N   LYS X 168      47.160  88.383  10.976  0.00  0.00            
ATOM   2759  H   LYS X 168      47.595  89.085  10.395  0.00  0.00            
ATOM   2760  CA  LYS X 168      46.640  88.695  12.343  0.00  0.00            
ATOM   2761  HA  LYS X 168      46.865  87.931  13.087  0.00  0.00            
ATOM   2762  CB  LYS X 168      47.141  90.037  12.873  0.00  0.00            
ATOM   2763  HB2 LYS X 168      47.310  90.811  12.125  0.00  0.00            
ATOM   2764  HB3 LYS X 168      46.542  90.475  13.672  0.00  0.00            
ATOM   2765  CG  LYS X 168      48.541  89.728  13.471  0.00  0.00            
ATOM   2766  HG2 LYS X 168      48.393  89.212  14.420  0.00  0.00            
ATOM   2767  HG3 LYS X 168      49.213  89.047  12.949  0.00  0.00            
ATOM   2768  CD  LYS X 168      49.391  90.963  13.789  0.00  0.00            
ATOM   2769  HD2 LYS X 168      48.810  91.670  14.380  0.00  0.00            
ATOM   2770  HD3 LYS X 168      50.282  90.638  14.327  0.00  0.00            
ATOM   2771  CE  LYS X 168      49.726  91.674  12.528  0.00  0.00            
ATOM   2772  HE2 LYS X 168      50.158  91.063  11.735  0.00  0.00            
ATOM   2773  HE3 LYS X 168      48.859  92.079  12.006  0.00  0.00            
ATOM   2774  NZ  LYS X 168      50.701  92.717  12.884  0.00  0.00            
ATOM   2775  HZ1 LYS X 168      50.462  93.152  13.763  0.00  0.00            
ATOM   2776  HZ2 LYS X 168      51.618  92.296  12.924  0.00  0.00            
ATOM   2777  HZ3 LYS X 168      50.708  93.426  12.164  0.00  0.00            
ATOM   2778  C   LYS X 168      45.094  88.703  12.453  0.00  0.00            
ATOM   2779  O   LYS X 168      44.588  88.082  13.369  0.00  0.00            
ATOM   2780  N   GLU X 169      44.340  89.113  11.370  0.00  0.00            
ATOM   2781  H   GLU X 169      44.761  89.782  10.741  0.00  0.00            
ATOM   2782  CA  GLU X 169      42.863  88.952  11.357  0.00  0.00            
ATOM   2783  HA  GLU X 169      42.457  89.350  12.287  0.00  0.00            
ATOM   2784  CB  GLU X 169      42.218  89.791  10.173  0.00  0.00            
ATOM   2785  HB2 GLU X 169      42.435  90.855  10.266  0.00  0.00            
ATOM   2786  HB3 GLU X 169      42.594  89.545   9.181  0.00  0.00            
ATOM   2787  CG  GLU X 169      40.676  89.680  10.209  0.00  0.00            
ATOM   2788  HG2 GLU X 169      40.348  88.772   9.702  0.00  0.00            
ATOM   2789  HG3 GLU X 169      40.433  89.594  11.268  0.00  0.00            
ATOM   2790  CD  GLU X 169      40.007  90.854   9.576  0.00  0.00            
ATOM   2791  OE1 GLU X 169      38.809  91.015   9.738  0.00  0.00            
ATOM   2792  OE2 GLU X 169      40.533  91.696   8.835  0.00  0.00            
ATOM   2793  C   GLU X 169      42.462  87.479  11.258  0.00  0.00            
ATOM   2794  O   GLU X 169      41.629  86.994  11.987  0.00  0.00            
ATOM   2795  N   ALA X 170      43.181  86.745  10.425  0.00  0.00            
ATOM   2796  H   ALA X 170      43.930  87.080   9.836  0.00  0.00            
ATOM   2797  CA  ALA X 170      42.932  85.282  10.308  0.00  0.00            
ATOM   2798  HA  ALA X 170      41.878  85.125  10.078  0.00  0.00            
ATOM   2799  CB  ALA X 170      43.671  84.882   9.106  0.00  0.00            
ATOM   2800  HB1 ALA X 170      43.636  83.801   8.922  0.00  0.00            
ATOM   2801  HB2 ALA X 170      43.220  85.341   8.218  0.00  0.00            
ATOM   2802  HB3 ALA X 170      44.734  85.152   9.121  0.00  0.00            
ATOM   2803  C   ALA X 170      43.351  84.556  11.593  0.00  0.00            
ATOM   2804  O   ALA X 170      42.736  83.530  11.970  0.00  0.00            
ATOM   2805  N   LEU X 171      44.397  85.029  12.382  0.00  0.00            
ATOM   2806  H   LEU X 171      44.977  85.805  12.098  0.00  0.00            
ATOM   2807  CA  LEU X 171      44.704  84.450  13.652  0.00  0.00            
ATOM   2808  HA  LEU X 171      44.746  83.388  13.409  0.00  0.00            
ATOM   2809  CB  LEU X 171      46.062  84.970  14.168  0.00  0.00            
ATOM   2810  HB2 LEU X 171      45.908  86.037  14.009  0.00  0.00            
ATOM   2811  HB3 LEU X 171      46.164  84.651  15.205  0.00  0.00            
ATOM   2812  CG  LEU X 171      47.354  84.529  13.579  0.00  0.00            
ATOM   2813  HG  LEU X 171      47.345  84.789  12.521  0.00  0.00            
ATOM   2814  CD1 LEU X 171      48.376  85.341  14.334  0.00  0.00            
ATOM   2815 HD11 LEU X 171      48.361  85.154  15.415  0.00  0.00            
ATOM   2816 HD12 LEU X 171      49.376  85.059  13.983  0.00  0.00            
ATOM   2817 HD13 LEU X 171      48.183  86.404  14.143  0.00  0.00            
ATOM   2818  CD2 LEU X 171      47.599  82.990  13.753  0.00  0.00            
ATOM   2819 HD21 LEU X 171      47.670  82.668  14.799  0.00  0.00            
ATOM   2820 HD22 LEU X 171      46.738  82.382  13.448  0.00  0.00            
ATOM   2821 HD23 LEU X 171      48.502  82.710  13.196  0.00  0.00            
ATOM   2822  C   LEU X 171      43.656  84.705  14.790  0.00  0.00            
ATOM   2823  O   LEU X 171      43.286  83.760  15.446  0.00  0.00            
ATOM   2824  N   VAL X 172      43.036  85.909  14.941  0.00  0.00            
ATOM   2825  H   VAL X 172      43.299  86.710  14.385  0.00  0.00            
ATOM   2826  CA  VAL X 172      41.885  86.102  15.880  0.00  0.00            
ATOM   2827  HA  VAL X 172      42.192  85.649  16.822  0.00  0.00            
ATOM   2828  CB  VAL X 172      41.612  87.678  16.057  0.00  0.00            
ATOM   2829  HB  VAL X 172      42.530  88.202  16.327  0.00  0.00            
ATOM   2830  CG1 VAL X 172      41.110  88.297  14.779  0.00  0.00            
ATOM   2831 HG11 VAL X 172      41.961  88.389  14.093  0.00  0.00            
ATOM   2832 HG12 VAL X 172      40.303  87.800  14.225  0.00  0.00            
ATOM   2833 HG13 VAL X 172      40.687  89.275  15.037  0.00  0.00            
ATOM   2834  CG2 VAL X 172      40.552  87.956  17.174  0.00  0.00            
ATOM   2835 HG21 VAL X 172      39.564  87.656  16.802  0.00  0.00            
ATOM   2836 HG22 VAL X 172      40.785  87.371  18.072  0.00  0.00            
ATOM   2837 HG23 VAL X 172      40.444  89.013  17.446  0.00  0.00            
ATOM   2838  C   VAL X 172      40.653  85.291  15.485  0.00  0.00            
ATOM   2839  O   VAL X 172      40.153  84.580  16.323  0.00  0.00            
ATOM   2840  N   HIE X 173      40.298  85.328  14.185  0.00  0.00            
ATOM   2841  H   HIE X 173      40.849  86.009  13.683  0.00  0.00            
ATOM   2842  CA  HIE X 173      39.206  84.427  13.687  0.00  0.00            
ATOM   2843  HA  HIE X 173      38.247  84.664  14.148  0.00  0.00            
ATOM   2844  CB  HIE X 173      38.892  84.566  12.170  0.00  0.00            
ATOM   2845  HB2 HIE X 173      39.722  84.623  11.454  0.00  0.00            
ATOM   2846  HB3 HIE X 173      38.391  83.626  11.907  0.00  0.00            
ATOM   2847  CG  HIE X 173      37.824  85.572  11.701  0.00  0.00            
ATOM   2848  ND1 HIE X 173      36.467  85.396  11.880  0.00  0.00            
ATOM   2849  CE1 HIE X 173      35.914  86.531  11.584  0.00  0.00            
ATOM   2850  HE1 HIE X 173      34.862  86.753  11.678  0.00  0.00            
ATOM   2851  NE2 HIE X 173      36.840  87.447  11.268  0.00  0.00            
ATOM   2852  HE2 HIE X 173      36.696  88.432  11.097  0.00  0.00            
ATOM   2853  CD2 HIE X 173      38.057  86.867  11.386  0.00  0.00            
ATOM   2854  HD2 HIE X 173      39.031  87.334  11.358  0.00  0.00            
ATOM   2855  C   HIE X 173      39.407  82.967  14.031  0.00  0.00            
ATOM   2856  O   HIE X 173      38.474  82.307  14.444  0.00  0.00            
ATOM   2857  N   GLN X 174      40.642  82.465  13.912  0.00  0.00            
ATOM   2858  H   GLN X 174      41.390  83.037  13.547  0.00  0.00            
ATOM   2859  CA  GLN X 174      40.900  81.122  14.155  0.00  0.00            
ATOM   2860  HA  GLN X 174      40.155  80.486  13.678  0.00  0.00            
ATOM   2861  CB  GLN X 174      42.347  80.810  13.803  0.00  0.00            
ATOM   2862  HB2 GLN X 174      42.424  80.931  12.723  0.00  0.00            
ATOM   2863  HB3 GLN X 174      43.101  81.495  14.191  0.00  0.00            
ATOM   2864  CG  GLN X 174      42.870  79.284  14.072  0.00  0.00            
ATOM   2865  HG2 GLN X 174      43.904  79.299  13.728  0.00  0.00            
ATOM   2866  HG3 GLN X 174      42.910  79.081  15.142  0.00  0.00            
ATOM   2867  CD  GLN X 174      42.006  78.154  13.409  0.00  0.00            
ATOM   2868  OE1 GLN X 174      40.861  78.301  13.131  0.00  0.00            
ATOM   2869  NE2 GLN X 174      42.445  76.955  13.146  0.00  0.00            
ATOM   2870 HE21 GLN X 174      41.779  76.430  12.598  0.00  0.00            
ATOM   2871 HE22 GLN X 174      43.413  76.699  13.276  0.00  0.00            
ATOM   2872  C   GLN X 174      40.769  80.810  15.700  0.00  0.00            
ATOM   2873  O   GLN X 174      40.262  79.741  16.008  0.00  0.00            
ATOM   2874  N   ARG X 175      41.150  81.763  16.568  0.00  0.00            
ATOM   2875  H   ARG X 175      41.612  82.541  16.119  0.00  0.00            
ATOM   2876  CA  ARG X 175      40.962  81.731  17.971  0.00  0.00            
ATOM   2877  HA  ARG X 175      41.400  80.827  18.394  0.00  0.00            
ATOM   2878  CB  ARG X 175      41.594  82.907  18.682  0.00  0.00            
ATOM   2879  HB2 ARG X 175      42.653  83.014  18.447  0.00  0.00            
ATOM   2880  HB3 ARG X 175      41.127  83.846  18.386  0.00  0.00            
ATOM   2881  CG  ARG X 175      41.575  82.877  20.239  0.00  0.00            
ATOM   2882  HG2 ARG X 175      40.567  82.541  20.484  0.00  0.00            
ATOM   2883  HG3 ARG X 175      42.336  82.223  20.665  0.00  0.00            
ATOM   2884  CD  ARG X 175      41.566  84.304  20.913  0.00  0.00            
ATOM   2885  HD2 ARG X 175      40.693  84.762  20.448  0.00  0.00            
ATOM   2886  HD3 ARG X 175      41.409  84.184  21.985  0.00  0.00            
ATOM   2887  NE  ARG X 175      42.773  85.032  20.603  0.00  0.00            
ATOM   2888  HE  ARG X 175      42.638  85.522  19.730  0.00  0.00            
ATOM   2889  CZ  ARG X 175      43.823  85.234  21.356  0.00  0.00            
ATOM   2890  NH1 ARG X 175      43.970  84.761  22.552  0.00  0.00            
ATOM   2891 HH11 ARG X 175      43.410  83.965  22.823  0.00  0.00            
ATOM   2892 HH12 ARG X 175      44.633  85.113  23.228  0.00  0.00            
ATOM   2893  NH2 ARG X 175      44.727  86.056  20.896  0.00  0.00            
ATOM   2894 HH21 ARG X 175      44.548  86.716  20.153  0.00  0.00            
ATOM   2895 HH22 ARG X 175      45.388  86.294  21.622  0.00  0.00            
ATOM   2896  C   ARG X 175      39.462  81.714  18.322  0.00  0.00            
ATOM   2897  O   ARG X 175      39.051  80.756  18.995  0.00  0.00            
ATOM   2898  N   GLN X 176      38.623  82.569  17.703  0.00  0.00            
ATOM   2899  H   GLN X 176      39.065  83.311  17.179  0.00  0.00            
ATOM   2900  CA  GLN X 176      37.156  82.467  17.811  0.00  0.00            
ATOM   2901  HA  GLN X 176      36.998  82.435  18.889  0.00  0.00            
ATOM   2902  CB  GLN X 176      36.567  83.779  17.214  0.00  0.00            
ATOM   2903  HB2 GLN X 176      37.003  84.635  17.730  0.00  0.00            
ATOM   2904  HB3 GLN X 176      36.711  83.855  16.137  0.00  0.00            
ATOM   2905  CG  GLN X 176      35.058  83.958  17.469  0.00  0.00            
ATOM   2906  HG2 GLN X 176      34.798  84.920  17.028  0.00  0.00            
ATOM   2907  HG3 GLN X 176      34.558  83.130  16.967  0.00  0.00            
ATOM   2908  CD  GLN X 176      34.574  83.979  18.995  0.00  0.00            
ATOM   2909  OE1 GLN X 176      35.341  84.138  19.896  0.00  0.00            
ATOM   2910  NE2 GLN X 176      33.294  84.015  19.225  0.00  0.00            
ATOM   2911 HE21 GLN X 176      33.036  84.034  20.201  0.00  0.00            
ATOM   2912 HE22 GLN X 176      32.614  83.884  18.489  0.00  0.00            
ATOM   2913  C   GLN X 176      36.469  81.199  17.276  0.00  0.00            
ATOM   2914  O   GLN X 176      35.509  80.823  17.897  0.00  0.00            
ATOM   2915  N   LEU X 177      36.949  80.517  16.193  0.00  0.00            
ATOM   2916  H   LEU X 177      37.673  80.915  15.612  0.00  0.00            
ATOM   2917  CA  LEU X 177      36.452  79.184  15.779  0.00  0.00            
ATOM   2918  HA  LEU X 177      35.365  79.231  15.842  0.00  0.00            
ATOM   2919  CB  LEU X 177      36.854  78.892  14.341  0.00  0.00            
ATOM   2920  HB2 LEU X 177      36.376  79.622  13.687  0.00  0.00            
ATOM   2921  HB3 LEU X 177      37.935  79.004  14.269  0.00  0.00            
ATOM   2922  CG  LEU X 177      36.556  77.499  13.750  0.00  0.00            
ATOM   2923  HG  LEU X 177      37.104  76.812  14.396  0.00  0.00            
ATOM   2924  CD1 LEU X 177      34.960  77.198  13.845  0.00  0.00            
ATOM   2925 HD11 LEU X 177      34.764  76.146  13.602  0.00  0.00            
ATOM   2926 HD12 LEU X 177      34.584  77.433  14.848  0.00  0.00            
ATOM   2927 HD13 LEU X 177      34.408  77.836  13.144  0.00  0.00            
ATOM   2928  CD2 LEU X 177      37.000  77.511  12.303  0.00  0.00            
ATOM   2929 HD21 LEU X 177      36.747  76.574  11.792  0.00  0.00            
ATOM   2930 HD22 LEU X 177      36.563  78.278  11.651  0.00  0.00            
ATOM   2931 HD23 LEU X 177      38.072  77.731  12.217  0.00  0.00            
ATOM   2932  C   LEU X 177      36.842  78.067  16.819  0.00  0.00            
ATOM   2933  O   LEU X 177      36.020  77.345  17.296  0.00  0.00            
ATOM   2934  N   LEU X 178      38.144  77.971  17.181  0.00  0.00            
ATOM   2935  H   LEU X 178      38.878  78.527  16.766  0.00  0.00            
ATOM   2936  CA  LEU X 178      38.657  77.013  18.134  0.00  0.00            
ATOM   2937  HA  LEU X 178      38.367  75.998  17.863  0.00  0.00            
ATOM   2938  CB  LEU X 178      40.159  77.194  18.104  0.00  0.00            
ATOM   2939  HB2 LEU X 178      40.403  78.255  18.142  0.00  0.00            
ATOM   2940  HB3 LEU X 178      40.601  76.785  19.013  0.00  0.00            
ATOM   2941  CG  LEU X 178      40.913  76.579  16.815  0.00  0.00            
ATOM   2942  HG  LEU X 178      40.535  77.140  15.960  0.00  0.00            
ATOM   2943  CD1 LEU X 178      42.365  76.889  16.876  0.00  0.00            
ATOM   2944 HD11 LEU X 178      42.757  76.280  17.700  0.00  0.00            
ATOM   2945 HD12 LEU X 178      42.904  76.596  15.966  0.00  0.00            
ATOM   2946 HD13 LEU X 178      42.517  77.970  16.979  0.00  0.00            
ATOM   2947  CD2 LEU X 178      40.759  75.130  16.515  0.00  0.00            
ATOM   2948 HD21 LEU X 178      39.718  74.802  16.408  0.00  0.00            
ATOM   2949 HD22 LEU X 178      41.335  74.849  15.625  0.00  0.00            
ATOM   2950 HD23 LEU X 178      41.131  74.566  17.379  0.00  0.00            
ATOM   2951  C   LEU X 178      38.016  77.263  19.484  0.00  0.00            
ATOM   2952  O   LEU X 178      38.058  76.385  20.322  0.00  0.00            
ATOM   2953  N   THR X 179      37.467  78.513  19.807  0.00  0.00            
ATOM   2954  H   THR X 179      37.805  79.244  19.198  0.00  0.00            
ATOM   2955  CA  THR X 179      36.653  78.833  21.018  0.00  0.00            
ATOM   2956  HA  THR X 179      37.003  78.175  21.814  0.00  0.00            
ATOM   2957  CB  THR X 179      36.736  80.379  21.328  0.00  0.00            
ATOM   2958  HB  THR X 179      36.146  80.931  20.596  0.00  0.00            
ATOM   2959  CG2 THR X 179      36.269  80.770  22.720  0.00  0.00            
ATOM   2960 HG21 THR X 179      36.199  81.853  22.879  0.00  0.00            
ATOM   2961 HG22 THR X 179      35.230  80.472  22.906  0.00  0.00            
ATOM   2962 HG23 THR X 179      36.799  80.236  23.519  0.00  0.00            
ATOM   2963  OG1 THR X 179      38.054  80.863  21.297  0.00  0.00            
ATOM   2964  HG1 THR X 179      38.362  80.916  20.376  0.00  0.00            
ATOM   2965  C   THR X 179      35.140  78.461  20.798  0.00  0.00            
ATOM   2966  O   THR X 179      34.503  78.191  21.779  0.00  0.00            
ATOM   2967  N   MET X 180      34.607  78.658  19.613  0.00  0.00            
ATOM   2968  H   MET X 180      35.184  79.060  18.888  0.00  0.00            
ATOM   2969  CA  MET X 180      33.181  78.307  19.294  0.00  0.00            
ATOM   2970  HA  MET X 180      32.566  78.814  20.037  0.00  0.00            
ATOM   2971  CB  MET X 180      32.903  78.832  17.862  0.00  0.00            
ATOM   2972  HB2 MET X 180      32.983  79.914  17.762  0.00  0.00            
ATOM   2973  HB3 MET X 180      33.628  78.355  17.202  0.00  0.00            
ATOM   2974  CG  MET X 180      31.491  78.383  17.425  0.00  0.00            
ATOM   2975  HG2 MET X 180      31.377  78.649  16.374  0.00  0.00            
ATOM   2976  HG3 MET X 180      31.526  77.296  17.497  0.00  0.00            
ATOM   2977  SD  MET X 180      30.102  78.859  18.498  0.00  0.00            
ATOM   2978  CE  MET X 180      29.783  80.470  17.964  0.00  0.00            
ATOM   2979  HE1 MET X 180      30.729  81.021  17.901  0.00  0.00            
ATOM   2980  HE2 MET X 180      29.296  80.424  16.983  0.00  0.00            
ATOM   2981  HE3 MET X 180      29.112  81.043  18.616  0.00  0.00            
ATOM   2982  C   MET X 180      32.998  76.839  19.545  0.00  0.00            
ATOM   2983  O   MET X 180      32.194  76.444  20.425  0.00  0.00            
ATOM   2984  N   VAL X 181      33.683  75.993  18.814  0.00  0.00            
ATOM   2985  H   VAL X 181      34.358  76.295  18.127  0.00  0.00            
ATOM   2986  CA  VAL X 181      33.458  74.535  19.009  0.00  0.00            
ATOM   2987  HA  VAL X 181      32.398  74.382  19.212  0.00  0.00            
ATOM   2988  CB  VAL X 181      33.903  73.700  17.723  0.00  0.00            
ATOM   2989  HB  VAL X 181      33.571  72.662  17.681  0.00  0.00            
ATOM   2990  CG1 VAL X 181      33.270  74.324  16.507  0.00  0.00            
ATOM   2991 HG11 VAL X 181      33.398  73.691  15.621  0.00  0.00            
ATOM   2992 HG12 VAL X 181      32.184  74.250  16.640  0.00  0.00            
ATOM   2993 HG13 VAL X 181      33.562  75.363  16.311  0.00  0.00            
ATOM   2994  CG2 VAL X 181      35.384  73.658  17.468  0.00  0.00            
ATOM   2995 HG21 VAL X 181      35.607  73.567  16.398  0.00  0.00            
ATOM   2996 HG22 VAL X 181      35.760  74.617  17.846  0.00  0.00            
ATOM   2997 HG23 VAL X 181      35.883  72.803  17.942  0.00  0.00            
ATOM   2998  C   VAL X 181      34.140  73.969  20.265  0.00  0.00            
ATOM   2999  O   VAL X 181      35.193  74.408  20.691  0.00  0.00            
ATOM   3000  N   SER X 182      33.511  73.092  20.932  0.00  0.00            
ATOM   3001  H   SER X 182      32.566  72.817  20.705  0.00  0.00            
ATOM   3002  CA  SER X 182      34.191  72.394  22.007  0.00  0.00            
ATOM   3003  HA  SER X 182      34.703  73.170  22.576  0.00  0.00            
ATOM   3004  CB  SER X 182      33.225  71.554  22.769  0.00  0.00            
ATOM   3005  HB2 SER X 182      32.658  70.918  22.089  0.00  0.00            
ATOM   3006  HB3 SER X 182      33.741  70.871  23.444  0.00  0.00            
ATOM   3007  OG  SER X 182      32.332  72.433  23.531  0.00  0.00            
ATOM   3008  HG  SER X 182      31.418  72.391  23.197  0.00  0.00            
ATOM   3009  C   SER X 182      35.205  71.436  21.372  0.00  0.00            
ATOM   3010  O   SER X 182      34.993  70.875  20.318  0.00  0.00            
ATOM   3011  N   HIE X 183      36.312  71.031  21.991  0.00  0.00            
ATOM   3012  H   HIE X 183      36.569  71.601  22.784  0.00  0.00            
ATOM   3013  CA  HIE X 183      37.194  69.857  21.806  0.00  0.00            
ATOM   3014  HA  HIE X 183      37.112  69.627  20.743  0.00  0.00            
ATOM   3015  CB  HIE X 183      38.631  70.385  22.056  0.00  0.00            
ATOM   3016  HB2 HIE X 183      38.802  71.214  21.358  0.00  0.00            
ATOM   3017  HB3 HIE X 183      38.687  70.692  23.107  0.00  0.00            
ATOM   3018  CG  HIE X 183      39.700  69.252  21.908  0.00  0.00            
ATOM   3019  ND1 HIE X 183      40.113  68.307  22.835  0.00  0.00            
ATOM   3020  CE1 HIE X 183      41.177  67.691  22.286  0.00  0.00            
ATOM   3021  HE1 HIE X 183      41.648  66.861  22.793  0.00  0.00            
ATOM   3022  NE2 HIE X 183      41.238  68.010  20.940  0.00  0.00            
ATOM   3023  HE2 HIE X 183      41.919  67.613  20.309  0.00  0.00            
ATOM   3024  CD2 HIE X 183      40.239  69.028  20.740  0.00  0.00            
ATOM   3025  HD2 HIE X 183      40.067  69.539  19.804  0.00  0.00            
ATOM   3026  C   HIE X 183      36.854  68.609  22.606  0.00  0.00            
ATOM   3027  O   HIE X 183      36.514  68.725  23.746  0.00  0.00            
ATOM   3028  N   GLY X 184      37.009  67.373  22.123  0.00  0.00            
ATOM   3029  H   GLY X 184      37.459  67.325  21.220  0.00  0.00            
ATOM   3030  CA  GLY X 184      36.892  66.079  22.891  0.00  0.00            
ATOM   3031  HA2 GLY X 184      37.344  66.207  23.874  0.00  0.00            
ATOM   3032  HA3 GLY X 184      35.831  65.842  22.970  0.00  0.00            
ATOM   3033  C   GLY X 184      37.651  64.880  22.228  0.00  0.00            
ATOM   3034  O   GLY X 184      38.236  65.044  21.184  0.00  0.00            
ATOM   3035  N   PRO X 185      37.569  63.707  22.843  0.00  0.00            
ATOM   3036  CD  PRO X 185      36.872  63.352  24.038  0.00  0.00            
ATOM   3037  HD2 PRO X 185      35.895  62.866  23.919  0.00  0.00            
ATOM   3038  HD3 PRO X 185      36.735  64.207  24.711  0.00  0.00            
ATOM   3039  CG  PRO X 185      37.835  62.274  24.608  0.00  0.00            
ATOM   3040  HG2 PRO X 185      37.288  61.703  25.368  0.00  0.00            
ATOM   3041  HG3 PRO X 185      38.680  62.767  25.105  0.00  0.00            
ATOM   3042  CB  PRO X 185      38.231  61.393  23.397  0.00  0.00            
ATOM   3043  HB2 PRO X 185      37.462  60.753  22.947  0.00  0.00            
ATOM   3044  HB3 PRO X 185      39.149  60.823  23.587  0.00  0.00            
ATOM   3045  CA  PRO X 185      38.377  62.570  22.368  0.00  0.00            
ATOM   3046  HA  PRO X 185      39.394  62.939  22.237  0.00  0.00            
ATOM   3047  C   PRO X 185      37.845  62.112  21.043  0.00  0.00            
ATOM   3048  O   PRO X 185      38.682  61.703  20.209  0.00  0.00            
ATOM   3049  N   VAL X 186      36.497  62.173  20.812  0.00  0.00            
ATOM   3050  H   VAL X 186      35.915  62.657  21.480  0.00  0.00            
ATOM   3051  CA  VAL X 186      35.866  61.787  19.539  0.00  0.00            
ATOM   3052  HA  VAL X 186      36.319  60.814  19.347  0.00  0.00            
ATOM   3053  CB  VAL X 186      34.331  61.583  19.728  0.00  0.00            
ATOM   3054  HB  VAL X 186      33.825  62.539  19.591  0.00  0.00            
ATOM   3055  CG1 VAL X 186      33.730  60.615  18.668  0.00  0.00            
ATOM   3056 HG11 VAL X 186      33.741  59.534  18.854  0.00  0.00            
ATOM   3057 HG12 VAL X 186      32.705  60.998  18.599  0.00  0.00            
ATOM   3058 HG13 VAL X 186      34.196  60.748  17.684  0.00  0.00            
ATOM   3059  CG2 VAL X 186      33.967  60.831  20.992  0.00  0.00            
ATOM   3060 HG21 VAL X 186      34.339  61.420  21.839  0.00  0.00            
ATOM   3061 HG22 VAL X 186      32.910  60.650  21.222  0.00  0.00            
ATOM   3062 HG23 VAL X 186      34.429  59.845  21.128  0.00  0.00            
ATOM   3063  C   VAL X 186      36.167  62.826  18.449  0.00  0.00            
ATOM   3064  O   VAL X 186      36.045  64.005  18.705  0.00  0.00            
ATOM   3065  N   ALA X 187      36.570  62.477  17.194  0.00  0.00            
ATOM   3066  H   ALA X 187      36.583  61.506  16.918  0.00  0.00            
ATOM   3067  CA  ALA X 187      36.804  63.500  16.146  0.00  0.00            
ATOM   3068  HA  ALA X 187      37.479  64.268  16.524  0.00  0.00            
ATOM   3069  CB  ALA X 187      37.523  62.785  14.935  0.00  0.00            
ATOM   3070  HB1 ALA X 187      38.570  62.493  15.078  0.00  0.00            
ATOM   3071  HB2 ALA X 187      36.946  61.876  14.721  0.00  0.00            
ATOM   3072  HB3 ALA X 187      37.464  63.442  14.058  0.00  0.00            
ATOM   3073  C   ALA X 187      35.483  64.195  15.766  0.00  0.00            
ATOM   3074  O   ALA X 187      34.453  63.553  15.680  0.00  0.00            
ATOM   3075  N   PRO X 188      35.589  65.529  15.506  0.00  0.00            
ATOM   3076  CD  PRO X 188      36.717  66.391  15.410  0.00  0.00            
ATOM   3077  HD2 PRO X 188      37.559  65.906  14.901  0.00  0.00            
ATOM   3078  HD3 PRO X 188      37.224  66.662  16.344  0.00  0.00            
ATOM   3079  CG  PRO X 188      36.258  67.721  14.728  0.00  0.00            
ATOM   3080  HG2 PRO X 188      36.455  67.629  13.653  0.00  0.00            
ATOM   3081  HG3 PRO X 188      36.798  68.564  15.176  0.00  0.00            
ATOM   3082  CB  PRO X 188      34.741  67.710  15.059  0.00  0.00            
ATOM   3083  HB2 PRO X 188      34.133  68.349  14.406  0.00  0.00            
ATOM   3084  HB3 PRO X 188      34.567  68.077  16.078  0.00  0.00            
ATOM   3085  CA  PRO X 188      34.424  66.243  15.031  0.00  0.00            
ATOM   3086  HA  PRO X 188      33.598  65.812  15.596  0.00  0.00            
ATOM   3087  C   PRO X 188      34.140  65.847  13.532  0.00  0.00            
ATOM   3088  O   PRO X 188      34.973  65.326  12.807  0.00  0.00            
ATOM   3089  N   ARG X 189      32.974  66.290  13.099  0.00  0.00            
ATOM   3090  H   ARG X 189      32.409  66.776  13.780  0.00  0.00            
ATOM   3091  CA  ARG X 189      32.588  66.306  11.692  0.00  0.00            
ATOM   3092  HA  ARG X 189      32.994  65.441  11.168  0.00  0.00            
ATOM   3093  CB  ARG X 189      31.090  66.506  11.554  0.00  0.00            
ATOM   3094  HB2 ARG X 189      30.859  67.398  12.137  0.00  0.00            
ATOM   3095  HB3 ARG X 189      30.943  66.833  10.525  0.00  0.00            
ATOM   3096  CG  ARG X 189      30.240  65.346  11.907  0.00  0.00            
ATOM   3097  HG2 ARG X 189      29.853  64.865  11.009  0.00  0.00            
ATOM   3098  HG3 ARG X 189      30.871  64.661  12.473  0.00  0.00            
ATOM   3099  CD  ARG X 189      29.128  65.500  13.001  0.00  0.00            
ATOM   3100  HD2 ARG X 189      28.684  64.556  13.319  0.00  0.00            
ATOM   3101  HD3 ARG X 189      29.586  66.083  13.800  0.00  0.00            
ATOM   3102  NE  ARG X 189      28.016  66.272  12.485  0.00  0.00            
ATOM   3103  HE  ARG X 189      28.313  67.129  12.040  0.00  0.00            
ATOM   3104  CZ  ARG X 189      26.789  66.230  13.008  0.00  0.00            
ATOM   3105  NH1 ARG X 189      26.367  65.429  13.889  0.00  0.00            
ATOM   3106 HH11 ARG X 189      26.821  64.562  14.136  0.00  0.00            
ATOM   3107 HH12 ARG X 189      25.384  65.456  14.121  0.00  0.00            
ATOM   3108  NH2 ARG X 189      25.921  67.065  12.621  0.00  0.00            
ATOM   3109 HH21 ARG X 189      26.255  67.854  12.086  0.00  0.00            
ATOM   3110 HH22 ARG X 189      25.026  67.148  13.081  0.00  0.00            
ATOM   3111  C   ARG X 189      33.365  67.411  10.910  0.00  0.00            
ATOM   3112  O   ARG X 189      33.640  68.491  11.434  0.00  0.00            
ATOM   3113  N   THR X 190      33.604  67.100   9.633  0.00  0.00            
ATOM   3114  H   THR X 190      33.311  66.175   9.353  0.00  0.00            
ATOM   3115  CA  THR X 190      34.506  67.938   8.815  0.00  0.00            
ATOM   3116  HA  THR X 190      34.964  68.663   9.487  0.00  0.00            
ATOM   3117  CB  THR X 190      35.704  67.116   8.195  0.00  0.00            
ATOM   3118  HB  THR X 190      36.442  67.825   7.820  0.00  0.00            
ATOM   3119  CG2 THR X 190      36.305  66.307   9.360  0.00  0.00            
ATOM   3120 HG21 THR X 190      35.955  66.598  10.358  0.00  0.00            
ATOM   3121 HG22 THR X 190      36.186  65.219   9.284  0.00  0.00            
ATOM   3122 HG23 THR X 190      37.385  66.499   9.377  0.00  0.00            
ATOM   3123  OG1 THR X 190      35.208  66.281   7.199  0.00  0.00            
ATOM   3124  HG1 THR X 190      34.515  65.813   7.696  0.00  0.00            
ATOM   3125  C   THR X 190      33.599  68.644   7.708  0.00  0.00            
ATOM   3126  O   THR X 190      32.578  68.015   7.373  0.00  0.00            
ATOM   3127  N   LYS X 191      33.828  69.894   7.374  0.00  0.00            
ATOM   3128  H   LYS X 191      34.695  70.279   7.720  0.00  0.00            
ATOM   3129  CA  LYS X 191      32.920  70.791   6.640  0.00  0.00            
ATOM   3130  HA  LYS X 191      33.250  71.819   6.786  0.00  0.00            
ATOM   3131  CB  LYS X 191      32.941  70.514   5.110  0.00  0.00            
ATOM   3132  HB2 LYS X 191      32.736  69.478   4.840  0.00  0.00            
ATOM   3133  HB3 LYS X 191      32.109  71.107   4.732  0.00  0.00            
ATOM   3134  CG  LYS X 191      34.219  70.962   4.394  0.00  0.00            
ATOM   3135  HG2 LYS X 191      34.478  71.965   4.734  0.00  0.00            
ATOM   3136  HG3 LYS X 191      34.959  70.227   4.708  0.00  0.00            
ATOM   3137  CD  LYS X 191      34.217  71.122   2.876  0.00  0.00            
ATOM   3138  HD2 LYS X 191      33.460  71.858   2.605  0.00  0.00            
ATOM   3139  HD3 LYS X 191      35.223  71.336   2.515  0.00  0.00            
ATOM   3140  CE  LYS X 191      33.801  69.835   2.091  0.00  0.00            
ATOM   3141  HE2 LYS X 191      32.871  69.529   2.571  0.00  0.00            
ATOM   3142  HE3 LYS X 191      33.585  70.134   1.065  0.00  0.00            
ATOM   3143  NZ  LYS X 191      34.825  68.767   2.179  0.00  0.00            
ATOM   3144  HZ1 LYS X 191      35.718  69.174   1.937  0.00  0.00            
ATOM   3145  HZ2 LYS X 191      34.953  68.558   3.159  0.00  0.00            
ATOM   3146  HZ3 LYS X 191      34.666  68.033   1.503  0.00  0.00            
ATOM   3147  C   LYS X 191      31.473  70.824   7.190  0.00  0.00            
ATOM   3148  O   LYS X 191      30.454  70.713   6.512  0.00  0.00            
ATOM   3149  N   GLU X 192      31.446  70.924   8.512  0.00  0.00            
ATOM   3150  H   GLU X 192      32.364  70.829   8.922  0.00  0.00            
ATOM   3151  CA  GLU X 192      30.220  71.136   9.304  0.00  0.00            
ATOM   3152  HA  GLU X 192      29.415  70.821   8.640  0.00  0.00            
ATOM   3153  CB  GLU X 192      30.515  70.232  10.506  0.00  0.00            
ATOM   3154  HB2 GLU X 192      30.639  69.245  10.062  0.00  0.00            
ATOM   3155  HB3 GLU X 192      31.473  70.443  10.982  0.00  0.00            
ATOM   3156  CG  GLU X 192      29.399  70.066  11.579  0.00  0.00            
ATOM   3157  HG2 GLU X 192      29.593  69.102  12.049  0.00  0.00            
ATOM   3158  HG3 GLU X 192      29.370  70.861  12.323  0.00  0.00            
ATOM   3159  CD  GLU X 192      27.970  69.952  11.059  0.00  0.00            
ATOM   3160  OE1 GLU X 192      27.388  68.887  11.161  0.00  0.00            
ATOM   3161  OE2 GLU X 192      27.384  70.877  10.418  0.00  0.00            
ATOM   3162  C   GLU X 192      30.106  72.644   9.675  0.00  0.00            
ATOM   3163  O   GLU X 192      30.940  73.441   9.358  0.00  0.00            
ATOM   3164  N   ARG X 193      28.996  73.133  10.200  0.00  0.00            
ATOM   3165  H   ARG X 193      28.372  72.387  10.470  0.00  0.00            
ATOM   3166  CA  ARG X 193      28.828  74.461  10.750  0.00  0.00            
ATOM   3167  HA  ARG X 193      29.382  75.165  10.130  0.00  0.00            
ATOM   3168  CB  ARG X 193      27.371  74.860  10.573  0.00  0.00            
ATOM   3169  HB2 ARG X 193      26.699  74.157  11.064  0.00  0.00            
ATOM   3170  HB3 ARG X 193      27.174  75.814  11.063  0.00  0.00            
ATOM   3171  CG  ARG X 193      27.014  75.264   9.117  0.00  0.00            
ATOM   3172  HG2 ARG X 193      27.818  75.778   8.591  0.00  0.00            
ATOM   3173  HG3 ARG X 193      26.966  74.289   8.632  0.00  0.00            
ATOM   3174  CD  ARG X 193      25.698  75.938   8.941  0.00  0.00            
ATOM   3175  HD2 ARG X 193      24.869  75.389   9.389  0.00  0.00            
ATOM   3176  HD3 ARG X 193      25.714  76.929   9.395  0.00  0.00            
ATOM   3177  NE  ARG X 193      25.342  76.057   7.517  0.00  0.00            
ATOM   3178  HE  ARG X 193      24.707  75.349   7.177  0.00  0.00            
ATOM   3179  CZ  ARG X 193      25.830  77.062   6.814  0.00  0.00            
ATOM   3180  NH1 ARG X 193      26.682  77.976   7.284  0.00  0.00            
ATOM   3181 HH11 ARG X 193      27.029  77.889   8.228  0.00  0.00            
ATOM   3182 HH12 ARG X 193      26.863  78.818   6.756  0.00  0.00            
ATOM   3183  NH2 ARG X 193      25.415  77.287   5.606  0.00  0.00            
ATOM   3184 HH21 ARG X 193      24.921  76.521   5.171  0.00  0.00            
ATOM   3185 HH22 ARG X 193      25.654  78.177   5.193  0.00  0.00            
ATOM   3186  C   ARG X 193      29.392  74.531  12.263  0.00  0.00            
ATOM   3187  O   ARG X 193      29.217  73.589  13.027  0.00  0.00            
ATOM   3188  N   SER X 194      30.019  75.677  12.592  0.00  0.00            
ATOM   3189  H   SER X 194      30.184  76.359  11.866  0.00  0.00            
ATOM   3190  CA  SER X 194      30.689  75.867  13.912  0.00  0.00            
ATOM   3191  HA  SER X 194      31.318  75.008  14.147  0.00  0.00            
ATOM   3192  CB  SER X 194      31.466  77.186  13.911  0.00  0.00            
ATOM   3193  HB2 SER X 194      32.298  77.170  14.614  0.00  0.00            
ATOM   3194  HB3 SER X 194      31.981  77.236  12.952  0.00  0.00            
ATOM   3195  OG  SER X 194      30.689  78.338  13.904  0.00  0.00            
ATOM   3196  HG  SER X 194      30.926  78.860  13.118  0.00  0.00            
ATOM   3197  C   SER X 194      29.682  75.785  15.117  0.00  0.00            
ATOM   3198  O   SER X 194      30.053  75.663  16.267  0.00  0.00            
ATOM   3199  N   THR X 195      28.324  75.813  14.920  0.00  0.00            
ATOM   3200  H   THR X 195      27.937  75.935  13.995  0.00  0.00            
ATOM   3201  CA  THR X 195      27.306  75.518  15.967  0.00  0.00            
ATOM   3202  HA  THR X 195      27.298  76.173  16.838  0.00  0.00            
ATOM   3203  CB  THR X 195      25.958  75.769  15.315  0.00  0.00            
ATOM   3204  HB  THR X 195      25.205  75.229  15.890  0.00  0.00            
ATOM   3205  CG2 THR X 195      25.538  77.231  15.332  0.00  0.00            
ATOM   3206 HG21 THR X 195      25.568  77.518  16.390  0.00  0.00            
ATOM   3207 HG22 THR X 195      26.084  77.900  14.656  0.00  0.00            
ATOM   3208 HG23 THR X 195      24.486  77.371  15.055  0.00  0.00            
ATOM   3209  OG1 THR X 195      25.826  75.355  13.954  0.00  0.00            
ATOM   3210  HG1 THR X 195      25.153  75.940  13.564  0.00  0.00            
ATOM   3211  C   THR X 195      27.195  74.071  16.459  0.00  0.00            
ATOM   3212  O   THR X 195      26.588  73.834  17.483  0.00  0.00            
ATOM   3213  N   VAL X 196      27.788  73.154  15.703  0.00  0.00            
ATOM   3214  H   VAL X 196      28.195  73.543  14.865  0.00  0.00            
ATOM   3215  CA  VAL X 196      27.700  71.641  15.899  0.00  0.00            
ATOM   3216  HA  VAL X 196      26.936  71.467  16.656  0.00  0.00            
ATOM   3217  CB  VAL X 196      27.244  70.970  14.625  0.00  0.00            
ATOM   3218  HB  VAL X 196      27.987  71.285  13.892  0.00  0.00            
ATOM   3219  CG1 VAL X 196      27.246  69.431  14.703  0.00  0.00            
ATOM   3220 HG11 VAL X 196      27.074  69.035  13.694  0.00  0.00            
ATOM   3221 HG12 VAL X 196      28.151  68.992  15.142  0.00  0.00            
ATOM   3222 HG13 VAL X 196      26.404  69.081  15.314  0.00  0.00            
ATOM   3223  CG2 VAL X 196      25.789  71.233  14.265  0.00  0.00            
ATOM   3224 HG21 VAL X 196      25.208  71.016  15.169  0.00  0.00            
ATOM   3225 HG22 VAL X 196      25.721  72.284  13.959  0.00  0.00            
ATOM   3226 HG23 VAL X 196      25.444  70.667  13.390  0.00  0.00            
ATOM   3227  C   VAL X 196      28.958  71.026  16.500  0.00  0.00            
ATOM   3228  O   VAL X 196      30.032  71.000  15.918  0.00  0.00            
ATOM   3229  N   SER X 197      28.885  70.531  17.766  0.00  0.00            
ATOM   3230  H   SER X 197      28.036  70.713  18.282  0.00  0.00            
ATOM   3231  CA  SER X 197      30.052  69.828  18.390  0.00  0.00            
ATOM   3232  HA  SER X 197      30.600  69.325  17.593  0.00  0.00            
ATOM   3233  CB  SER X 197      31.083  70.888  18.797  0.00  0.00            
ATOM   3234  HB2 SER X 197      32.003  70.315  18.910  0.00  0.00            
ATOM   3235  HB3 SER X 197      31.058  71.610  17.981  0.00  0.00            
ATOM   3236  OG  SER X 197      30.725  71.518  20.033  0.00  0.00            
ATOM   3237  HG  SER X 197      30.135  72.275  19.877  0.00  0.00            
ATOM   3238  C   SER X 197      29.775  68.780  19.455  0.00  0.00            
ATOM   3239  O   SER X 197      30.447  67.790  19.446  0.00  0.00            
ATOM   3240  N   LEU X 198      28.779  69.042  20.360  0.00  0.00            
ATOM   3241  H   LEU X 198      28.421  69.986  20.345  0.00  0.00            
ATOM   3242  CA  LEU X 198      28.168  67.972  21.185  0.00  0.00            
ATOM   3243  HA  LEU X 198      27.297  68.419  21.665  0.00  0.00            
ATOM   3244  CB  LEU X 198      27.594  66.859  20.242  0.00  0.00            
ATOM   3245  HB2 LEU X 198      26.857  67.414  19.660  0.00  0.00            
ATOM   3246  HB3 LEU X 198      28.406  66.519  19.600  0.00  0.00            
ATOM   3247  CG  LEU X 198      26.794  65.722  20.812  0.00  0.00            
ATOM   3248  HG  LEU X 198      27.414  65.092  21.450  0.00  0.00            
ATOM   3249  CD1 LEU X 198      25.642  66.148  21.750  0.00  0.00            
ATOM   3250 HD11 LEU X 198      26.128  66.418  22.695  0.00  0.00            
ATOM   3251 HD12 LEU X 198      25.241  67.091  21.358  0.00  0.00            
ATOM   3252 HD13 LEU X 198      24.936  65.321  21.897  0.00  0.00            
ATOM   3253  CD2 LEU X 198      26.183  64.833  19.715  0.00  0.00            
ATOM   3254 HD21 LEU X 198      26.860  64.808  18.852  0.00  0.00            
ATOM   3255 HD22 LEU X 198      25.917  63.813  20.019  0.00  0.00            
ATOM   3256 HD23 LEU X 198      25.236  65.228  19.329  0.00  0.00            
ATOM   3257  C   LEU X 198      29.160  67.380  22.187  0.00  0.00            
ATOM   3258  O   LEU X 198      29.584  66.191  22.038  0.00  0.00            
ATOM   3259  N   PRO X 199      29.633  68.129  23.195  0.00  0.00            
ATOM   3260  CD  PRO X 199      29.372  69.518  23.336  0.00  0.00            
ATOM   3261  HD2 PRO X 199      28.338  69.827  23.138  0.00  0.00            
ATOM   3262  HD3 PRO X 199      30.060  70.153  22.763  0.00  0.00            
ATOM   3263  CG  PRO X 199      29.690  69.824  24.823  0.00  0.00            
ATOM   3264  HG2 PRO X 199      28.848  69.560  25.475  0.00  0.00            
ATOM   3265  HG3 PRO X 199      30.129  70.810  25.023  0.00  0.00            
ATOM   3266  CB  PRO X 199      30.781  68.803  25.089  0.00  0.00            
ATOM   3267  HB2 PRO X 199      30.994  68.577  26.141  0.00  0.00            
ATOM   3268  HB3 PRO X 199      31.775  69.131  24.762  0.00  0.00            
ATOM   3269  CA  PRO X 199      30.358  67.587  24.328  0.00  0.00            
ATOM   3270  HA  PRO X 199      31.207  67.047  23.908  0.00  0.00            
ATOM   3271  C   PRO X 199      29.468  66.757  25.227  0.00  0.00            
ATOM   3272  O   PRO X 199      28.360  67.106  25.525  0.00  0.00            
ATOM   3273  N   ALA X 200      30.118  65.721  25.791  0.00  0.00            
ATOM   3274  H   ALA X 200      31.113  65.692  25.622  0.00  0.00            
ATOM   3275  CA  ALA X 200      29.445  64.715  26.651  0.00  0.00            
ATOM   3276  HA  ALA X 200      28.365  64.855  26.708  0.00  0.00            
ATOM   3277  CB  ALA X 200      29.821  63.383  26.070  0.00  0.00            
ATOM   3278  HB1 ALA X 200      29.316  62.450  26.349  0.00  0.00            
ATOM   3279  HB2 ALA X 200      29.685  63.464  24.985  0.00  0.00            
ATOM   3280  HB3 ALA X 200      30.891  63.154  26.145  0.00  0.00            
ATOM   3281  C   ALA X 200      29.821  64.776  28.119  0.00  0.00            
ATOM   3282  O   ALA X 200      30.939  65.150  28.402  0.00  0.00            
ATOM   3283  N   HIE X 201      28.937  64.320  29.035  0.00  0.00            
ATOM   3284  H   HIE X 201      28.118  63.890  28.629  0.00  0.00            
ATOM   3285  CA  HIE X 201      29.085  64.278  30.488  0.00  0.00            
ATOM   3286  HA  HIE X 201      28.050  64.339  30.824  0.00  0.00            
ATOM   3287  CB  HIE X 201      29.748  62.927  30.939  0.00  0.00            
ATOM   3288  HB2 HIE X 201      30.774  62.906  30.552  0.00  0.00            
ATOM   3289  HB3 HIE X 201      29.810  62.936  32.035  0.00  0.00            
ATOM   3290  CG  HIE X 201      28.996  61.702  30.501  0.00  0.00            
ATOM   3291  ND1 HIE X 201      27.835  61.155  30.987  0.00  0.00            
ATOM   3292  CE1 HIE X 201      27.541  60.171  30.118  0.00  0.00            
ATOM   3293  HE1 HIE X 201      26.666  59.540  30.161  0.00  0.00            
ATOM   3294  NE2 HIE X 201      28.537  59.984  29.204  0.00  0.00            
ATOM   3295  HE2 HIE X 201      28.622  59.264  28.501  0.00  0.00            
ATOM   3296  CD2 HIE X 201      29.457  60.981  29.424  0.00  0.00            
ATOM   3297  HD2 HIE X 201      30.427  61.055  28.956  0.00  0.00            
ATOM   3298  C   HIE X 201      29.827  65.527  31.107  0.00  0.00            
ATOM   3299  O   HIE X 201      30.568  65.515  32.090  0.00  0.00            
ATOM   3300  N   ARG X 202      29.546  66.695  30.524  0.00  0.00            
ATOM   3301  H   ARG X 202      29.158  66.629  29.594  0.00  0.00            
ATOM   3302  CA  ARG X 202      29.771  68.090  31.067  0.00  0.00            
ATOM   3303  HA  ARG X 202      30.388  67.993  31.960  0.00  0.00            
ATOM   3304  CB  ARG X 202      30.376  68.953  30.046  0.00  0.00            
ATOM   3305  HB2 ARG X 202      29.724  68.796  29.187  0.00  0.00            
ATOM   3306  HB3 ARG X 202      30.461  69.961  30.451  0.00  0.00            
ATOM   3307  CG  ARG X 202      31.739  68.452  29.593  0.00  0.00            
ATOM   3308  HG2 ARG X 202      31.713  67.412  29.269  0.00  0.00            
ATOM   3309  HG3 ARG X 202      32.098  69.031  28.742  0.00  0.00            
ATOM   3310  CD  ARG X 202      32.947  68.463  30.607  0.00  0.00            
ATOM   3311  HD2 ARG X 202      32.903  67.717  31.401  0.00  0.00            
ATOM   3312  HD3 ARG X 202      33.796  68.189  29.980  0.00  0.00            
ATOM   3313  NE  ARG X 202      32.990  69.821  31.243  0.00  0.00            
ATOM   3314  HE  ARG X 202      32.385  70.091  32.005  0.00  0.00            
ATOM   3315  CZ  ARG X 202      33.818  70.763  30.812  0.00  0.00            
ATOM   3316  NH1 ARG X 202      34.622  70.642  29.795  0.00  0.00            
ATOM   3317 HH11 ARG X 202      34.719  69.765  29.304  0.00  0.00            
ATOM   3318 HH12 ARG X 202      35.315  71.370  29.690  0.00  0.00            
ATOM   3319  NH2 ARG X 202      33.854  71.862  31.442  0.00  0.00            
ATOM   3320 HH21 ARG X 202      33.345  71.854  32.315  0.00  0.00            
ATOM   3321 HH22 ARG X 202      34.559  72.521  31.145  0.00  0.00            
ATOM   3322  C   ARG X 202      28.401  68.604  31.514  0.00  0.00            
ATOM   3323  O   ARG X 202      28.091  69.778  31.199  0.00  0.00            
ATOM   3324  N   HIE X 203      27.635  67.830  32.212  0.00  0.00            
ATOM   3325  H   HIE X 203      28.060  67.017  32.632  0.00  0.00            
ATOM   3326  CA  HIE X 203      26.244  68.179  32.717  0.00  0.00            
ATOM   3327  HA  HIE X 203      25.651  68.619  31.915  0.00  0.00            
ATOM   3328  CB  HIE X 203      25.500  66.932  33.104  0.00  0.00            
ATOM   3329  HB2 HIE X 203      24.570  67.162  33.639  0.00  0.00            
ATOM   3330  HB3 HIE X 203      25.186  66.585  32.112  0.00  0.00            
ATOM   3331  CG  HIE X 203      26.363  65.931  33.920  0.00  0.00            
ATOM   3332  ND1 HIE X 203      27.193  64.881  33.384  0.00  0.00            
ATOM   3333  CE1 HIE X 203      27.880  64.413  34.423  0.00  0.00            
ATOM   3334  HE1 HIE X 203      28.560  63.574  34.422  0.00  0.00            
ATOM   3335  NE2 HIE X 203      27.408  64.849  35.600  0.00  0.00            
ATOM   3336  HE2 HIE X 203      27.594  64.422  36.496  0.00  0.00            
ATOM   3337  CD2 HIE X 203      26.509  65.891  35.301  0.00  0.00            
ATOM   3338  HD2 HIE X 203      26.030  66.535  36.024  0.00  0.00            
ATOM   3339  C   HIE X 203      26.279  69.126  33.978  0.00  0.00            
ATOM   3340  O   HIE X 203      27.315  69.265  34.579  0.00  0.00            
ATOM   3341  N   PRO X 204      25.109  69.791  34.346  0.00  0.00            
ATOM   3342  CD  PRO X 204      24.014  70.197  33.494  0.00  0.00            
ATOM   3343  HD2 PRO X 204      23.451  69.266  33.351  0.00  0.00            
ATOM   3344  HD3 PRO X 204      24.218  70.614  32.500  0.00  0.00            
ATOM   3345  CG  PRO X 204      23.167  71.167  34.304  0.00  0.00            
ATOM   3346  HG2 PRO X 204      22.076  71.093  34.216  0.00  0.00            
ATOM   3347  HG3 PRO X 204      23.379  72.196  33.988  0.00  0.00            
ATOM   3348  CB  PRO X 204      23.536  70.984  35.757  0.00  0.00            
ATOM   3349  HB2 PRO X 204      22.793  70.411  36.325  0.00  0.00            
ATOM   3350  HB3 PRO X 204      23.720  71.960  36.224  0.00  0.00            
ATOM   3351  CA  PRO X 204      24.929  70.300  35.759  0.00  0.00            
ATOM   3352  HA  PRO X 204      25.674  71.063  35.987  0.00  0.00            
ATOM   3353  C   PRO X 204      24.873  69.130  36.696  0.00  0.00            
ATOM   3354  O   PRO X 204      24.252  68.096  36.439  0.00  0.00            
ATOM   3355  N   GLU X 205      25.598  69.303  37.833  0.00  0.00            
ATOM   3356  H   GLU X 205      25.934  70.236  38.024  0.00  0.00            
ATOM   3357  CA  GLU X 205      25.747  68.325  38.921  0.00  0.00            
ATOM   3358  HA  GLU X 205      25.735  67.357  38.420  0.00  0.00            
ATOM   3359  CB  GLU X 205      27.094  68.595  39.673  0.00  0.00            
ATOM   3360  HB2 GLU X 205      27.019  69.609  40.066  0.00  0.00            
ATOM   3361  HB3 GLU X 205      27.238  67.916  40.514  0.00  0.00            
ATOM   3362  CG  GLU X 205      28.368  68.397  38.849  0.00  0.00            
ATOM   3363  HG2 GLU X 205      28.246  68.940  37.912  0.00  0.00            
ATOM   3364  HG3 GLU X 205      29.156  68.948  39.364  0.00  0.00            
ATOM   3365  CD  GLU X 205      28.910  67.009  38.676  0.00  0.00            
ATOM   3366  OE1 GLU X 205      29.771  66.790  37.789  0.00  0.00            
ATOM   3367  OE2 GLU X 205      28.618  66.065  39.451  0.00  0.00            
ATOM   3368  C   GLU X 205      24.738  68.261  40.076  0.00  0.00            
ATOM   3369  O   GLU X 205      24.650  67.178  40.607  0.00  0.00            
ATOM   3370  N   PRO X 206      23.954  69.291  40.541  0.00  0.00            
ATOM   3371  CD  PRO X 206      24.281  70.679  40.258  0.00  0.00            
ATOM   3372  HD2 PRO X 206      24.192  71.009  39.216  0.00  0.00            
ATOM   3373  HD3 PRO X 206      25.321  70.737  40.603  0.00  0.00            
ATOM   3374  CG  PRO X 206      23.519  71.550  41.309  0.00  0.00            
ATOM   3375  HG2 PRO X 206      23.374  72.539  40.855  0.00  0.00            
ATOM   3376  HG3 PRO X 206      24.152  71.775  42.175  0.00  0.00            
ATOM   3377  CB  PRO X 206      22.230  70.670  41.562  0.00  0.00            
ATOM   3378  HB2 PRO X 206      21.461  70.845  40.800  0.00  0.00            
ATOM   3379  HB3 PRO X 206      21.704  70.886  42.500  0.00  0.00            
ATOM   3380  CA  PRO X 206      22.833  69.253  41.474  0.00  0.00            
ATOM   3381  HA  PRO X 206      23.276  68.985  42.433  0.00  0.00            
ATOM   3382  C   PRO X 206      21.817  68.261  40.914  0.00  0.00            
ATOM   3383  O   PRO X 206      21.742  68.093  39.698  0.00  0.00            
ATOM   3384  N   PRO X 207      21.103  67.451  41.791  0.00  0.00            
ATOM   3385  CD  PRO X 207      21.354  67.221  43.223  0.00  0.00            
ATOM   3386  HD2 PRO X 207      20.812  68.000  43.773  0.00  0.00            
ATOM   3387  HD3 PRO X 207      22.380  67.180  43.609  0.00  0.00            
ATOM   3388  CG  PRO X 207      20.688  65.875  43.554  0.00  0.00            
ATOM   3389  HG2 PRO X 207      20.229  65.904  44.550  0.00  0.00            
ATOM   3390  HG3 PRO X 207      21.446  65.090  43.436  0.00  0.00            
ATOM   3391  CB  PRO X 207      19.660  65.630  42.422  0.00  0.00            
ATOM   3392  HB2 PRO X 207      18.708  66.064  42.749  0.00  0.00            
ATOM   3393  HB3 PRO X 207      19.487  64.579  42.156  0.00  0.00            
ATOM   3394  CA  PRO X 207      20.216  66.425  41.275  0.00  0.00            
ATOM   3395  HA  PRO X 207      20.888  65.833  40.654  0.00  0.00            
ATOM   3396  C   PRO X 207      19.031  66.947  40.384  0.00  0.00            
ATOM   3397  O   PRO X 207      18.568  68.079  40.479  0.00  0.00            
ATOM   3398  N   LYS X 208      18.546  66.050  39.470  0.00  0.00            
ATOM   3399  H   LYS X 208      18.946  65.123  39.442  0.00  0.00            
ATOM   3400  CA  LYS X 208      17.511  66.443  38.485  0.00  0.00            
ATOM   3401  HA  LYS X 208      17.698  67.450  38.111  0.00  0.00            
ATOM   3402  CB  LYS X 208      17.550  65.371  37.310  0.00  0.00            
ATOM   3403  HB2 LYS X 208      17.420  64.426  37.839  0.00  0.00            
ATOM   3404  HB3 LYS X 208      16.713  65.439  36.617  0.00  0.00            
ATOM   3405  CG  LYS X 208      18.898  65.461  36.575  0.00  0.00            
ATOM   3406  HG2 LYS X 208      19.104  66.446  36.155  0.00  0.00            
ATOM   3407  HG3 LYS X 208      19.732  65.197  37.226  0.00  0.00            
ATOM   3408  CD  LYS X 208      18.917  64.363  35.542  0.00  0.00            
ATOM   3409  HD2 LYS X 208      18.812  63.451  36.129  0.00  0.00            
ATOM   3410  HD3 LYS X 208      18.107  64.496  34.825  0.00  0.00            
ATOM   3411  CE  LYS X 208      20.332  64.226  34.889  0.00  0.00            
ATOM   3412  HE2 LYS X 208      21.058  64.080  35.688  0.00  0.00            
ATOM   3413  HE3 LYS X 208      20.374  63.331  34.268  0.00  0.00            
ATOM   3414  NZ  LYS X 208      20.715  65.367  34.018  0.00  0.00            
ATOM   3415  HZ1 LYS X 208      19.965  65.394  33.342  0.00  0.00            
ATOM   3416  HZ2 LYS X 208      20.733  66.214  34.568  0.00  0.00            
ATOM   3417  HZ3 LYS X 208      21.627  65.281  33.594  0.00  0.00            
ATOM   3418  C   LYS X 208      16.164  66.523  39.119  0.00  0.00            
ATOM   3419  O   LYS X 208      15.817  65.884  40.121  0.00  0.00            
ATOM   3420  N   CYS X 209      15.280  67.270  38.463  0.00  0.00            
ATOM   3421  H   CYS X 209      15.632  67.816  37.690  0.00  0.00            
ATOM   3422  CA  CYS X 209      13.775  67.389  38.799  0.00  0.00            
ATOM   3423  HA  CYS X 209      13.737  67.817  39.801  0.00  0.00            
ATOM   3424  CB  CYS X 209      13.026  68.322  37.823  0.00  0.00            
ATOM   3425  HB2 CYS X 209      13.603  69.246  37.860  0.00  0.00            
ATOM   3426  HB3 CYS X 209      12.982  67.911  36.814  0.00  0.00            
ATOM   3427  SG  CYS X 209      11.294  68.656  38.238  0.00  0.00            
ATOM   3428  HG  CYS X 209      11.085  69.369  37.128  0.00  0.00            
ATOM   3429  C   CYS X 209      13.064  66.000  38.875  0.00  0.00            
ATOM   3430  O   CYS X 209      12.226  65.804  39.760  0.00  0.00            
ATOM   3431  N   LYS X 210      13.543  64.990  38.216  0.00  0.00            
ATOM   3432  H   LYS X 210      14.087  65.164  37.383  0.00  0.00            
ATOM   3433  CA  LYS X 210      13.128  63.584  38.418  0.00  0.00            
ATOM   3434  HA  LYS X 210      12.055  63.600  38.610  0.00  0.00            
ATOM   3435  CB  LYS X 210      13.197  62.760  37.089  0.00  0.00            
ATOM   3436  HB2 LYS X 210      12.618  61.844  37.200  0.00  0.00            
ATOM   3437  HB3 LYS X 210      12.506  63.251  36.404  0.00  0.00            
ATOM   3438  CG  LYS X 210      14.588  62.543  36.507  0.00  0.00            
ATOM   3439  HG2 LYS X 210      15.088  63.463  36.203  0.00  0.00            
ATOM   3440  HG3 LYS X 210      15.226  62.129  37.289  0.00  0.00            
ATOM   3441  CD  LYS X 210      14.736  61.608  35.323  0.00  0.00            
ATOM   3442  HD2 LYS X 210      13.955  61.916  34.627  0.00  0.00            
ATOM   3443  HD3 LYS X 210      15.730  61.650  34.877  0.00  0.00            
ATOM   3444  CE  LYS X 210      14.403  60.143  35.791  0.00  0.00            
ATOM   3445  HE2 LYS X 210      15.208  59.869  36.473  0.00  0.00            
ATOM   3446  HE3 LYS X 210      13.447  60.165  36.314  0.00  0.00            
ATOM   3447  NZ  LYS X 210      14.235  59.200  34.657  0.00  0.00            
ATOM   3448  HZ1 LYS X 210      13.590  59.626  34.006  0.00  0.00            
ATOM   3449  HZ2 LYS X 210      15.117  58.927  34.246  0.00  0.00            
ATOM   3450  HZ3 LYS X 210      13.839  58.304  34.904  0.00  0.00            
ATOM   3451  C   LYS X 210      13.796  62.785  39.574  0.00  0.00            
ATOM   3452  O   LYS X 210      13.261  61.748  40.027  0.00  0.00            
ATOM   3453  N   ASP X 211      14.974  63.180  40.102  0.00  0.00            
ATOM   3454  H   ASP X 211      15.404  63.995  39.689  0.00  0.00            
ATOM   3455  CA  ASP X 211      15.653  62.479  41.230  0.00  0.00            
ATOM   3456  HA  ASP X 211      15.704  61.418  40.986  0.00  0.00            
ATOM   3457  CB  ASP X 211      17.083  62.978  41.358  0.00  0.00            
ATOM   3458  HB2 ASP X 211      17.021  64.056  41.214  0.00  0.00            
ATOM   3459  HB3 ASP X 211      17.477  62.835  42.365  0.00  0.00            
ATOM   3460  CG  ASP X 211      18.155  62.603  40.270  0.00  0.00            
ATOM   3461  OD1 ASP X 211      19.073  63.479  40.028  0.00  0.00            
ATOM   3462  OD2 ASP X 211      18.006  61.454  39.820  0.00  0.00            
ATOM   3463  C   ASP X 211      14.906  62.532  42.521  0.00  0.00            
ATOM   3464  O   ASP X 211      13.985  63.315  42.710  0.00  0.00            
ATOM   3465  N   PHE X 212      15.238  61.608  43.411  0.00  0.00            
ATOM   3466  H   PHE X 212      16.115  61.150  43.209  0.00  0.00            
ATOM   3467  CA  PHE X 212      14.394  61.215  44.570  0.00  0.00            
ATOM   3468  HA  PHE X 212      15.080  60.473  44.977  0.00  0.00            
ATOM   3469  CB  PHE X 212      14.220  62.324  45.631  0.00  0.00            
ATOM   3470  HB2 PHE X 212      13.417  62.968  45.252  0.00  0.00            
ATOM   3471  HB3 PHE X 212      13.734  61.914  46.525  0.00  0.00            
ATOM   3472  CG  PHE X 212      15.560  62.917  46.031  0.00  0.00            
ATOM   3473  CD1 PHE X 212      16.394  62.288  46.915  0.00  0.00            
ATOM   3474  HD1 PHE X 212      16.019  61.452  47.488  0.00  0.00            
ATOM   3475  CE1 PHE X 212      17.721  62.726  47.070  0.00  0.00            
ATOM   3476  HE1 PHE X 212      18.340  62.228  47.801  0.00  0.00            
ATOM   3477  CZ  PHE X 212      18.239  63.764  46.327  0.00  0.00            
ATOM   3478  HZ  PHE X 212      19.275  64.070  46.315  0.00  0.00            
ATOM   3479  CE2 PHE X 212      17.319  64.507  45.495  0.00  0.00            
ATOM   3480  HE2 PHE X 212      17.618  65.428  45.017  0.00  0.00            
ATOM   3481  CD2 PHE X 212      16.024  64.031  45.389  0.00  0.00            
ATOM   3482  HD2 PHE X 212      15.391  64.501  44.651  0.00  0.00            
ATOM   3483  C   PHE X 212      13.071  60.381  44.321  0.00  0.00            
ATOM   3484  O   PHE X 212      12.830  59.542  45.135  0.00  0.00            
ATOM   3485  N   VAL X 213      12.273  60.745  43.296  0.00  0.00            
ATOM   3486  H   VAL X 213      12.679  61.429  42.673  0.00  0.00            
ATOM   3487  CA  VAL X 213      10.902  60.259  43.109  0.00  0.00            
ATOM   3488  HA  VAL X 213      10.373  60.716  43.945  0.00  0.00            
ATOM   3489  CB  VAL X 213      10.227  60.979  41.846  0.00  0.00            
ATOM   3490  HB  VAL X 213      10.586  60.394  40.999  0.00  0.00            
ATOM   3491  CG1 VAL X 213       8.705  60.834  41.844  0.00  0.00            
ATOM   3492 HG11 VAL X 213       8.295  61.363  42.714  0.00  0.00            
ATOM   3493 HG12 VAL X 213       8.269  61.088  40.870  0.00  0.00            
ATOM   3494 HG13 VAL X 213       8.443  59.774  41.947  0.00  0.00            
ATOM   3495  CG2 VAL X 213      10.427  62.558  41.924  0.00  0.00            
ATOM   3496 HG21 VAL X 213      11.457  62.826  42.191  0.00  0.00            
ATOM   3497 HG22 VAL X 213      10.119  63.249  41.129  0.00  0.00            
ATOM   3498 HG23 VAL X 213       9.857  62.944  42.778  0.00  0.00            
ATOM   3499  C   VAL X 213      10.766  58.702  43.095  0.00  0.00            
ATOM   3500  O   VAL X 213       9.734  58.184  43.626  0.00  0.00            
ATOM   3501  N   PRO X 214      11.771  57.895  42.583  0.00  0.00            
ATOM   3502  CD  PRO X 214      12.927  58.258  41.811  0.00  0.00            
ATOM   3503  HD2 PRO X 214      13.676  58.587  42.542  0.00  0.00            
ATOM   3504  HD3 PRO X 214      12.730  58.949  40.982  0.00  0.00            
ATOM   3505  CG  PRO X 214      13.418  56.956  41.207  0.00  0.00            
ATOM   3506  HG2 PRO X 214      14.484  56.938  40.948  0.00  0.00            
ATOM   3507  HG3 PRO X 214      12.940  56.762  40.239  0.00  0.00            
ATOM   3508  CB  PRO X 214      12.976  55.838  42.110  0.00  0.00            
ATOM   3509  HB2 PRO X 214      13.620  55.665  42.981  0.00  0.00            
ATOM   3510  HB3 PRO X 214      12.911  54.894  41.554  0.00  0.00            
ATOM   3511  CA  PRO X 214      11.684  56.382  42.675  0.00  0.00            
ATOM   3512  HA  PRO X 214      10.884  56.143  41.974  0.00  0.00            
ATOM   3513  C   PRO X 214      11.453  55.805  44.090  0.00  0.00            
ATOM   3514  O   PRO X 214      10.866  54.756  44.228  0.00  0.00            
ATOM   3515  N   PHE X 215      11.823  56.558  45.103  0.00  0.00            
ATOM   3516  H   PHE X 215      12.258  57.457  44.955  0.00  0.00            
ATOM   3517  CA  PHE X 215      11.495  56.117  46.547  0.00  0.00            
ATOM   3518  HA  PHE X 215      12.122  56.803  47.116  0.00  0.00            
ATOM   3519  CB  PHE X 215       9.933  56.333  46.855  0.00  0.00            
ATOM   3520  HB2 PHE X 215       9.374  55.977  45.981  0.00  0.00            
ATOM   3521  HB3 PHE X 215       9.673  55.642  47.667  0.00  0.00            
ATOM   3522  CG  PHE X 215       9.445  57.679  47.216  0.00  0.00            
ATOM   3523  CD1 PHE X 215      10.229  58.800  46.898  0.00  0.00            
ATOM   3524  HD1 PHE X 215      11.142  58.672  46.334  0.00  0.00            
ATOM   3525  CE1 PHE X 215       9.707  60.079  47.227  0.00  0.00            
ATOM   3526  HE1 PHE X 215      10.287  60.975  47.063  0.00  0.00            
ATOM   3527  CZ  PHE X 215       8.473  60.233  47.821  0.00  0.00            
ATOM   3528  HZ  PHE X 215       8.000  61.196  47.948  0.00  0.00            
ATOM   3529  CE2 PHE X 215       7.656  59.098  48.005  0.00  0.00            
ATOM   3530  HE2 PHE X 215       6.718  59.182  48.533  0.00  0.00            
ATOM   3531  CD2 PHE X 215       8.209  57.823  47.825  0.00  0.00            
ATOM   3532  HD2 PHE X 215       7.664  56.991  48.245  0.00  0.00            
ATOM   3533  C   PHE X 215      12.069  54.676  46.811  0.00  0.00            
ATOM   3534  O   PHE X 215      13.259  54.476  46.595  0.00  0.00            
ATOM   3535  N   GLY X 216      11.291  53.646  47.281  0.00  0.00            
ATOM   3536  H   GLY X 216      10.303  53.818  47.169  0.00  0.00            
ATOM   3537  CA  GLY X 216      11.823  52.361  47.751  0.00  0.00            
ATOM   3538  HA2 GLY X 216      12.219  52.336  48.766  0.00  0.00            
ATOM   3539  HA3 GLY X 216      10.926  51.744  47.795  0.00  0.00            
ATOM   3540  C   GLY X 216      12.794  51.650  46.768  0.00  0.00            
ATOM   3541  O   GLY X 216      13.678  50.928  47.124  0.00  0.00            
ATOM   3542  N   LYS X 217      12.633  51.819  45.444  0.00  0.00            
ATOM   3543  H   LYS X 217      11.916  52.432  45.084  0.00  0.00            
ATOM   3544  CA  LYS X 217      13.326  50.970  44.431  0.00  0.00            
ATOM   3545  HA  LYS X 217      13.240  49.920  44.712  0.00  0.00            
ATOM   3546  CB  LYS X 217      12.536  51.087  43.160  0.00  0.00            
ATOM   3547  HB2 LYS X 217      12.528  52.104  42.766  0.00  0.00            
ATOM   3548  HB3 LYS X 217      13.012  50.462  42.404  0.00  0.00            
ATOM   3549  CG  LYS X 217      11.101  50.701  43.382  0.00  0.00            
ATOM   3550  HG2 LYS X 217      11.009  49.635  43.591  0.00  0.00            
ATOM   3551  HG3 LYS X 217      10.615  51.325  44.132  0.00  0.00            
ATOM   3552  CD  LYS X 217      10.293  50.932  42.078  0.00  0.00            
ATOM   3553  HD2 LYS X 217      10.400  51.955  41.718  0.00  0.00            
ATOM   3554  HD3 LYS X 217      10.799  50.384  41.283  0.00  0.00            
ATOM   3555  CE  LYS X 217       8.842  50.463  42.276  0.00  0.00            
ATOM   3556  HE2 LYS X 217       8.349  50.639  41.320  0.00  0.00            
ATOM   3557  HE3 LYS X 217       8.825  49.433  42.633  0.00  0.00            
ATOM   3558  NZ  LYS X 217       8.074  51.198  43.366  0.00  0.00            
ATOM   3559  HZ1 LYS X 217       8.423  50.924  44.274  0.00  0.00            
ATOM   3560  HZ2 LYS X 217       8.160  52.200  43.273  0.00  0.00            
ATOM   3561  HZ3 LYS X 217       7.104  50.923  43.414  0.00  0.00            
ATOM   3562  C   LYS X 217      14.764  51.406  44.210  0.00  0.00            
ATOM   3563  O   LYS X 217      15.607  50.645  43.676  0.00  0.00            
ATOM   3564  N   GLY X 218      15.169  52.555  44.756  0.00  0.00            
ATOM   3565  H   GLY X 218      14.518  53.146  45.252  0.00  0.00            
ATOM   3566  CA  GLY X 218      16.522  53.048  44.818  0.00  0.00            
ATOM   3567  HA2 GLY X 218      17.017  53.137  43.851  0.00  0.00            
ATOM   3568  HA3 GLY X 218      16.647  54.011  45.314  0.00  0.00            
ATOM   3569  C   GLY X 218      17.421  52.167  45.688  0.00  0.00            
ATOM   3570  O   GLY X 218      18.601  52.011  45.421  0.00  0.00            
ATOM   3571  N   ILE X 219      16.864  51.472  46.664  0.00  0.00            
ATOM   3572  H   ILE X 219      15.910  51.632  46.952  0.00  0.00            
ATOM   3573  CA  ILE X 219      17.632  50.597  47.509  0.00  0.00            
ATOM   3574  HA  ILE X 219      18.615  50.972  47.795  0.00  0.00            
ATOM   3575  CB  ILE X 219      16.890  50.216  48.776  0.00  0.00            
ATOM   3576  HB  ILE X 219      15.902  49.901  48.442  0.00  0.00            
ATOM   3577  CG2 ILE X 219      17.403  48.983  49.521  0.00  0.00            
ATOM   3578 HG21 ILE X 219      17.289  48.037  48.978  0.00  0.00            
ATOM   3579 HG22 ILE X 219      18.462  49.209  49.696  0.00  0.00            
ATOM   3580 HG23 ILE X 219      16.920  48.910  50.503  0.00  0.00            
ATOM   3581  CG1 ILE X 219      16.697  51.430  49.737  0.00  0.00            
ATOM   3582 HG12 ILE X 219      17.673  51.549  50.207  0.00  0.00            
ATOM   3583 HG13 ILE X 219      16.525  52.340  49.162  0.00  0.00            
ATOM   3584  CD1 ILE X 219      15.539  51.430  50.755  0.00  0.00            
ATOM   3585 HD11 ILE X 219      15.571  50.506  51.346  0.00  0.00            
ATOM   3586 HD12 ILE X 219      15.612  52.200  51.533  0.00  0.00            
ATOM   3587 HD13 ILE X 219      14.561  51.499  50.263  0.00  0.00            
ATOM   3588  C   ILE X 219      17.988  49.368  46.757  0.00  0.00            
ATOM   3589  O   ILE X 219      19.078  48.814  46.869  0.00  0.00            
ATOM   3590  N   ARG X 220      17.016  48.869  45.911  0.00  0.00            
ATOM   3591  H   ARG X 220      16.182  49.439  45.885  0.00  0.00            
ATOM   3592  CA  ARG X 220      17.177  47.614  45.112  0.00  0.00            
ATOM   3593  HA  ARG X 220      17.468  46.773  45.741  0.00  0.00            
ATOM   3594  CB  ARG X 220      15.882  47.294  44.395  0.00  0.00            
ATOM   3595  HB2 ARG X 220      14.999  47.694  44.893  0.00  0.00            
ATOM   3596  HB3 ARG X 220      15.865  47.848  43.457  0.00  0.00            
ATOM   3597  CG  ARG X 220      15.772  45.772  44.106  0.00  0.00            
ATOM   3598  HG2 ARG X 220      16.702  45.353  43.723  0.00  0.00            
ATOM   3599  HG3 ARG X 220      15.455  45.221  44.991  0.00  0.00            
ATOM   3600  CD  ARG X 220      14.685  45.457  43.089  0.00  0.00            
ATOM   3601  HD2 ARG X 220      14.585  44.372  43.071  0.00  0.00            
ATOM   3602  HD3 ARG X 220      13.831  46.117  43.242  0.00  0.00            
ATOM   3603  NE  ARG X 220      15.250  45.931  41.844  0.00  0.00            
ATOM   3604  HE  ARG X 220      15.233  46.930  41.695  0.00  0.00            
ATOM   3605  CZ  ARG X 220      15.862  45.287  40.843  0.00  0.00            
ATOM   3606  NH1 ARG X 220      16.100  43.996  40.885  0.00  0.00            
ATOM   3607 HH11 ARG X 220      15.931  43.545  41.773  0.00  0.00            
ATOM   3608 HH12 ARG X 220      16.323  43.445  40.068  0.00  0.00            
ATOM   3609  NH2 ARG X 220      16.333  45.881  39.787  0.00  0.00            
ATOM   3610 HH21 ARG X 220      16.465  46.872  39.929  0.00  0.00            
ATOM   3611 HH22 ARG X 220      17.015  45.396  39.220  0.00  0.00            
ATOM   3612  C   ARG X 220      18.323  47.838  44.148  0.00  0.00            
ATOM   3613  O   ARG X 220      19.184  46.987  44.132  0.00  0.00            
ATOM   3614  N   GLU X 221      18.396  49.005  43.400  0.00  0.00            
ATOM   3615  H   GLU X 221      17.708  49.734  43.524  0.00  0.00            
ATOM   3616  CA  GLU X 221      19.494  49.196  42.514  0.00  0.00            
ATOM   3617  HA  GLU X 221      19.717  48.435  41.767  0.00  0.00            
ATOM   3618  CB  GLU X 221      19.216  50.452  41.690  0.00  0.00            
ATOM   3619  HB2 GLU X 221      19.377  51.374  42.249  0.00  0.00            
ATOM   3620  HB3 GLU X 221      19.920  50.325  40.867  0.00  0.00            
ATOM   3621  CG  GLU X 221      17.806  50.529  41.060  0.00  0.00            
ATOM   3622  HG2 GLU X 221      17.075  50.953  41.749  0.00  0.00            
ATOM   3623  HG3 GLU X 221      17.693  51.238  40.240  0.00  0.00            
ATOM   3624  CD  GLU X 221      17.410  49.113  40.524  0.00  0.00            
ATOM   3625  OE1 GLU X 221      16.409  48.492  41.009  0.00  0.00            
ATOM   3626  OE2 GLU X 221      18.048  48.622  39.569  0.00  0.00            
ATOM   3627  C   GLU X 221      20.795  49.356  43.173  0.00  0.00            
ATOM   3628  O   GLU X 221      21.809  48.832  42.736  0.00  0.00            
ATOM   3629  N   ASP X 222      20.844  49.896  44.378  0.00  0.00            
ATOM   3630  H   ASP X 222      20.114  50.485  44.751  0.00  0.00            
ATOM   3631  CA  ASP X 222      22.055  49.999  45.206  0.00  0.00            
ATOM   3632  HA  ASP X 222      22.875  50.335  44.571  0.00  0.00            
ATOM   3633  CB  ASP X 222      21.982  50.945  46.335  0.00  0.00            
ATOM   3634  HB2 ASP X 222      21.048  50.882  46.892  0.00  0.00            
ATOM   3635  HB3 ASP X 222      22.685  50.604  47.095  0.00  0.00            
ATOM   3636  CG  ASP X 222      22.267  52.406  45.904  0.00  0.00            
ATOM   3637  OD1 ASP X 222      22.471  52.738  44.712  0.00  0.00            
ATOM   3638  OD2 ASP X 222      22.360  53.291  46.778  0.00  0.00            
ATOM   3639  C   ASP X 222      22.527  48.567  45.692  0.00  0.00            
ATOM   3640  O   ASP X 222      23.727  48.267  45.567  0.00  0.00            
ATOM   3641  N   ILE X 223      21.646  47.666  46.093  0.00  0.00            
ATOM   3642  H   ILE X 223      20.697  47.983  46.232  0.00  0.00            
ATOM   3643  CA  ILE X 223      22.031  46.283  46.431  0.00  0.00            
ATOM   3644  HA  ILE X 223      22.868  46.262  47.128  0.00  0.00            
ATOM   3645  CB  ILE X 223      20.889  45.531  47.141  0.00  0.00            
ATOM   3646  HB  ILE X 223      19.965  45.635  46.572  0.00  0.00            
ATOM   3647  CG2 ILE X 223      21.267  44.006  47.184  0.00  0.00            
ATOM   3648 HG21 ILE X 223      21.313  43.554  46.186  0.00  0.00            
ATOM   3649 HG22 ILE X 223      22.265  43.915  47.631  0.00  0.00            
ATOM   3650 HG23 ILE X 223      20.530  43.458  47.786  0.00  0.00            
ATOM   3651  CG1 ILE X 223      20.524  46.084  48.543  0.00  0.00            
ATOM   3652 HG12 ILE X 223      21.402  46.188  49.180  0.00  0.00            
ATOM   3653 HG13 ILE X 223      20.136  47.077  48.319  0.00  0.00            
ATOM   3654  CD1 ILE X 223      19.384  45.330  49.206  0.00  0.00            
ATOM   3655 HD11 ILE X 223      19.030  45.869  50.094  0.00  0.00            
ATOM   3656 HD12 ILE X 223      18.480  45.306  48.584  0.00  0.00            
ATOM   3657 HD13 ILE X 223      19.627  44.301  49.498  0.00  0.00            
ATOM   3658  C   ILE X 223      22.489  45.616  45.126  0.00  0.00            
ATOM   3659  O   ILE X 223      23.535  44.977  45.186  0.00  0.00            
ATOM   3660  N   ALA X 224      21.817  45.906  44.008  0.00  0.00            
ATOM   3661  H   ALA X 224      20.974  46.460  44.068  0.00  0.00            
ATOM   3662  CA  ALA X 224      22.081  45.221  42.768  0.00  0.00            
ATOM   3663  HA  ALA X 224      22.184  44.139  42.855  0.00  0.00            
ATOM   3664  CB  ALA X 224      20.875  45.497  41.840  0.00  0.00            
ATOM   3665  HB1 ALA X 224      20.743  44.766  41.033  0.00  0.00            
ATOM   3666  HB2 ALA X 224      19.958  45.355  42.424  0.00  0.00            
ATOM   3667  HB3 ALA X 224      20.894  46.536  41.487  0.00  0.00            
ATOM   3668  C   ALA X 224      23.425  45.580  42.104  0.00  0.00            
ATOM   3669  O   ALA X 224      23.785  44.885  41.195  0.00  0.00            
ATOM   3670  N   ARG X 225      24.178  46.647  42.581  0.00  0.00            
ATOM   3671  H   ARG X 225      23.630  47.332  43.084  0.00  0.00            
ATOM   3672  CA  ARG X 225      25.544  47.014  42.188  0.00  0.00            
ATOM   3673  HA  ARG X 225      25.666  46.861  41.116  0.00  0.00            
ATOM   3674  CB  ARG X 225      25.787  48.448  42.609  0.00  0.00            
ATOM   3675  HB2 ARG X 225      24.907  49.000  42.276  0.00  0.00            
ATOM   3676  HB3 ARG X 225      25.921  48.454  43.691  0.00  0.00            
ATOM   3677  CG  ARG X 225      27.083  49.184  41.997  0.00  0.00            
ATOM   3678  HG2 ARG X 225      27.887  48.839  42.647  0.00  0.00            
ATOM   3679  HG3 ARG X 225      27.125  48.876  40.952  0.00  0.00            
ATOM   3680  CD  ARG X 225      27.052  50.688  42.018  0.00  0.00            
ATOM   3681  HD2 ARG X 225      27.331  51.012  43.021  0.00  0.00            
ATOM   3682  HD3 ARG X 225      27.700  51.056  41.223  0.00  0.00            
ATOM   3683  NE  ARG X 225      25.717  51.187  41.641  0.00  0.00            
ATOM   3684  HE  ARG X 225      25.513  51.113  40.654  0.00  0.00            
ATOM   3685  CZ  ARG X 225      24.876  51.803  42.346  0.00  0.00            
ATOM   3686  NH1 ARG X 225      25.077  52.200  43.552  0.00  0.00            
ATOM   3687 HH11 ARG X 225      25.924  51.890  44.005  0.00  0.00            
ATOM   3688 HH12 ARG X 225      24.251  52.518  44.040  0.00  0.00            
ATOM   3689  NH2 ARG X 225      23.671  51.938  41.843  0.00  0.00            
ATOM   3690 HH21 ARG X 225      23.432  51.507  40.962  0.00  0.00            
ATOM   3691 HH22 ARG X 225      22.966  52.475  42.328  0.00  0.00            
ATOM   3692  C   ARG X 225      26.684  46.106  42.747  0.00  0.00            
ATOM   3693  O   ARG X 225      27.724  46.080  42.082  0.00  0.00            
ATOM   3694  N   ARG X 226      26.420  45.372  43.868  0.00  0.00            
ATOM   3695  H   ARG X 226      25.462  45.497  44.162  0.00  0.00            
ATOM   3696  CA  ARG X 226      27.423  44.579  44.709  0.00  0.00            
ATOM   3697  HA  ARG X 226      28.288  44.391  44.074  0.00  0.00            
ATOM   3698  CB  ARG X 226      27.776  45.359  46.035  0.00  0.00            
ATOM   3699  HB2 ARG X 226      26.839  45.676  46.494  0.00  0.00            
ATOM   3700  HB3 ARG X 226      28.324  44.704  46.712  0.00  0.00            
ATOM   3701  CG  ARG X 226      28.622  46.568  45.751  0.00  0.00            
ATOM   3702  HG2 ARG X 226      27.987  47.104  45.045  0.00  0.00            
ATOM   3703  HG3 ARG X 226      28.662  47.387  46.470  0.00  0.00            
ATOM   3704  CD  ARG X 226      29.968  46.284  45.135  0.00  0.00            
ATOM   3705  HD2 ARG X 226      29.843  45.764  44.186  0.00  0.00            
ATOM   3706  HD3 ARG X 226      30.516  47.160  44.787  0.00  0.00            
ATOM   3707  NE  ARG X 226      30.908  45.481  45.973  0.00  0.00            
ATOM   3708  HE  ARG X 226      30.881  44.492  46.173  0.00  0.00            
ATOM   3709  CZ  ARG X 226      32.052  45.910  46.497  0.00  0.00            
ATOM   3710  NH1 ARG X 226      32.409  47.120  46.385  0.00  0.00            
ATOM   3711 HH11 ARG X 226      31.698  47.755  46.053  0.00  0.00            
ATOM   3712 HH12 ARG X 226      33.351  47.392  46.624  0.00  0.00            
ATOM   3713  NH2 ARG X 226      32.915  44.980  46.793  0.00  0.00            
ATOM   3714 HH21 ARG X 226      32.730  43.988  46.753  0.00  0.00            
ATOM   3715 HH22 ARG X 226      33.861  45.311  46.913  0.00  0.00            
ATOM   3716  C   ARG X 226      26.924  43.184  45.021  0.00  0.00            
ATOM   3717  O   ARG X 226      27.763  42.366  45.399  0.00  0.00            
ATOM   3718  N   PHE X 227      25.639  42.840  44.963  0.00  0.00            
ATOM   3719  H   PHE X 227      24.908  43.527  44.847  0.00  0.00            
ATOM   3720  CA  PHE X 227      25.072  41.538  45.258  0.00  0.00            
ATOM   3721  HA  PHE X 227      25.565  41.270  46.192  0.00  0.00            
ATOM   3722  CB  PHE X 227      23.536  41.612  45.456  0.00  0.00            
ATOM   3723  HB2 PHE X 227      23.378  41.979  46.478  0.00  0.00            
ATOM   3724  HB3 PHE X 227      23.039  42.338  44.800  0.00  0.00            
ATOM   3725  CG  PHE X 227      22.919  40.222  45.334  0.00  0.00            
ATOM   3726  CD1 PHE X 227      23.208  39.245  46.235  0.00  0.00            
ATOM   3727  HD1 PHE X 227      23.994  39.394  46.961  0.00  0.00            
ATOM   3728  CE1 PHE X 227      22.689  37.890  46.119  0.00  0.00            
ATOM   3729  HE1 PHE X 227      22.965  37.114  46.819  0.00  0.00            
ATOM   3730  CZ  PHE X 227      21.760  37.627  45.081  0.00  0.00            
ATOM   3731  HZ  PHE X 227      21.421  36.634  44.824  0.00  0.00            
ATOM   3732  CE2 PHE X 227      21.323  38.648  44.264  0.00  0.00            
ATOM   3733  HE2 PHE X 227      20.629  38.465  43.456  0.00  0.00            
ATOM   3734  CD2 PHE X 227      21.893  39.969  44.353  0.00  0.00            
ATOM   3735  HD2 PHE X 227      21.571  40.702  43.628  0.00  0.00            
ATOM   3736  C   PHE X 227      25.346  40.470  44.216  0.00  0.00            
ATOM   3737  O   PHE X 227      25.770  39.416  44.660  0.00  0.00            
ATOM   3738  N   PRO X 228      25.091  40.640  42.907  0.00  0.00            
ATOM   3739  CD  PRO X 228      24.561  41.855  42.318  0.00  0.00            
ATOM   3740  HD2 PRO X 228      25.430  42.498  42.129  0.00  0.00            
ATOM   3741  HD3 PRO X 228      23.868  42.481  42.894  0.00  0.00            
ATOM   3742  CG  PRO X 228      23.885  41.299  41.029  0.00  0.00            
ATOM   3743  HG2 PRO X 228      23.769  42.067  40.255  0.00  0.00            
ATOM   3744  HG3 PRO X 228      22.888  40.935  41.305  0.00  0.00            
ATOM   3745  CB  PRO X 228      24.759  40.196  40.556  0.00  0.00            
ATOM   3746  HB2 PRO X 228      25.600  40.639  40.008  0.00  0.00            
ATOM   3747  HB3 PRO X 228      24.337  39.415  39.911  0.00  0.00            
ATOM   3748  CA  PRO X 228      25.244  39.597  41.906  0.00  0.00            
ATOM   3749  HA  PRO X 228      24.679  38.689  42.120  0.00  0.00            
ATOM   3750  C   PRO X 228      26.622  39.033  41.740  0.00  0.00            
ATOM   3751  O   PRO X 228      26.794  37.865  41.409  0.00  0.00            
ATOM   3752  N   LEU X 229      27.744  39.731  42.044  0.00  0.00            
ATOM   3753  H   LEU X 229      27.623  40.734  42.043  0.00  0.00            
ATOM   3754  CA  LEU X 229      29.081  39.256  42.118  0.00  0.00            
ATOM   3755  HA  LEU X 229      29.122  38.238  41.731  0.00  0.00            
ATOM   3756  CB  LEU X 229      29.888  40.094  41.121  0.00  0.00            
ATOM   3757  HB2 LEU X 229      29.823  41.162  41.325  0.00  0.00            
ATOM   3758  HB3 LEU X 229      30.931  39.778  41.151  0.00  0.00            
ATOM   3759  CG  LEU X 229      29.555  39.826  39.624  0.00  0.00            
ATOM   3760  HG  LEU X 229      28.529  40.070  39.349  0.00  0.00            
ATOM   3761  CD1 LEU X 229      30.370  40.681  38.653  0.00  0.00            
ATOM   3762 HD11 LEU X 229      31.437  40.434  38.596  0.00  0.00            
ATOM   3763 HD12 LEU X 229      29.909  40.518  37.671  0.00  0.00            
ATOM   3764 HD13 LEU X 229      30.281  41.734  38.948  0.00  0.00            
ATOM   3765  CD2 LEU X 229      29.767  38.327  39.135  0.00  0.00            
ATOM   3766 HD21 LEU X 229      29.558  38.197  38.067  0.00  0.00            
ATOM   3767 HD22 LEU X 229      30.821  38.069  39.302  0.00  0.00            
ATOM   3768 HD23 LEU X 229      29.069  37.647  39.640  0.00  0.00            
ATOM   3769  C   LEU X 229      29.649  39.205  43.508  0.00  0.00            
ATOM   3770  O   LEU X 229      30.862  39.259  43.628  0.00  0.00            
ATOM   3771  N   TYR X 230      28.831  39.124  44.583  0.00  0.00            
ATOM   3772  H   TYR X 230      27.855  39.036  44.340  0.00  0.00            
ATOM   3773  CA  TYR X 230      29.174  39.182  45.979  0.00  0.00            
ATOM   3774  HA  TYR X 230      29.569  40.158  46.262  0.00  0.00            
ATOM   3775  CB  TYR X 230      27.866  38.982  46.790  0.00  0.00            
ATOM   3776  HB2 TYR X 230      27.295  39.918  46.745  0.00  0.00            
ATOM   3777  HB3 TYR X 230      27.276  38.158  46.370  0.00  0.00            
ATOM   3778  CG  TYR X 230      28.030  38.726  48.259  0.00  0.00            
ATOM   3779  CD1 TYR X 230      28.508  39.789  49.056  0.00  0.00            
ATOM   3780  HD1 TYR X 230      28.695  40.776  48.660  0.00  0.00            
ATOM   3781  CE1 TYR X 230      28.670  39.676  50.412  0.00  0.00            
ATOM   3782  HE1 TYR X 230      28.977  40.527  51.002  0.00  0.00            
ATOM   3783  CZ  TYR X 230      28.381  38.309  51.091  0.00  0.00            
ATOM   3784  OH  TYR X 230      28.437  38.055  52.450  0.00  0.00            
ATOM   3785  HH  TYR X 230      28.545  38.898  52.924  0.00  0.00            
ATOM   3786  CE2 TYR X 230      27.939  37.158  50.228  0.00  0.00            
ATOM   3787  HE2 TYR X 230      27.700  36.165  50.580  0.00  0.00            
ATOM   3788  CD2 TYR X 230      27.778  37.412  48.827  0.00  0.00            
ATOM   3789  HD2 TYR X 230      27.325  36.624  48.244  0.00  0.00            
ATOM   3790  C   TYR X 230      30.267  38.164  46.403  0.00  0.00            
ATOM   3791  O   TYR X 230      31.171  38.508  47.174  0.00  0.00            
ATOM   3792  N   PRO X 231      30.267  36.858  45.895  0.00  0.00            
ATOM   3793  CD  PRO X 231      29.269  36.184  45.070  0.00  0.00            
ATOM   3794  HD2 PRO X 231      29.064  36.693  44.121  0.00  0.00            
ATOM   3795  HD3 PRO X 231      28.346  36.056  45.649  0.00  0.00            
ATOM   3796  CG  PRO X 231      30.054  34.881  44.616  0.00  0.00            
ATOM   3797  HG2 PRO X 231      30.696  35.133  43.762  0.00  0.00            
ATOM   3798  HG3 PRO X 231      29.414  34.050  44.294  0.00  0.00            
ATOM   3799  CB  PRO X 231      30.879  34.509  45.867  0.00  0.00            
ATOM   3800  HB2 PRO X 231      31.710  33.891  45.505  0.00  0.00            
ATOM   3801  HB3 PRO X 231      30.250  33.925  46.550  0.00  0.00            
ATOM   3802  CA  PRO X 231      31.247  35.874  46.379  0.00  0.00            
ATOM   3803  HA  PRO X 231      31.066  35.856  47.454  0.00  0.00            
ATOM   3804  C   PRO X 231      32.740  36.244  46.051  0.00  0.00            
ATOM   3805  O   PRO X 231      33.660  35.877  46.741  0.00  0.00            
ATOM   3806  N   LEU X 232      32.874  36.980  44.967  0.00  0.00            
ATOM   3807  H   LEU X 232      32.064  37.452  44.592  0.00  0.00            
ATOM   3808  CA  LEU X 232      34.156  37.424  44.427  0.00  0.00            
ATOM   3809  HA  LEU X 232      34.830  36.567  44.430  0.00  0.00            
ATOM   3810  CB  LEU X 232      34.139  37.851  42.958  0.00  0.00            
ATOM   3811  HB2 LEU X 232      33.152  38.250  42.727  0.00  0.00            
ATOM   3812  HB3 LEU X 232      34.909  38.617  42.863  0.00  0.00            
ATOM   3813  CG  LEU X 232      34.430  36.783  41.960  0.00  0.00            
ATOM   3814  HG  LEU X 232      33.735  35.977  42.195  0.00  0.00            
ATOM   3815  CD1 LEU X 232      34.333  37.421  40.562  0.00  0.00            
ATOM   3816 HD11 LEU X 232      34.632  36.742  39.754  0.00  0.00            
ATOM   3817 HD12 LEU X 232      33.327  37.706  40.229  0.00  0.00            
ATOM   3818 HD13 LEU X 232      35.068  38.219  40.403  0.00  0.00            
ATOM   3819  CD2 LEU X 232      35.721  36.041  41.944  0.00  0.00            
ATOM   3820 HD21 LEU X 232      35.777  35.318  42.768  0.00  0.00            
ATOM   3821 HD22 LEU X 232      35.746  35.543  40.967  0.00  0.00            
ATOM   3822 HD23 LEU X 232      36.582  36.720  41.957  0.00  0.00            
ATOM   3823  C   LEU X 232      34.894  38.430  45.385  0.00  0.00            
ATOM   3824  O   LEU X 232      36.091  38.576  45.352  0.00  0.00            
ATOM   3825  N   ASP X 233      34.137  39.110  46.260  0.00  0.00            
ATOM   3826  H   ASP X 233      33.168  38.844  46.361  0.00  0.00            
ATOM   3827  CA  ASP X 233      34.731  40.045  47.212  0.00  0.00            
ATOM   3828  HA  ASP X 233      35.425  40.740  46.739  0.00  0.00            
ATOM   3829  CB  ASP X 233      33.585  40.785  47.886  0.00  0.00            
ATOM   3830  HB2 ASP X 233      32.918  40.089  48.395  0.00  0.00            
ATOM   3831  HB3 ASP X 233      34.092  41.495  48.540  0.00  0.00            
ATOM   3832  CG  ASP X 233      32.806  41.731  46.934  0.00  0.00            
ATOM   3833  OD1 ASP X 233      33.086  41.884  45.720  0.00  0.00            
ATOM   3834  OD2 ASP X 233      31.804  42.409  47.444  0.00  0.00            
ATOM   3835  C   ASP X 233      35.677  39.350  48.274  0.00  0.00            
ATOM   3836  O   ASP X 233      36.315  40.031  48.989  0.00  0.00            
ATOM   3837  N   PHE X 234      35.519  38.011  48.499  0.00  0.00            
ATOM   3838  H   PHE X 234      34.752  37.541  48.039  0.00  0.00            
ATOM   3839  CA  PHE X 234      36.371  37.239  49.488  0.00  0.00            
ATOM   3840  HA  PHE X 234      36.977  37.981  50.009  0.00  0.00            
ATOM   3841  CB  PHE X 234      35.432  36.313  50.391  0.00  0.00            
ATOM   3842  HB2 PHE X 234      35.072  35.495  49.756  0.00  0.00            
ATOM   3843  HB3 PHE X 234      35.978  35.835  51.214  0.00  0.00            
ATOM   3844  CG  PHE X 234      34.345  37.088  51.054  0.00  0.00            
ATOM   3845  CD1 PHE X 234      34.472  37.558  52.399  0.00  0.00            
ATOM   3846  HD1 PHE X 234      35.459  37.539  52.836  0.00  0.00            
ATOM   3847  CE1 PHE X 234      33.387  38.191  53.092  0.00  0.00            
ATOM   3848  HE1 PHE X 234      33.528  38.525  54.110  0.00  0.00            
ATOM   3849  CZ  PHE X 234      32.160  38.389  52.367  0.00  0.00            
ATOM   3850  HZ  PHE X 234      31.291  38.831  52.831  0.00  0.00            
ATOM   3851  CE2 PHE X 234      32.014  37.869  51.087  0.00  0.00            
ATOM   3852  HE2 PHE X 234      31.037  37.931  50.629  0.00  0.00            
ATOM   3853  CD2 PHE X 234      33.071  37.173  50.462  0.00  0.00            
ATOM   3854  HD2 PHE X 234      32.896  36.623  49.549  0.00  0.00            
ATOM   3855  C   PHE X 234      37.402  36.453  48.684  0.00  0.00            
ATOM   3856  O   PHE X 234      38.254  35.766  49.270  0.00  0.00            
ATOM   3857  N   THR X 235      37.434  36.432  47.340  0.00  0.00            
ATOM   3858  H   THR X 235      36.627  36.952  47.026  0.00  0.00            
ATOM   3859  CA  THR X 235      38.064  35.443  46.519  0.00  0.00            
ATOM   3860  HA  THR X 235      38.825  34.963  47.134  0.00  0.00            
ATOM   3861  CB  THR X 235      37.143  34.252  46.103  0.00  0.00            
ATOM   3862  HB  THR X 235      37.703  33.669  45.372  0.00  0.00            
ATOM   3863  CG2 THR X 235      36.794  33.305  47.275  0.00  0.00            
ATOM   3864 HG21 THR X 235      36.286  32.417  46.880  0.00  0.00            
ATOM   3865 HG22 THR X 235      37.723  32.920  47.714  0.00  0.00            
ATOM   3866 HG23 THR X 235      36.178  33.857  47.995  0.00  0.00            
ATOM   3867  OG1 THR X 235      35.926  34.703  45.449  0.00  0.00            
ATOM   3868  HG1 THR X 235      35.265  35.003  46.097  0.00  0.00            
ATOM   3869  C   THR X 235      38.851  36.006  45.338  0.00  0.00            
ATOM   3870  O   THR X 235      39.884  35.401  45.076  0.00  0.00            
ATOM   3871  N   ASP X 236      38.502  37.153  44.751  0.00  0.00            
ATOM   3872  H   ASP X 236      37.550  37.449  44.912  0.00  0.00            
ATOM   3873  CA  ASP X 236      39.396  37.708  43.676  0.00  0.00            
ATOM   3874  HA  ASP X 236      39.478  36.908  42.940  0.00  0.00            
ATOM   3875  CB  ASP X 236      38.676  38.855  42.947  0.00  0.00            
ATOM   3876  HB2 ASP X 236      39.277  39.114  42.075  0.00  0.00            
ATOM   3877  HB3 ASP X 236      37.714  38.419  42.678  0.00  0.00            
ATOM   3878  CG  ASP X 236      38.419  40.055  43.793  0.00  0.00            
ATOM   3879  OD1 ASP X 236      38.913  40.213  44.941  0.00  0.00            
ATOM   3880  OD2 ASP X 236      37.594  40.930  43.367  0.00  0.00            
ATOM   3881  C   ASP X 236      40.852  38.039  44.101  0.00  0.00            
ATOM   3882  O   ASP X 236      41.600  38.367  43.266  0.00  0.00            
ATOM   3883  N   GLY X 237      41.191  37.954  45.412  0.00  0.00            
ATOM   3884  H   GLY X 237      40.472  37.958  46.121  0.00  0.00            
ATOM   3885  CA  GLY X 237      42.561  38.022  45.954  0.00  0.00            
ATOM   3886  HA2 GLY X 237      43.156  38.738  45.386  0.00  0.00            
ATOM   3887  HA3 GLY X 237      42.586  38.463  46.950  0.00  0.00            
ATOM   3888  C   GLY X 237      43.289  36.665  45.987  0.00  0.00            
ATOM   3889  O   GLY X 237      44.530  36.597  46.071  0.00  0.00            
ATOM   3890  N   ILE X 238      42.477  35.582  45.989  0.00  0.00            
ATOM   3891  H   ILE X 238      41.481  35.742  46.037  0.00  0.00            
ATOM   3892  CA  ILE X 238      43.034  34.169  45.963  0.00  0.00            
ATOM   3893  HA  ILE X 238      44.110  34.289  45.836  0.00  0.00            
ATOM   3894  CB  ILE X 238      42.826  33.281  47.187  0.00  0.00            
ATOM   3895  HB  ILE X 238      43.500  32.426  47.243  0.00  0.00            
ATOM   3896  CG2 ILE X 238      43.109  34.048  48.484  0.00  0.00            
ATOM   3897 HG21 ILE X 238      42.334  34.790  48.711  0.00  0.00            
ATOM   3898 HG22 ILE X 238      43.305  33.326  49.286  0.00  0.00            
ATOM   3899 HG23 ILE X 238      44.043  34.608  48.348  0.00  0.00            
ATOM   3900  CG1 ILE X 238      41.388  32.975  47.451  0.00  0.00            
ATOM   3901 HG12 ILE X 238      41.290  32.690  48.498  0.00  0.00            
ATOM   3902 HG13 ILE X 238      40.756  33.852  47.308  0.00  0.00            
ATOM   3903  CD1 ILE X 238      40.719  31.817  46.645  0.00  0.00            
ATOM   3904 HD11 ILE X 238      41.385  30.956  46.508  0.00  0.00            
ATOM   3905 HD12 ILE X 238      39.783  31.493  47.115  0.00  0.00            
ATOM   3906 HD13 ILE X 238      40.297  32.291  45.750  0.00  0.00            
ATOM   3907  C   ILE X 238      42.685  33.387  44.782  0.00  0.00            
ATOM   3908  O   ILE X 238      43.084  32.197  44.744  0.00  0.00            
ATOM   3909  N   ILE X 239      41.938  33.900  43.805  0.00  0.00            
ATOM   3910  H   ILE X 239      41.353  34.687  44.047  0.00  0.00            
ATOM   3911  CA  ILE X 239      41.750  33.427  42.412  0.00  0.00            
ATOM   3912  HA  ILE X 239      41.872  32.347  42.324  0.00  0.00            
ATOM   3913  CB  ILE X 239      40.412  33.742  41.769  0.00  0.00            
ATOM   3914  HB  ILE X 239      40.252  34.797  41.990  0.00  0.00            
ATOM   3915  CG2 ILE X 239      40.469  33.601  40.222  0.00  0.00            
ATOM   3916 HG21 ILE X 239      41.038  34.290  39.586  0.00  0.00            
ATOM   3917 HG22 ILE X 239      40.623  32.583  39.844  0.00  0.00            
ATOM   3918 HG23 ILE X 239      39.404  33.779  40.025  0.00  0.00            
ATOM   3919  CG1 ILE X 239      39.301  32.911  42.457  0.00  0.00            
ATOM   3920 HG12 ILE X 239      39.260  31.946  41.952  0.00  0.00            
ATOM   3921 HG13 ILE X 239      39.570  32.662  43.484  0.00  0.00            
ATOM   3922  CD1 ILE X 239      38.002  33.618  42.477  0.00  0.00            
ATOM   3923 HD11 ILE X 239      37.293  33.122  43.152  0.00  0.00            
ATOM   3924 HD12 ILE X 239      38.083  34.691  42.690  0.00  0.00            
ATOM   3925 HD13 ILE X 239      37.602  33.556  41.458  0.00  0.00            
ATOM   3926  C   ILE X 239      42.954  33.919  41.630  0.00  0.00            
ATOM   3927  O   ILE X 239      43.160  35.132  41.551  0.00  0.00            
ATOM   3928  N   GLY X 240      43.657  33.030  40.952  0.00  0.00            
ATOM   3929  H   GLY X 240      43.337  32.075  40.875  0.00  0.00            
ATOM   3930  CA  GLY X 240      44.679  33.466  39.905  0.00  0.00            
ATOM   3931  HA2 GLY X 240      45.112  32.612  39.386  0.00  0.00            
ATOM   3932  HA3 GLY X 240      44.362  34.264  39.233  0.00  0.00            
ATOM   3933  C   GLY X 240      46.042  33.967  40.499  0.00  0.00            
ATOM   3934  O   GLY X 240      46.264  33.979  41.709  0.00  0.00            
ATOM   3935  N   LYS X 241      46.992  34.117  39.572  0.00  0.00            
ATOM   3936  H   LYS X 241      46.726  34.044  38.600  0.00  0.00            
ATOM   3937  CA  LYS X 241      48.347  34.512  39.934  0.00  0.00            
ATOM   3938  HA  LYS X 241      48.801  33.753  40.571  0.00  0.00            
ATOM   3939  CB  LYS X 241      49.169  34.522  38.602  0.00  0.00            
ATOM   3940  HB2 LYS X 241      48.819  33.765  37.899  0.00  0.00            
ATOM   3941  HB3 LYS X 241      49.109  35.443  38.022  0.00  0.00            
ATOM   3942  CG  LYS X 241      50.657  34.082  38.841  0.00  0.00            
ATOM   3943  HG2 LYS X 241      51.049  34.948  39.373  0.00  0.00            
ATOM   3944  HG3 LYS X 241      50.802  33.163  39.409  0.00  0.00            
ATOM   3945  CD  LYS X 241      51.561  34.099  37.471  0.00  0.00            
ATOM   3946  HD2 LYS X 241      52.621  34.016  37.711  0.00  0.00            
ATOM   3947  HD3 LYS X 241      51.233  33.236  36.891  0.00  0.00            
ATOM   3948  CE  LYS X 241      51.521  35.429  36.671  0.00  0.00            
ATOM   3949  HE2 LYS X 241      50.586  35.504  36.117  0.00  0.00            
ATOM   3950  HE3 LYS X 241      51.720  36.173  37.443  0.00  0.00            
ATOM   3951  NZ  LYS X 241      52.561  35.504  35.610  0.00  0.00            
ATOM   3952  HZ1 LYS X 241      52.236  36.132  34.890  0.00  0.00            
ATOM   3953  HZ2 LYS X 241      53.439  35.910  35.902  0.00  0.00            
ATOM   3954  HZ3 LYS X 241      52.745  34.603  35.193  0.00  0.00            
ATOM   3955  C   LYS X 241      48.502  35.908  40.606  0.00  0.00            
ATOM   3956  O   LYS X 241      47.808  36.861  40.285  0.00  0.00            
ATOM   3957  N   ASN X 242      49.553  36.092  41.441  0.00  0.00            
ATOM   3958  H   ASN X 242      50.175  35.304  41.552  0.00  0.00            
ATOM   3959  CA  ASN X 242      49.703  37.308  42.212  0.00  0.00            
ATOM   3960  HA  ASN X 242      50.566  36.949  42.773  0.00  0.00            
ATOM   3961  CB  ASN X 242      50.070  38.503  41.413  0.00  0.00            
ATOM   3962  HB2 ASN X 242      49.259  38.782  40.741  0.00  0.00            
ATOM   3963  HB3 ASN X 242      50.234  39.335  42.097  0.00  0.00            
ATOM   3964  CG  ASN X 242      51.196  38.221  40.428  0.00  0.00            
ATOM   3965  OD1 ASN X 242      51.064  38.038  39.207  0.00  0.00            
ATOM   3966  ND2 ASN X 242      52.382  38.186  40.992  0.00  0.00            
ATOM   3967 HD21 ASN X 242      53.045  37.663  40.438  0.00  0.00            
ATOM   3968 HD22 ASN X 242      52.521  38.295  41.986  0.00  0.00            
ATOM   3969  C   ASN X 242      48.673  37.454  43.413  0.00  0.00            
ATOM   3970  O   ASN X 242      47.877  38.390  43.336  0.00  0.00            
ATOM   3971  N   LYS X 243      48.631  36.490  44.370  0.00  0.00            
ATOM   3972  H   LYS X 243      49.440  35.888  44.424  0.00  0.00            
ATOM   3973  CA  LYS X 243      47.675  36.440  45.489  0.00  0.00            
ATOM   3974  HA  LYS X 243      46.727  36.827  45.115  0.00  0.00            
ATOM   3975  CB  LYS X 243      47.473  34.968  45.915  0.00  0.00            
ATOM   3976  HB2 LYS X 243      48.437  34.632  46.298  0.00  0.00            
ATOM   3977  HB3 LYS X 243      46.767  34.939  46.745  0.00  0.00            
ATOM   3978  CG  LYS X 243      47.026  34.043  44.733  0.00  0.00            
ATOM   3979  HG2 LYS X 243      46.248  34.538  44.153  0.00  0.00            
ATOM   3980  HG3 LYS X 243      47.893  33.905  44.086  0.00  0.00            
ATOM   3981  CD  LYS X 243      46.628  32.596  45.118  0.00  0.00            
ATOM   3982  HD2 LYS X 243      47.457  32.035  45.548  0.00  0.00            
ATOM   3983  HD3 LYS X 243      45.715  32.578  45.713  0.00  0.00            
ATOM   3984  CE  LYS X 243      46.157  31.916  43.798  0.00  0.00            
ATOM   3985  HE2 LYS X 243      45.340  32.556  43.465  0.00  0.00            
ATOM   3986  HE3 LYS X 243      46.998  32.086  43.126  0.00  0.00            
ATOM   3987  NZ  LYS X 243      45.718  30.587  44.068  0.00  0.00            
ATOM   3988  HZ1 LYS X 243      44.970  30.659  44.743  0.00  0.00            
ATOM   3989  HZ2 LYS X 243      45.547  30.188  43.157  0.00  0.00            
ATOM   3990  HZ3 LYS X 243      46.521  30.085  44.421  0.00  0.00            
ATOM   3991  C   LYS X 243      48.020  37.321  46.751  0.00  0.00            
ATOM   3992  O   LYS X 243      49.121  37.324  47.348  0.00  0.00            
ATOM   3993  N   ALA X 244      46.997  38.069  47.194  0.00  0.00            
ATOM   3994  H   ALA X 244      46.095  37.788  46.836  0.00  0.00            
ATOM   3995  CA  ALA X 244      47.079  39.183  48.098  0.00  0.00            
ATOM   3996  HA  ALA X 244      47.984  39.762  47.918  0.00  0.00            
ATOM   3997  CB  ALA X 244      45.923  40.080  47.738  0.00  0.00            
ATOM   3998  HB1 ALA X 244      44.989  39.505  47.746  0.00  0.00            
ATOM   3999  HB2 ALA X 244      45.831  40.901  48.460  0.00  0.00            
ATOM   4000  HB3 ALA X 244      46.149  40.520  46.758  0.00  0.00            
ATOM   4001  C   ALA X 244      47.149  38.756  49.573  0.00  0.00            
ATOM   4002  O   ALA X 244      47.190  39.562  50.461  0.00  0.00            
ATOM   4003  N   VAL X 245      47.082  37.468  49.961  0.00  0.00            
ATOM   4004  H   VAL X 245      47.319  36.747  49.296  0.00  0.00            
ATOM   4005  CA  VAL X 245      46.944  36.963  51.314  0.00  0.00            
ATOM   4006  HA  VAL X 245      45.947  37.241  51.658  0.00  0.00            
ATOM   4007  CB  VAL X 245      47.124  35.443  51.260  0.00  0.00            
ATOM   4008  HB  VAL X 245      46.312  35.034  50.659  0.00  0.00            
ATOM   4009  CG1 VAL X 245      48.376  34.770  50.771  0.00  0.00            
ATOM   4010 HG11 VAL X 245      48.337  33.698  50.997  0.00  0.00            
ATOM   4011 HG12 VAL X 245      48.476  34.907  49.687  0.00  0.00            
ATOM   4012 HG13 VAL X 245      49.309  35.226  51.126  0.00  0.00            
ATOM   4013  CG2 VAL X 245      46.912  34.982  52.686  0.00  0.00            
ATOM   4014 HG21 VAL X 245      47.760  35.211  53.344  0.00  0.00            
ATOM   4015 HG22 VAL X 245      46.047  35.477  53.146  0.00  0.00            
ATOM   4016 HG23 VAL X 245      46.730  33.902  52.732  0.00  0.00            
ATOM   4017  C   VAL X 245      47.946  37.634  52.309  0.00  0.00            
ATOM   4018  O   VAL X 245      47.501  38.168  53.318  0.00  0.00            
ATOM   4019  N   GLY X 246      49.266  37.791  51.950  0.00  0.00            
ATOM   4020  H   GLY X 246      49.629  37.390  51.097  0.00  0.00            
ATOM   4021  CA  GLY X 246      50.228  38.273  52.965  0.00  0.00            
ATOM   4022  HA2 GLY X 246      49.921  37.798  53.897  0.00  0.00            
ATOM   4023  HA3 GLY X 246      51.246  38.020  52.668  0.00  0.00            
ATOM   4024  C   GLY X 246      49.964  39.767  53.214  0.00  0.00            
ATOM   4025  O   GLY X 246      50.222  40.198  54.313  0.00  0.00            
ATOM   4026  N   LYS X 247      49.412  40.548  52.233  0.00  0.00            
ATOM   4027  H   LYS X 247      49.151  40.232  51.310  0.00  0.00            
ATOM   4028  CA  LYS X 247      49.214  41.981  52.341  0.00  0.00            
ATOM   4029  HA  LYS X 247      50.053  42.418  52.881  0.00  0.00            
ATOM   4030  CB  LYS X 247      49.160  42.595  50.936  0.00  0.00            
ATOM   4031  HB2 LYS X 247      50.143  42.478  50.480  0.00  0.00            
ATOM   4032  HB3 LYS X 247      48.525  41.939  50.340  0.00  0.00            
ATOM   4033  CG  LYS X 247      48.689  44.063  50.642  0.00  0.00            
ATOM   4034  HG2 LYS X 247      48.753  44.175  49.559  0.00  0.00            
ATOM   4035  HG3 LYS X 247      47.654  44.258  50.921  0.00  0.00            
ATOM   4036  CD  LYS X 247      49.492  45.107  51.361  0.00  0.00            
ATOM   4037  HD2 LYS X 247      49.345  45.093  52.441  0.00  0.00            
ATOM   4038  HD3 LYS X 247      50.511  45.007  50.987  0.00  0.00            
ATOM   4039  CE  LYS X 247      49.103  46.499  50.849  0.00  0.00            
ATOM   4040  HE2 LYS X 247      49.523  46.682  49.860  0.00  0.00            
ATOM   4041  HE3 LYS X 247      48.077  46.853  50.943  0.00  0.00            
ATOM   4042  NZ  LYS X 247      49.948  47.401  51.684  0.00  0.00            
ATOM   4043  HZ1 LYS X 247      49.634  47.580  52.627  0.00  0.00            
ATOM   4044  HZ2 LYS X 247      50.904  47.079  51.636  0.00  0.00            
ATOM   4045  HZ3 LYS X 247      50.156  48.259  51.194  0.00  0.00            
ATOM   4046  C   LYS X 247      47.877  42.164  53.076  0.00  0.00            
ATOM   4047  O   LYS X 247      47.773  42.945  53.966  0.00  0.00            
ATOM   4048  N   TYR X 248      46.819  41.362  52.758  0.00  0.00            
ATOM   4049  H   TYR X 248      46.779  40.674  52.019  0.00  0.00            
ATOM   4050  CA  TYR X 248      45.559  41.517  53.524  0.00  0.00            
ATOM   4051  HA  TYR X 248      45.424  42.598  53.506  0.00  0.00            
ATOM   4052  CB  TYR X 248      44.483  40.624  52.869  0.00  0.00            
ATOM   4053  HB2 TYR X 248      44.677  39.548  52.957  0.00  0.00            
ATOM   4054  HB3 TYR X 248      43.616  40.748  53.530  0.00  0.00            
ATOM   4055  CG  TYR X 248      43.935  40.980  51.539  0.00  0.00            
ATOM   4056  CD1 TYR X 248      43.947  42.256  51.013  0.00  0.00            
ATOM   4057  HD1 TYR X 248      44.363  43.050  51.614  0.00  0.00            
ATOM   4058  CE1 TYR X 248      43.323  42.534  49.809  0.00  0.00            
ATOM   4059  HE1 TYR X 248      43.359  43.548  49.440  0.00  0.00            
ATOM   4060  CZ  TYR X 248      42.651  41.453  49.003  0.00  0.00            
ATOM   4061  OH  TYR X 248      42.085  41.799  47.807  0.00  0.00            
ATOM   4062  HH  TYR X 248      42.073  42.771  47.763  0.00  0.00            
ATOM   4063  CE2 TYR X 248      42.926  40.067  49.453  0.00  0.00            
ATOM   4064  HE2 TYR X 248      42.701  39.259  48.773  0.00  0.00            
ATOM   4065  CD2 TYR X 248      43.444  39.913  50.709  0.00  0.00            
ATOM   4066  HD2 TYR X 248      43.531  38.898  51.066  0.00  0.00            
ATOM   4067  C   TYR X 248      45.767  41.101  55.051  0.00  0.00            
ATOM   4068  O   TYR X 248      45.241  41.784  55.875  0.00  0.00            
ATOM   4069  N   ILE X 249      46.521  40.052  55.356  0.00  0.00            
ATOM   4070  H   ILE X 249      46.823  39.457  54.597  0.00  0.00            
ATOM   4071  CA  ILE X 249      46.819  39.702  56.730  0.00  0.00            
ATOM   4072  HA  ILE X 249      45.889  39.531  57.272  0.00  0.00            
ATOM   4073  CB  ILE X 249      47.731  38.425  56.920  0.00  0.00            
ATOM   4074  HB  ILE X 249      48.489  38.549  56.147  0.00  0.00            
ATOM   4075  CG2 ILE X 249      48.359  38.186  58.287  0.00  0.00            
ATOM   4076 HG21 ILE X 249      48.987  37.287  58.248  0.00  0.00            
ATOM   4077 HG22 ILE X 249      49.034  39.007  58.559  0.00  0.00            
ATOM   4078 HG23 ILE X 249      47.492  38.118  58.955  0.00  0.00            
ATOM   4079  CG1 ILE X 249      46.824  37.237  56.457  0.00  0.00            
ATOM   4080 HG12 ILE X 249      46.075  36.972  57.204  0.00  0.00            
ATOM   4081 HG13 ILE X 249      46.389  37.510  55.495  0.00  0.00            
ATOM   4082  CD1 ILE X 249      47.648  35.958  56.221  0.00  0.00            
ATOM   4083 HD11 ILE X 249      47.987  35.377  57.087  0.00  0.00            
ATOM   4084 HD12 ILE X 249      47.072  35.183  55.701  0.00  0.00            
ATOM   4085 HD13 ILE X 249      48.542  36.093  55.601  0.00  0.00            
ATOM   4086  C   ILE X 249      47.533  40.947  57.286  0.00  0.00            
ATOM   4087  O   ILE X 249      47.266  41.482  58.353  0.00  0.00            
ATOM   4088  N   THR X 250      48.580  41.528  56.580  0.00  0.00            
ATOM   4089  H   THR X 250      48.854  41.136  55.690  0.00  0.00            
ATOM   4090  CA  THR X 250      49.299  42.749  56.998  0.00  0.00            
ATOM   4091  HA  THR X 250      49.894  42.416  57.849  0.00  0.00            
ATOM   4092  CB  THR X 250      50.398  43.187  55.927  0.00  0.00            
ATOM   4093  HB  THR X 250      49.986  43.346  54.930  0.00  0.00            
ATOM   4094  CG2 THR X 250      51.015  44.578  56.318  0.00  0.00            
ATOM   4095 HG21 THR X 250      51.983  44.821  55.863  0.00  0.00            
ATOM   4096 HG22 THR X 250      50.244  45.338  56.143  0.00  0.00            
ATOM   4097 HG23 THR X 250      51.111  44.574  57.410  0.00  0.00            
ATOM   4098  OG1 THR X 250      51.404  42.213  55.825  0.00  0.00            
ATOM   4099  HG1 THR X 250      51.067  41.492  55.265  0.00  0.00            
ATOM   4100  C   THR X 250      48.473  43.961  57.301  0.00  0.00            
ATOM   4101  O   THR X 250      48.728  44.603  58.322  0.00  0.00            
ATOM   4102  N   THR X 251      47.478  44.292  56.436  0.00  0.00            
ATOM   4103  H   THR X 251      47.408  43.814  55.550  0.00  0.00            
ATOM   4104  CA  THR X 251      46.585  45.425  56.521  0.00  0.00            
ATOM   4105  HA  THR X 251      47.100  46.349  56.784  0.00  0.00            
ATOM   4106  CB  THR X 251      45.939  45.673  55.143  0.00  0.00            
ATOM   4107  HB  THR X 251      45.516  44.714  54.843  0.00  0.00            
ATOM   4108  CG2 THR X 251      44.977  46.821  55.131  0.00  0.00            
ATOM   4109 HG21 THR X 251      43.934  46.565  55.354  0.00  0.00            
ATOM   4110 HG22 THR X 251      45.297  47.633  55.794  0.00  0.00            
ATOM   4111 HG23 THR X 251      44.717  47.230  54.147  0.00  0.00            
ATOM   4112  OG1 THR X 251      46.879  45.885  54.055  0.00  0.00            
ATOM   4113  HG1 THR X 251      47.455  46.666  54.128  0.00  0.00            
ATOM   4114  C   THR X 251      45.608  45.076  57.658  0.00  0.00            
ATOM   4115  O   THR X 251      45.182  45.953  58.389  0.00  0.00            
ATOM   4116  N   THR X 252      45.212  43.803  57.812  0.00  0.00            
ATOM   4117  H   THR X 252      45.560  43.116  57.159  0.00  0.00            
ATOM   4118  CA  THR X 252      44.351  43.337  58.915  0.00  0.00            
ATOM   4119  HA  THR X 252      43.396  43.830  58.735  0.00  0.00            
ATOM   4120  CB  THR X 252      44.121  41.841  58.731  0.00  0.00            
ATOM   4121  HB  THR X 252      45.040  41.264  58.628  0.00  0.00            
ATOM   4122  CG2 THR X 252      43.380  41.328  59.975  0.00  0.00            
ATOM   4123 HG21 THR X 252      44.057  41.317  60.838  0.00  0.00            
ATOM   4124 HG22 THR X 252      42.516  41.973  60.175  0.00  0.00            
ATOM   4125 HG23 THR X 252      42.989  40.313  59.830  0.00  0.00            
ATOM   4126  OG1 THR X 252      43.418  41.402  57.595  0.00  0.00            
ATOM   4127  HG1 THR X 252      44.051  41.555  56.872  0.00  0.00            
ATOM   4128  C   THR X 252      45.003  43.758  60.279  0.00  0.00            
ATOM   4129  O   THR X 252      44.305  44.256  61.143  0.00  0.00            
ATOM   4130  N   LEU X 253      46.332  43.480  60.443  0.00  0.00            
ATOM   4131  H   LEU X 253      46.799  42.894  59.766  0.00  0.00            
ATOM   4132  CA  LEU X 253      47.050  43.849  61.640  0.00  0.00            
ATOM   4133  HA  LEU X 253      46.622  43.337  62.501  0.00  0.00            
ATOM   4134  CB  LEU X 253      48.401  43.204  61.415  0.00  0.00            
ATOM   4135  HB2 LEU X 253      48.318  42.122  61.521  0.00  0.00            
ATOM   4136  HB3 LEU X 253      48.788  43.491  60.437  0.00  0.00            
ATOM   4137  CG  LEU X 253      49.552  43.762  62.367  0.00  0.00            
ATOM   4138  HG  LEU X 253      49.674  44.830  62.185  0.00  0.00            
ATOM   4139  CD1 LEU X 253      49.191  43.541  63.759  0.00  0.00            
ATOM   4140 HD11 LEU X 253      49.372  42.494  64.032  0.00  0.00            
ATOM   4141 HD12 LEU X 253      49.890  44.035  64.445  0.00  0.00            
ATOM   4142 HD13 LEU X 253      48.155  43.820  63.988  0.00  0.00            
ATOM   4143  CD2 LEU X 253      50.868  43.046  62.116  0.00  0.00            
ATOM   4144 HD21 LEU X 253      51.201  43.310  61.105  0.00  0.00            
ATOM   4145 HD22 LEU X 253      51.705  43.460  62.691  0.00  0.00            
ATOM   4146 HD23 LEU X 253      50.885  41.981  62.381  0.00  0.00            
ATOM   4147  C   LEU X 253      47.037  45.371  61.827  0.00  0.00            
ATOM   4148  O   LEU X 253      46.800  45.877  62.924  0.00  0.00            
ATOM   4149  N   PHE X 254      47.297  46.117  60.759  0.00  0.00            
ATOM   4150  H   PHE X 254      47.431  45.580  59.914  0.00  0.00            
ATOM   4151  CA  PHE X 254      47.354  47.551  60.876  0.00  0.00            
ATOM   4152  HA  PHE X 254      48.129  47.703  61.627  0.00  0.00            
ATOM   4153  CB  PHE X 254      47.711  48.138  59.520  0.00  0.00            
ATOM   4154  HB2 PHE X 254      48.740  47.823  59.306  0.00  0.00            
ATOM   4155  HB3 PHE X 254      47.130  47.572  58.782  0.00  0.00            
ATOM   4156  CG  PHE X 254      47.495  49.640  59.234  0.00  0.00            
ATOM   4157  CD1 PHE X 254      47.823  50.575  60.255  0.00  0.00            
ATOM   4158  HD1 PHE X 254      48.068  50.247  61.254  0.00  0.00            
ATOM   4159  CE1 PHE X 254      47.731  51.987  59.932  0.00  0.00            
ATOM   4160  HE1 PHE X 254      48.031  52.729  60.656  0.00  0.00            
ATOM   4161  CZ  PHE X 254      47.408  52.406  58.632  0.00  0.00            
ATOM   4162  HZ  PHE X 254      47.413  53.441  58.326  0.00  0.00            
ATOM   4163  CE2 PHE X 254      47.108  51.444  57.677  0.00  0.00            
ATOM   4164  HE2 PHE X 254      47.012  51.742  56.643  0.00  0.00            
ATOM   4165  CD2 PHE X 254      47.144  50.088  57.957  0.00  0.00            
ATOM   4166  HD2 PHE X 254      46.977  49.348  57.189  0.00  0.00            
ATOM   4167  C   PHE X 254      45.945  48.063  61.395  0.00  0.00            
ATOM   4168  O   PHE X 254      45.956  48.806  62.395  0.00  0.00            
ATOM   4169  N   LEU X 255      44.908  47.725  60.625  0.00  0.00            
ATOM   4170  H   LEU X 255      45.073  47.289  59.729  0.00  0.00            
ATOM   4171  CA  LEU X 255      43.536  48.148  60.909  0.00  0.00            
ATOM   4172  HA  LEU X 255      43.591  49.236  60.957  0.00  0.00            
ATOM   4173  CB  LEU X 255      42.553  47.565  59.845  0.00  0.00            
ATOM   4174  HB2 LEU X 255      42.855  46.522  59.747  0.00  0.00            
ATOM   4175  HB3 LEU X 255      41.508  47.678  60.133  0.00  0.00            
ATOM   4176  CG  LEU X 255      42.774  48.257  58.460  0.00  0.00            
ATOM   4177  HG  LEU X 255      43.838  48.409  58.282  0.00  0.00            
ATOM   4178  CD1 LEU X 255      42.241  47.355  57.312  0.00  0.00            
ATOM   4179 HD11 LEU X 255      41.208  47.090  57.568  0.00  0.00            
ATOM   4180 HD12 LEU X 255      42.135  47.985  56.420  0.00  0.00            
ATOM   4181 HD13 LEU X 255      42.863  46.462  57.174  0.00  0.00            
ATOM   4182  CD2 LEU X 255      41.998  49.513  58.370  0.00  0.00            
ATOM   4183 HD21 LEU X 255      42.144  50.013  57.404  0.00  0.00            
ATOM   4184 HD22 LEU X 255      40.966  49.230  58.610  0.00  0.00            
ATOM   4185 HD23 LEU X 255      42.302  50.228  59.145  0.00  0.00            
ATOM   4186  C   LEU X 255      43.146  47.702  62.267  0.00  0.00            
ATOM   4187  O   LEU X 255      42.632  48.501  63.035  0.00  0.00            
ATOM   4188  N   TYR X 256      43.385  46.485  62.703  0.00  0.00            
ATOM   4189  H   TYR X 256      43.871  45.802  62.140  0.00  0.00            
ATOM   4190  CA  TYR X 256      43.039  46.022  64.027  0.00  0.00            
ATOM   4191  HA  TYR X 256      41.952  46.041  64.105  0.00  0.00            
ATOM   4192  CB  TYR X 256      43.568  44.618  64.316  0.00  0.00            
ATOM   4193  HB2 TYR X 256      43.037  43.875  63.709  0.00  0.00            
ATOM   4194  HB3 TYR X 256      44.611  44.648  63.979  0.00  0.00            
ATOM   4195  CG  TYR X 256      43.674  44.149  65.797  0.00  0.00            
ATOM   4196  CD1 TYR X 256      42.534  44.273  66.631  0.00  0.00            
ATOM   4197  HD1 TYR X 256      41.658  44.795  66.273  0.00  0.00            
ATOM   4198  CE1 TYR X 256      42.491  43.758  67.933  0.00  0.00            
ATOM   4199  HE1 TYR X 256      41.621  44.023  68.517  0.00  0.00            
ATOM   4200  CZ  TYR X 256      43.761  43.134  68.460  0.00  0.00            
ATOM   4201  OH  TYR X 256      43.877  42.671  69.782  0.00  0.00            
ATOM   4202  HH  TYR X 256      42.965  42.655  70.121  0.00  0.00            
ATOM   4203  CE2 TYR X 256      44.871  43.160  67.569  0.00  0.00            
ATOM   4204  HE2 TYR X 256      45.763  42.691  67.957  0.00  0.00            
ATOM   4205  CD2 TYR X 256      44.828  43.569  66.250  0.00  0.00            
ATOM   4206  HD2 TYR X 256      45.671  43.508  65.578  0.00  0.00            
ATOM   4207  C   TYR X 256      43.602  46.974  65.129  0.00  0.00            
ATOM   4208  O   TYR X 256      42.753  47.470  65.907  0.00  0.00            
ATOM   4209  N   PHE X 257      44.896  47.362  65.157  0.00  0.00            
ATOM   4210  H   PHE X 257      45.488  46.887  64.490  0.00  0.00            
ATOM   4211  CA  PHE X 257      45.663  48.299  66.054  0.00  0.00            
ATOM   4212  HA  PHE X 257      45.576  48.013  67.102  0.00  0.00            
ATOM   4213  CB  PHE X 257      47.209  48.296  65.847  0.00  0.00            
ATOM   4214  HB2 PHE X 257      47.430  48.288  64.773  0.00  0.00            
ATOM   4215  HB3 PHE X 257      47.665  49.267  66.074  0.00  0.00            
ATOM   4216  CG  PHE X 257      47.936  47.249  66.673  0.00  0.00            
ATOM   4217  CD1 PHE X 257      47.492  45.931  66.683  0.00  0.00            
ATOM   4218  HD1 PHE X 257      46.654  45.621  66.076  0.00  0.00            
ATOM   4219  CE1 PHE X 257      48.146  45.039  67.509  0.00  0.00            
ATOM   4220  HE1 PHE X 257      47.815  44.023  67.670  0.00  0.00            
ATOM   4221  CZ  PHE X 257      49.335  45.418  68.186  0.00  0.00            
ATOM   4222  HZ  PHE X 257      49.810  44.705  68.844  0.00  0.00            
ATOM   4223  CE2 PHE X 257      49.808  46.708  68.105  0.00  0.00            
ATOM   4224  HE2 PHE X 257      50.635  47.102  68.677  0.00  0.00            
ATOM   4225  CD2 PHE X 257      49.087  47.619  67.327  0.00  0.00            
ATOM   4226  HD2 PHE X 257      49.376  48.658  67.382  0.00  0.00            
ATOM   4227  C   PHE X 257      45.076  49.653  65.975  0.00  0.00            
ATOM   4228  O   PHE X 257      44.761  50.333  66.987  0.00  0.00            
ATOM   4229  N   ALA X 258      44.946  50.227  64.752  0.00  0.00            
ATOM   4230  H   ALA X 258      45.244  49.698  63.944  0.00  0.00            
ATOM   4231  CA  ALA X 258      44.468  51.637  64.517  0.00  0.00            
ATOM   4232  HA  ALA X 258      45.062  52.273  65.175  0.00  0.00            
ATOM   4233  CB  ALA X 258      44.830  51.821  63.057  0.00  0.00            
ATOM   4234  HB1 ALA X 258      45.882  51.641  62.805  0.00  0.00            
ATOM   4235  HB2 ALA X 258      44.245  51.192  62.375  0.00  0.00            
ATOM   4236  HB3 ALA X 258      44.777  52.886  62.798  0.00  0.00            
ATOM   4237  C   ALA X 258      42.979  51.943  64.820  0.00  0.00            
ATOM   4238  O   ALA X 258      42.636  53.100  65.024  0.00  0.00            
ATOM   4239  N   CYS X 259      42.143  50.844  64.793  0.00  0.00            
ATOM   4240  H   CYS X 259      42.460  49.966  64.405  0.00  0.00            
ATOM   4241  CA  CYS X 259      40.821  50.767  65.411  0.00  0.00            
ATOM   4242  HA  CYS X 259      40.301  51.695  65.172  0.00  0.00            
ATOM   4243  CB  CYS X 259      39.958  49.748  64.717  0.00  0.00            
ATOM   4244  HB2 CYS X 259      40.473  48.807  64.907  0.00  0.00            
ATOM   4245  HB3 CYS X 259      38.976  49.777  65.189  0.00  0.00            
ATOM   4246  SG  CYS X 259      39.844  50.014  62.882  0.00  0.00            
ATOM   4247  HG  CYS X 259      41.169  49.854  62.942  0.00  0.00            
ATOM   4248  C   CYS X 259      40.904  50.497  66.913  0.00  0.00            
ATOM   4249  O   CYS X 259      40.121  51.144  67.598  0.00  0.00            
ATOM   4250  N   LEU X 260      41.852  49.632  67.382  0.00  0.00            
ATOM   4251  H   LEU X 260      42.253  48.976  66.727  0.00  0.00            
ATOM   4252  CA  LEU X 260      41.751  49.165  68.717  0.00  0.00            
ATOM   4253  HA  LEU X 260      40.719  48.853  68.875  0.00  0.00            
ATOM   4254  CB  LEU X 260      42.641  47.920  68.881  0.00  0.00            
ATOM   4255  HB2 LEU X 260      42.422  47.129  68.163  0.00  0.00            
ATOM   4256  HB3 LEU X 260      43.649  48.298  68.715  0.00  0.00            
ATOM   4257  CG  LEU X 260      42.523  47.272  70.265  0.00  0.00            
ATOM   4258  HG  LEU X 260      42.541  48.026  71.053  0.00  0.00            
ATOM   4259  CD1 LEU X 260      41.258  46.463  70.354  0.00  0.00            
ATOM   4260 HD11 LEU X 260      41.160  45.669  69.603  0.00  0.00            
ATOM   4261 HD12 LEU X 260      41.072  46.002  71.332  0.00  0.00            
ATOM   4262 HD13 LEU X 260      40.394  47.100  70.125  0.00  0.00            
ATOM   4263  CD2 LEU X 260      43.644  46.310  70.452  0.00  0.00            
ATOM   4264 HD21 LEU X 260      43.670  45.706  69.536  0.00  0.00            
ATOM   4265 HD22 LEU X 260      44.530  46.920  70.664  0.00  0.00            
ATOM   4266 HD23 LEU X 260      43.453  45.568  71.236  0.00  0.00            
ATOM   4267  C   LEU X 260      42.046  50.142  69.798  0.00  0.00            
ATOM   4268  O   LEU X 260      41.360  50.240  70.782  0.00  0.00            
ATOM   4269  N   LEU X 261      43.219  50.775  69.717  0.00  0.00            
ATOM   4270  H   LEU X 261      43.754  50.678  68.866  0.00  0.00            
ATOM   4271  CA  LEU X 261      43.606  51.827  70.641  0.00  0.00            
ATOM   4272  HA  LEU X 261      43.589  51.378  71.634  0.00  0.00            
ATOM   4273  CB  LEU X 261      45.018  52.366  70.364  0.00  0.00            
ATOM   4274  HB2 LEU X 261      45.109  52.538  69.292  0.00  0.00            
ATOM   4275  HB3 LEU X 261      45.085  53.309  70.907  0.00  0.00            
ATOM   4276  CG  LEU X 261      46.179  51.481  70.913  0.00  0.00            
ATOM   4277  HG  LEU X 261      46.091  51.360  71.993  0.00  0.00            
ATOM   4278  CD1 LEU X 261      46.400  50.046  70.356  0.00  0.00            
ATOM   4279 HD11 LEU X 261      45.512  49.403  70.324  0.00  0.00            
ATOM   4280 HD12 LEU X 261      46.765  50.161  69.327  0.00  0.00            
ATOM   4281 HD13 LEU X 261      47.134  49.436  70.896  0.00  0.00            
ATOM   4282  CD2 LEU X 261      47.528  52.221  70.707  0.00  0.00            
ATOM   4283 HD21 LEU X 261      48.388  51.789  71.233  0.00  0.00            
ATOM   4284 HD22 LEU X 261      47.740  52.240  69.630  0.00  0.00            
ATOM   4285 HD23 LEU X 261      47.383  53.279  70.958  0.00  0.00            
ATOM   4286  C   LEU X 261      42.549  52.975  70.750  0.00  0.00            
ATOM   4287  O   LEU X 261      42.222  53.286  71.900  0.00  0.00            
ATOM   4288  N   PRO X 262      41.868  53.427  69.651  0.00  0.00            
ATOM   4289  CD  PRO X 262      42.296  53.625  68.328  0.00  0.00            
ATOM   4290  HD2 PRO X 262      41.825  52.828  67.738  0.00  0.00            
ATOM   4291  HD3 PRO X 262      43.387  53.521  68.305  0.00  0.00            
ATOM   4292  CG  PRO X 262      41.861  55.029  67.980  0.00  0.00            
ATOM   4293  HG2 PRO X 262      41.823  55.163  66.892  0.00  0.00            
ATOM   4294  HG3 PRO X 262      42.618  55.726  68.358  0.00  0.00            
ATOM   4295  CB  PRO X 262      40.498  55.219  68.687  0.00  0.00            
ATOM   4296  HB2 PRO X 262      39.702  54.878  68.013  0.00  0.00            
ATOM   4297  HB3 PRO X 262      40.316  56.272  68.931  0.00  0.00            
ATOM   4298  CA  PRO X 262      40.672  54.339  69.954  0.00  0.00            
ATOM   4299  HA  PRO X 262      40.850  55.012  70.793  0.00  0.00            
ATOM   4300  C   PRO X 262      39.487  53.560  70.503  0.00  0.00            
ATOM   4301  O   PRO X 262      38.901  54.000  71.421  0.00  0.00            
ATOM   4302  N   THR X 263      39.148  52.330  70.016  0.00  0.00            
ATOM   4303  H   THR X 263      39.765  51.852  69.376  0.00  0.00            
ATOM   4304  CA  THR X 263      38.069  51.486  70.700  0.00  0.00            
ATOM   4305  HA  THR X 263      37.124  51.997  70.513  0.00  0.00            
ATOM   4306  CB  THR X 263      37.961  50.132  69.986  0.00  0.00            
ATOM   4307  HB  THR X 263      38.799  49.505  70.293  0.00  0.00            
ATOM   4308  CG2 THR X 263      36.768  49.306  70.409  0.00  0.00            
ATOM   4309 HG21 THR X 263      35.804  49.785  70.193  0.00  0.00            
ATOM   4310 HG22 THR X 263      36.773  48.314  69.942  0.00  0.00            
ATOM   4311 HG23 THR X 263      36.707  49.158  71.494  0.00  0.00            
ATOM   4312  OG1 THR X 263      37.697  50.294  68.565  0.00  0.00            
ATOM   4313  HG1 THR X 263      38.496  50.612  68.109  0.00  0.00            
ATOM   4314  C   THR X 263      38.231  51.317  72.238  0.00  0.00            
ATOM   4315  O   THR X 263      37.307  51.579  73.009  0.00  0.00            
ATOM   4316  N   ILE X 264      39.483  50.983  72.603  0.00  0.00            
ATOM   4317  H   ILE X 264      40.194  50.903  71.890  0.00  0.00            
ATOM   4318  CA  ILE X 264      39.936  51.025  74.006  0.00  0.00            
ATOM   4319  HA  ILE X 264      39.256  50.265  74.392  0.00  0.00            
ATOM   4320  CB  ILE X 264      41.342  50.503  74.164  0.00  0.00            
ATOM   4321  HB  ILE X 264      41.987  50.788  73.333  0.00  0.00            
ATOM   4322  CG2 ILE X 264      42.005  50.994  75.426  0.00  0.00            
ATOM   4323 HG21 ILE X 264      42.762  50.275  75.761  0.00  0.00            
ATOM   4324 HG22 ILE X 264      42.567  51.920  75.254  0.00  0.00            
ATOM   4325 HG23 ILE X 264      41.324  51.151  76.272  0.00  0.00            
ATOM   4326  CG1 ILE X 264      41.349  48.930  74.050  0.00  0.00            
ATOM   4327 HG12 ILE X 264      40.822  48.393  74.839  0.00  0.00            
ATOM   4328 HG13 ILE X 264      40.899  48.674  73.091  0.00  0.00            
ATOM   4329  CD1 ILE X 264      42.743  48.272  73.875  0.00  0.00            
ATOM   4330 HD11 ILE X 264      42.574  47.213  73.646  0.00  0.00            
ATOM   4331 HD12 ILE X 264      43.249  48.693  72.998  0.00  0.00            
ATOM   4332 HD13 ILE X 264      43.386  48.464  74.744  0.00  0.00            
ATOM   4333  C   ILE X 264      39.646  52.363  74.682  0.00  0.00            
ATOM   4334  O   ILE X 264      38.859  52.330  75.592  0.00  0.00            
ATOM   4335  N   ALA X 265      40.303  53.385  74.226  0.00  0.00            
ATOM   4336  H   ALA X 265      40.696  53.266  73.304  0.00  0.00            
ATOM   4337  CA  ALA X 265      40.410  54.683  74.863  0.00  0.00            
ATOM   4338  HA  ALA X 265      40.753  54.473  75.876  0.00  0.00            
ATOM   4339  CB  ALA X 265      41.460  55.550  74.150  0.00  0.00            
ATOM   4340  HB1 ALA X 265      41.650  56.451  74.746  0.00  0.00            
ATOM   4341  HB2 ALA X 265      42.354  54.930  74.009  0.00  0.00            
ATOM   4342  HB3 ALA X 265      41.320  55.842  73.101  0.00  0.00            
ATOM   4343  C   ALA X 265      39.097  55.461  74.894  0.00  0.00            
ATOM   4344  O   ALA X 265      38.692  55.886  75.958  0.00  0.00            
ATOM   4345  N   PHE X 266      38.333  55.392  73.797  0.00  0.00            
ATOM   4346  H   PHE X 266      38.771  55.261  72.897  0.00  0.00            
ATOM   4347  CA  PHE X 266      36.937  55.760  73.893  0.00  0.00            
ATOM   4348  HA  PHE X 266      36.927  56.677  74.482  0.00  0.00            
ATOM   4349  CB  PHE X 266      36.314  55.981  72.529  0.00  0.00            
ATOM   4350  HB2 PHE X 266      36.261  55.025  71.993  0.00  0.00            
ATOM   4351  HB3 PHE X 266      35.266  56.289  72.633  0.00  0.00            
ATOM   4352  CG  PHE X 266      36.977  56.876  71.589  0.00  0.00            
ATOM   4353  CD1 PHE X 266      37.623  58.036  71.958  0.00  0.00            
ATOM   4354  HD1 PHE X 266      37.593  58.359  72.988  0.00  0.00            
ATOM   4355  CE1 PHE X 266      38.351  58.748  71.031  0.00  0.00            
ATOM   4356  HE1 PHE X 266      38.870  59.676  71.221  0.00  0.00            
ATOM   4357  CZ  PHE X 266      38.423  58.367  69.716  0.00  0.00            
ATOM   4358  HZ  PHE X 266      38.954  58.910  68.948  0.00  0.00            
ATOM   4359  CE2 PHE X 266      37.648  57.238  69.302  0.00  0.00            
ATOM   4360  HE2 PHE X 266      37.467  57.077  68.250  0.00  0.00            
ATOM   4361  CD2 PHE X 266      37.082  56.456  70.283  0.00  0.00            
ATOM   4362  HD2 PHE X 266      36.585  55.542  69.992  0.00  0.00            
ATOM   4363  C   PHE X 266      36.021  54.804  74.654  0.00  0.00            
ATOM   4364  O   PHE X 266      35.034  55.280  75.202  0.00  0.00            
ATOM   4365  N   GLY X 267      36.361  53.545  74.747  0.00  0.00            
ATOM   4366  H   GLY X 267      37.246  53.196  74.407  0.00  0.00            
ATOM   4367  CA  GLY X 267      35.698  52.566  75.652  0.00  0.00            
ATOM   4368  HA2 GLY X 267      34.657  52.438  75.354  0.00  0.00            
ATOM   4369  HA3 GLY X 267      36.210  51.605  75.588  0.00  0.00            
ATOM   4370  C   GLY X 267      35.859  52.937  77.098  0.00  0.00            
ATOM   4371  O   GLY X 267      34.952  52.809  77.923  0.00  0.00            
ATOM   4372  N   SER X 268      37.081  53.345  77.449  0.00  0.00            
ATOM   4373  H   SER X 268      37.800  53.198  76.756  0.00  0.00            
ATOM   4374  CA  SER X 268      37.552  53.821  78.779  0.00  0.00            
ATOM   4375  HA  SER X 268      37.249  53.090  79.529  0.00  0.00            
ATOM   4376  CB  SER X 268      39.070  53.801  78.734  0.00  0.00            
ATOM   4377  HB2 SER X 268      39.327  52.925  78.138  0.00  0.00            
ATOM   4378  HB3 SER X 268      39.428  54.690  78.215  0.00  0.00            
ATOM   4379  OG  SER X 268      39.596  53.648  80.082  0.00  0.00            
ATOM   4380  HG  SER X 268      39.193  52.856  80.479  0.00  0.00            
ATOM   4381  C   SER X 268      36.922  55.145  79.134  0.00  0.00            
ATOM   4382  O   SER X 268      36.789  55.512  80.303  0.00  0.00            
ATOM   4383  N   LEU X 269      36.651  55.954  78.130  0.00  0.00            
ATOM   4384  H   LEU X 269      36.733  55.603  77.187  0.00  0.00            
ATOM   4385  CA  LEU X 269      35.916  57.226  78.293  0.00  0.00            
ATOM   4386  HA  LEU X 269      36.409  57.732  79.122  0.00  0.00            
ATOM   4387  CB  LEU X 269      36.196  57.986  77.017  0.00  0.00            
ATOM   4388  HB2 LEU X 269      37.277  57.969  76.875  0.00  0.00            
ATOM   4389  HB3 LEU X 269      35.593  57.470  76.270  0.00  0.00            
ATOM   4390  CG  LEU X 269      35.765  59.490  76.854  0.00  0.00            
ATOM   4391  HG  LEU X 269      34.677  59.545  76.828  0.00  0.00            
ATOM   4392  CD1 LEU X 269      36.407  60.293  78.000  0.00  0.00            
ATOM   4393 HD11 LEU X 269      36.057  61.313  77.802  0.00  0.00            
ATOM   4394 HD12 LEU X 269      36.119  59.839  78.956  0.00  0.00            
ATOM   4395 HD13 LEU X 269      37.497  60.275  77.871  0.00  0.00            
ATOM   4396  CD2 LEU X 269      36.291  59.898  75.418  0.00  0.00            
ATOM   4397 HD21 LEU X 269      37.365  59.690  75.343  0.00  0.00            
ATOM   4398 HD22 LEU X 269      35.831  59.364  74.577  0.00  0.00            
ATOM   4399 HD23 LEU X 269      36.199  60.974  75.224  0.00  0.00            
ATOM   4400  C   LEU X 269      34.380  57.013  78.548  0.00  0.00            
ATOM   4401  O   LEU X 269      33.832  57.691  79.361  0.00  0.00            
ATOM   4402  N   ASN X 270      33.884  56.023  77.856  0.00  0.00            
ATOM   4403  H   ASN X 270      34.354  55.617  77.059  0.00  0.00            
ATOM   4404  CA  ASN X 270      32.571  55.478  78.022  0.00  0.00            
ATOM   4405  HA  ASN X 270      31.867  56.304  77.914  0.00  0.00            
ATOM   4406  CB  ASN X 270      32.155  54.464  76.869  0.00  0.00            
ATOM   4407  HB2 ASN X 270      32.738  53.543  76.886  0.00  0.00            
ATOM   4408  HB3 ASN X 270      31.121  54.232  77.126  0.00  0.00            
ATOM   4409  CG  ASN X 270      32.220  54.918  75.398  0.00  0.00            
ATOM   4410  OD1 ASN X 270      32.070  56.103  75.128  0.00  0.00            
ATOM   4411  ND2 ASN X 270      32.341  54.075  74.423  0.00  0.00            
ATOM   4412 HD21 ASN X 270      32.347  54.474  73.495  0.00  0.00            
ATOM   4413 HD22 ASN X 270      32.271  53.088  74.623  0.00  0.00            
ATOM   4414  C   ASN X 270      32.324  55.036  79.462  0.00  0.00            
ATOM   4415  O   ASN X 270      31.413  55.532  80.161  0.00  0.00            
ATOM   4416  N   ASP X 271      33.188  54.082  79.971  0.00  0.00            
ATOM   4417  H   ASP X 271      33.893  53.716  79.348  0.00  0.00            
ATOM   4418  CA  ASP X 271      33.272  53.592  81.361  0.00  0.00            
ATOM   4419  HA  ASP X 271      32.379  52.978  81.472  0.00  0.00            
ATOM   4420  CB  ASP X 271      34.546  52.716  81.618  0.00  0.00            
ATOM   4421  HB2 ASP X 271      34.446  51.744  81.135  0.00  0.00            
ATOM   4422  HB3 ASP X 271      35.374  53.347  81.297  0.00  0.00            
ATOM   4423  CG  ASP X 271      34.760  52.178  83.071  0.00  0.00            
ATOM   4424  OD1 ASP X 271      33.811  51.867  83.841  0.00  0.00            
ATOM   4425  OD2 ASP X 271      35.955  52.021  83.367  0.00  0.00            
ATOM   4426  C   ASP X 271      33.268  54.746  82.392  0.00  0.00            
ATOM   4427  O   ASP X 271      32.478  54.675  83.369  0.00  0.00            
ATOM   4428  N   GLU X 272      34.148  55.751  82.192  0.00  0.00            
ATOM   4429  H   GLU X 272      34.449  55.752  81.227  0.00  0.00            
ATOM   4430  CA  GLU X 272      34.181  56.985  83.015  0.00  0.00            
ATOM   4431  HA  GLU X 272      34.273  56.730  84.071  0.00  0.00            
ATOM   4432  CB  GLU X 272      35.420  57.814  82.540  0.00  0.00            
ATOM   4433  HB2 GLU X 272      36.331  57.216  82.553  0.00  0.00            
ATOM   4434  HB3 GLU X 272      35.106  58.193  81.567  0.00  0.00            
ATOM   4435  CG  GLU X 272      35.643  58.999  83.498  0.00  0.00            
ATOM   4436  HG2 GLU X 272      34.828  59.719  83.434  0.00  0.00            
ATOM   4437  HG3 GLU X 272      35.745  58.625  84.517  0.00  0.00            
ATOM   4438  CD  GLU X 272      36.929  59.759  83.296  0.00  0.00            
ATOM   4439  OE1 GLU X 272      37.154  60.705  84.110  0.00  0.00            
ATOM   4440  OE2 GLU X 272      37.735  59.490  82.445  0.00  0.00            
ATOM   4441  C   GLU X 272      32.919  57.890  82.944  0.00  0.00            
ATOM   4442  O   GLU X 272      32.390  58.288  83.971  0.00  0.00            
ATOM   4443  N   ASN X 273      32.520  58.254  81.718  0.00  0.00            
ATOM   4444  H   ASN X 273      32.967  57.818  80.924  0.00  0.00            
ATOM   4445  CA  ASN X 273      31.268  59.068  81.489  0.00  0.00            
ATOM   4446  HA  ASN X 273      31.359  59.970  82.094  0.00  0.00            
ATOM   4447  CB  ASN X 273      31.231  59.442  80.024  0.00  0.00            
ATOM   4448  HB2 ASN X 273      31.260  58.520  79.443  0.00  0.00            
ATOM   4449  HB3 ASN X 273      30.264  59.914  79.850  0.00  0.00            
ATOM   4450  CG  ASN X 273      32.400  60.389  79.560  0.00  0.00            
ATOM   4451  OD1 ASN X 273      33.002  61.076  80.348  0.00  0.00            
ATOM   4452  ND2 ASN X 273      32.870  60.302  78.370  0.00  0.00            
ATOM   4453 HD21 ASN X 273      33.725  60.826  78.256  0.00  0.00            
ATOM   4454 HD22 ASN X 273      32.551  59.567  77.754  0.00  0.00            
ATOM   4455  C   ASN X 273      29.958  58.449  81.985  0.00  0.00            
ATOM   4456  O   ASN X 273      29.078  59.156  82.385  0.00  0.00            
ATOM   4457  N   THR X 274      29.811  57.129  81.941  0.00  0.00            
ATOM   4458  H   THR X 274      30.574  56.600  81.543  0.00  0.00            
ATOM   4459  CA  THR X 274      28.503  56.497  82.218  0.00  0.00            
ATOM   4460  HA  THR X 274      27.727  57.260  82.269  0.00  0.00            
ATOM   4461  CB  THR X 274      28.119  55.502  81.105  0.00  0.00            
ATOM   4462  HB  THR X 274      27.183  55.030  81.405  0.00  0.00            
ATOM   4463  CG2 THR X 274      27.977  56.178  79.722  0.00  0.00            
ATOM   4464 HG21 THR X 274      27.405  57.113  79.754  0.00  0.00            
ATOM   4465 HG22 THR X 274      28.962  56.444  79.319  0.00  0.00            
ATOM   4466 HG23 THR X 274      27.551  55.467  79.003  0.00  0.00            
ATOM   4467  OG1 THR X 274      29.082  54.456  81.084  0.00  0.00            
ATOM   4468  HG1 THR X 274      29.883  54.785  80.640  0.00  0.00            
ATOM   4469  C   THR X 274      28.314  55.811  83.570  0.00  0.00            
ATOM   4470  O   THR X 274      27.313  55.185  83.777  0.00  0.00            
ATOM   4471  N   ASP X 275      29.377  55.977  84.429  0.00  0.00            
ATOM   4472  H   ASP X 275      30.234  56.431  84.145  0.00  0.00            
ATOM   4473  CA  ASP X 275      29.503  55.198  85.707  0.00  0.00            
ATOM   4474  HA  ASP X 275      30.443  55.538  86.141  0.00  0.00            
ATOM   4475  CB  ASP X 275      28.393  55.605  86.715  0.00  0.00            
ATOM   4476  HB2 ASP X 275      28.223  56.681  86.762  0.00  0.00            
ATOM   4477  HB3 ASP X 275      27.412  55.221  86.432  0.00  0.00            
ATOM   4478  CG  ASP X 275      28.664  55.214  88.111  0.00  0.00            
ATOM   4479  OD1 ASP X 275      27.715  55.294  88.943  0.00  0.00            
ATOM   4480  OD2 ASP X 275      29.798  54.954  88.529  0.00  0.00            
ATOM   4481  C   ASP X 275      29.553  53.681  85.419  0.00  0.00            
ATOM   4482  O   ASP X 275      29.037  52.924  86.213  0.00  0.00            
ATOM   4483  N   GLY X 276      30.119  53.199  84.279  0.00  0.00            
ATOM   4484  H   GLY X 276      30.310  53.980  83.668  0.00  0.00            
ATOM   4485  CA  GLY X 276      30.252  51.767  83.864  0.00  0.00            
ATOM   4486  HA2 GLY X 276      31.051  51.672  83.129  0.00  0.00            
ATOM   4487  HA3 GLY X 276      30.469  51.168  84.748  0.00  0.00            
ATOM   4488  C   GLY X 276      28.970  51.238  83.200  0.00  0.00            
ATOM   4489  O   GLY X 276      28.868  49.985  83.129  0.00  0.00            
ATOM   4490  N   ALA X 277      28.036  52.072  82.733  0.00  0.00            
ATOM   4491  H   ALA X 277      28.307  53.044  82.760  0.00  0.00            
ATOM   4492  CA  ALA X 277      26.885  51.478  82.070  0.00  0.00            
ATOM   4493  HA  ALA X 277      26.633  50.525  82.535  0.00  0.00            
ATOM   4494  CB  ALA X 277      25.701  52.408  82.286  0.00  0.00            
ATOM   4495  HB1 ALA X 277      25.918  53.334  81.739  0.00  0.00            
ATOM   4496  HB2 ALA X 277      24.884  51.913  81.746  0.00  0.00            
ATOM   4497  HB3 ALA X 277      25.379  52.653  83.306  0.00  0.00            
ATOM   4498  C   ALA X 277      27.140  51.194  80.604  0.00  0.00            
ATOM   4499  O   ALA X 277      26.699  50.206  80.085  0.00  0.00            
ATOM   4500  N   ILE X 278      28.066  51.934  79.941  0.00  0.00            
ATOM   4501  H   ILE X 278      28.467  52.713  80.444  0.00  0.00            
ATOM   4502  CA  ILE X 278      28.647  51.546  78.605  0.00  0.00            
ATOM   4503  HA  ILE X 278      28.214  50.594  78.301  0.00  0.00            
ATOM   4504  CB  ILE X 278      28.117  52.470  77.507  0.00  0.00            
ATOM   4505  HB  ILE X 278      28.455  53.475  77.758  0.00  0.00            
ATOM   4506  CG2 ILE X 278      28.744  52.031  76.135  0.00  0.00            
ATOM   4507 HG21 ILE X 278      28.294  51.092  75.789  0.00  0.00            
ATOM   4508 HG22 ILE X 278      28.631  52.876  75.444  0.00  0.00            
ATOM   4509 HG23 ILE X 278      29.837  51.982  76.218  0.00  0.00            
ATOM   4510  CG1 ILE X 278      26.606  52.637  77.416  0.00  0.00            
ATOM   4511 HG12 ILE X 278      26.105  51.674  77.506  0.00  0.00            
ATOM   4512 HG13 ILE X 278      26.348  53.282  78.256  0.00  0.00            
ATOM   4513  CD1 ILE X 278      26.075  53.278  76.127  0.00  0.00            
ATOM   4514 HD11 ILE X 278      26.644  54.209  76.015  0.00  0.00            
ATOM   4515 HD12 ILE X 278      26.063  52.647  75.229  0.00  0.00            
ATOM   4516 HD13 ILE X 278      25.029  53.575  76.272  0.00  0.00            
ATOM   4517  C   ILE X 278      30.152  51.558  78.885  0.00  0.00            
ATOM   4518  O   ILE X 278      30.615  52.475  79.529  0.00  0.00            
ATOM   4519  N   ASP X 279      30.887  50.529  78.525  0.00  0.00            
ATOM   4520  H   ASP X 279      30.414  49.754  78.083  0.00  0.00            
ATOM   4521  CA  ASP X 279      32.305  50.453  79.035  0.00  0.00            
ATOM   4522  HA  ASP X 279      32.639  51.434  79.373  0.00  0.00            
ATOM   4523  CB  ASP X 279      32.252  49.669  80.392  0.00  0.00            
ATOM   4524  HB2 ASP X 279      33.214  49.627  80.902  0.00  0.00            
ATOM   4525  HB3 ASP X 279      31.653  50.286  81.061  0.00  0.00            
ATOM   4526  CG  ASP X 279      31.575  48.330  80.393  0.00  0.00            
ATOM   4527  OD1 ASP X 279      31.473  47.714  79.337  0.00  0.00            
ATOM   4528  OD2 ASP X 279      31.099  47.863  81.442  0.00  0.00            
ATOM   4529  C   ASP X 279      33.253  49.803  78.044  0.00  0.00            
ATOM   4530  O   ASP X 279      32.858  49.554  76.947  0.00  0.00            
ATOM   4531  N   VAL X 280      34.450  49.536  78.419  0.00  0.00            
ATOM   4532  H   VAL X 280      34.821  49.957  79.259  0.00  0.00            
ATOM   4533  CA  VAL X 280      35.394  48.864  77.543  0.00  0.00            
ATOM   4534  HA  VAL X 280      35.555  49.446  76.636  0.00  0.00            
ATOM   4535  CB  VAL X 280      36.793  48.686  78.251  0.00  0.00            
ATOM   4536  HB  VAL X 280      36.518  48.211  79.193  0.00  0.00            
ATOM   4537  CG1 VAL X 280      37.709  47.718  77.507  0.00  0.00            
ATOM   4538 HG11 VAL X 280      38.549  47.446  78.158  0.00  0.00            
ATOM   4539 HG12 VAL X 280      37.210  46.787  77.210  0.00  0.00            
ATOM   4540 HG13 VAL X 280      38.042  48.120  76.542  0.00  0.00            
ATOM   4541  CG2 VAL X 280      37.494  49.955  78.478  0.00  0.00            
ATOM   4542 HG21 VAL X 280      37.410  50.537  77.552  0.00  0.00            
ATOM   4543 HG22 VAL X 280      36.873  50.544  79.164  0.00  0.00            
ATOM   4544 HG23 VAL X 280      38.534  49.875  78.816  0.00  0.00            
ATOM   4545  C   VAL X 280      34.890  47.511  76.935  0.00  0.00            
ATOM   4546  O   VAL X 280      34.980  47.328  75.740  0.00  0.00            
ATOM   4547  N   GLN X 281      34.264  46.629  77.711  0.00  0.00            
ATOM   4548  H   GLN X 281      34.175  46.819  78.699  0.00  0.00            
ATOM   4549  CA  GLN X 281      33.805  45.292  77.248  0.00  0.00            
ATOM   4550  HA  GLN X 281      34.656  44.745  76.841  0.00  0.00            
ATOM   4551  CB  GLN X 281      33.376  44.383  78.430  0.00  0.00            
ATOM   4552  HB2 GLN X 281      32.653  44.939  79.028  0.00  0.00            
ATOM   4553  HB3 GLN X 281      32.962  43.468  78.006  0.00  0.00            
ATOM   4554  CG  GLN X 281      34.560  43.886  79.229  0.00  0.00            
ATOM   4555  HG2 GLN X 281      34.236  42.926  79.630  0.00  0.00            
ATOM   4556  HG3 GLN X 281      35.449  43.776  78.609  0.00  0.00            
ATOM   4557  CD  GLN X 281      35.032  44.800  80.437  0.00  0.00            
ATOM   4558  OE1 GLN X 281      34.889  45.970  80.434  0.00  0.00            
ATOM   4559  NE2 GLN X 281      35.612  44.239  81.393  0.00  0.00            
ATOM   4560 HE21 GLN X 281      35.967  44.771  82.175  0.00  0.00            
ATOM   4561 HE22 GLN X 281      35.725  43.238  81.324  0.00  0.00            
ATOM   4562  C   GLN X 281      32.745  45.358  76.089  0.00  0.00            
ATOM   4563  O   GLN X 281      32.655  44.676  75.101  0.00  0.00            
ATOM   4564  N   LYS X 282      31.722  46.293  76.378  0.00  0.00            
ATOM   4565  H   LYS X 282      31.878  46.748  77.266  0.00  0.00            
ATOM   4566  CA  LYS X 282      30.605  46.574  75.491  0.00  0.00            
ATOM   4567  HA  LYS X 282      30.132  45.653  75.149  0.00  0.00            
ATOM   4568  CB  LYS X 282      29.552  47.387  76.276  0.00  0.00            
ATOM   4569  HB2 LYS X 282      29.918  48.365  76.590  0.00  0.00            
ATOM   4570  HB3 LYS X 282      28.699  47.615  75.636  0.00  0.00            
ATOM   4571  CG  LYS X 282      29.034  46.572  77.474  0.00  0.00            
ATOM   4572  HG2 LYS X 282      28.413  45.729  77.172  0.00  0.00            
ATOM   4573  HG3 LYS X 282      29.849  46.195  78.092  0.00  0.00            
ATOM   4574  CD  LYS X 282      28.214  47.496  78.360  0.00  0.00            
ATOM   4575  HD2 LYS X 282      28.951  48.257  78.619  0.00  0.00            
ATOM   4576  HD3 LYS X 282      27.360  47.789  77.750  0.00  0.00            
ATOM   4577  CE  LYS X 282      27.819  46.835  79.670  0.00  0.00            
ATOM   4578  HE2 LYS X 282      27.249  47.601  80.196  0.00  0.00            
ATOM   4579  HE3 LYS X 282      27.161  45.995  79.447  0.00  0.00            
ATOM   4580  NZ  LYS X 282      28.961  46.485  80.517  0.00  0.00            
ATOM   4581  HZ1 LYS X 282      29.550  45.787  80.085  0.00  0.00            
ATOM   4582  HZ2 LYS X 282      29.626  47.244  80.490  0.00  0.00            
ATOM   4583  HZ3 LYS X 282      28.724  46.363  81.491  0.00  0.00            
ATOM   4584  C   LYS X 282      31.043  47.402  74.274  0.00  0.00            
ATOM   4585  O   LYS X 282      30.478  47.143  73.201  0.00  0.00            
ATOM   4586  N   THR X 283      32.052  48.276  74.437  0.00  0.00            
ATOM   4587  H   THR X 283      32.498  48.495  75.316  0.00  0.00            
ATOM   4588  CA  THR X 283      32.531  48.998  73.261  0.00  0.00            
ATOM   4589  HA  THR X 283      31.723  49.466  72.698  0.00  0.00            
ATOM   4590  CB  THR X 283      33.382  50.215  73.566  0.00  0.00            
ATOM   4591  HB  THR X 283      34.422  49.949  73.756  0.00  0.00            
ATOM   4592  CG2 THR X 283      33.388  51.153  72.330  0.00  0.00            
ATOM   4593 HG21 THR X 283      34.231  51.836  72.490  0.00  0.00            
ATOM   4594 HG22 THR X 283      33.593  50.678  71.363  0.00  0.00            
ATOM   4595 HG23 THR X 283      32.525  51.823  72.239  0.00  0.00            
ATOM   4596  OG1 THR X 283      32.846  50.965  74.684  0.00  0.00            
ATOM   4597  HG1 THR X 283      32.780  50.392  75.467  0.00  0.00            
ATOM   4598  C   THR X 283      33.339  48.047  72.395  0.00  0.00            
ATOM   4599  O   THR X 283      32.896  48.004  71.277  0.00  0.00            
ATOM   4600  N   ILE X 284      34.257  47.219  72.940  0.00  0.00            
ATOM   4601  H   ILE X 284      34.382  47.418  73.922  0.00  0.00            
ATOM   4602  CA  ILE X 284      34.941  46.012  72.258  0.00  0.00            
ATOM   4603  HA  ILE X 284      35.537  46.376  71.421  0.00  0.00            
ATOM   4604  CB  ILE X 284      35.951  45.205  73.196  0.00  0.00            
ATOM   4605  HB  ILE X 284      35.443  44.987  74.135  0.00  0.00            
ATOM   4606  CG2 ILE X 284      36.518  43.935  72.525  0.00  0.00            
ATOM   4607 HG21 ILE X 284      36.762  44.160  71.480  0.00  0.00            
ATOM   4608 HG22 ILE X 284      37.352  43.437  73.034  0.00  0.00            
ATOM   4609 HG23 ILE X 284      35.742  43.163  72.605  0.00  0.00            
ATOM   4610  CG1 ILE X 284      37.258  46.101  73.409  0.00  0.00            
ATOM   4611 HG12 ILE X 284      37.766  46.401  72.493  0.00  0.00            
ATOM   4612 HG13 ILE X 284      36.995  47.046  73.884  0.00  0.00            
ATOM   4613  CD1 ILE X 284      38.307  45.506  74.338  0.00  0.00            
ATOM   4614 HD11 ILE X 284      37.699  45.418  75.247  0.00  0.00            
ATOM   4615 HD12 ILE X 284      38.798  44.567  74.054  0.00  0.00            
ATOM   4616 HD13 ILE X 284      39.168  46.144  74.574  0.00  0.00            
ATOM   4617  C   ILE X 284      33.874  45.040  71.659  0.00  0.00            
ATOM   4618  O   ILE X 284      33.984  44.694  70.504  0.00  0.00            
ATOM   4619  N   ALA X 285      32.730  44.779  72.294  0.00  0.00            
ATOM   4620  H   ALA X 285      32.743  44.876  73.300  0.00  0.00            
ATOM   4621  CA  ALA X 285      31.719  43.860  71.749  0.00  0.00            
ATOM   4622  HA  ALA X 285      32.192  42.999  71.277  0.00  0.00            
ATOM   4623  CB  ALA X 285      30.833  43.363  72.906  0.00  0.00            
ATOM   4624  HB1 ALA X 285      31.258  42.817  73.758  0.00  0.00            
ATOM   4625  HB2 ALA X 285      30.222  44.186  73.296  0.00  0.00            
ATOM   4626  HB3 ALA X 285      30.217  42.604  72.408  0.00  0.00            
ATOM   4627  C   ALA X 285      30.919  44.489  70.602  0.00  0.00            
ATOM   4628  O   ALA X 285      30.694  43.838  69.578  0.00  0.00            
ATOM   4629  N   GLY X 286      30.509  45.700  70.724  0.00  0.00            
ATOM   4630  H   GLY X 286      30.775  46.181  71.572  0.00  0.00            
ATOM   4631  CA  GLY X 286      29.762  46.508  69.758  0.00  0.00            
ATOM   4632  HA2 GLY X 286      28.885  45.954  69.422  0.00  0.00            
ATOM   4633  HA3 GLY X 286      29.470  47.385  70.335  0.00  0.00            
ATOM   4634  C   GLY X 286      30.620  46.860  68.564  0.00  0.00            
ATOM   4635  O   GLY X 286      30.132  46.694  67.415  0.00  0.00            
ATOM   4636  N   GLN X 287      31.913  47.094  68.767  0.00  0.00            
ATOM   4637  H   GLN X 287      32.284  47.019  69.704  0.00  0.00            
ATOM   4638  CA  GLN X 287      32.831  47.330  67.707  0.00  0.00            
ATOM   4639  HA  GLN X 287      32.545  48.152  67.051  0.00  0.00            
ATOM   4640  CB  GLN X 287      34.231  47.935  68.193  0.00  0.00            
ATOM   4641  HB2 GLN X 287      34.016  48.962  68.486  0.00  0.00            
ATOM   4642  HB3 GLN X 287      34.563  47.362  69.059  0.00  0.00            
ATOM   4643  CG  GLN X 287      35.384  47.964  67.092  0.00  0.00            
ATOM   4644  HG2 GLN X 287      36.313  48.339  67.522  0.00  0.00            
ATOM   4645  HG3 GLN X 287      35.459  46.935  66.740  0.00  0.00            
ATOM   4646  CD  GLN X 287      35.032  48.938  65.890  0.00  0.00            
ATOM   4647  OE1 GLN X 287      34.654  50.063  66.026  0.00  0.00            
ATOM   4648  NE2 GLN X 287      35.197  48.583  64.596  0.00  0.00            
ATOM   4649 HE21 GLN X 287      34.933  49.304  63.939  0.00  0.00            
ATOM   4650 HE22 GLN X 287      35.343  47.633  64.287  0.00  0.00            
ATOM   4651  C   GLN X 287      33.077  46.057  66.850  0.00  0.00            
ATOM   4652  O   GLN X 287      33.088  46.112  65.620  0.00  0.00            
ATOM   4653  N   SER X 288      33.212  44.839  67.457  0.00  0.00            
ATOM   4654  H   SER X 288      33.010  44.747  68.443  0.00  0.00            
ATOM   4655  CA  SER X 288      33.465  43.543  66.774  0.00  0.00            
ATOM   4656  HA  SER X 288      34.339  43.689  66.139  0.00  0.00            
ATOM   4657  CB  SER X 288      33.813  42.390  67.813  0.00  0.00            
ATOM   4658  HB2 SER X 288      34.729  42.649  68.343  0.00  0.00            
ATOM   4659  HB3 SER X 288      33.093  42.213  68.612  0.00  0.00            
ATOM   4660  OG  SER X 288      33.979  41.198  67.134  0.00  0.00            
ATOM   4661  HG  SER X 288      34.640  41.296  66.426  0.00  0.00            
ATOM   4662  C   SER X 288      32.148  43.253  66.019  0.00  0.00            
ATOM   4663  O   SER X 288      32.251  43.199  64.810  0.00  0.00            
ATOM   4664  N   ILE X 289      30.976  43.266  66.682  0.00  0.00            
ATOM   4665  H   ILE X 289      30.909  43.413  67.679  0.00  0.00            
ATOM   4666  CA  ILE X 289      29.723  42.951  66.047  0.00  0.00            
ATOM   4667  HA  ILE X 289      29.858  41.945  65.649  0.00  0.00            
ATOM   4668  CB  ILE X 289      28.555  42.822  67.019  0.00  0.00            
ATOM   4669  HB  ILE X 289      28.532  43.823  67.449  0.00  0.00            
ATOM   4670  CG2 ILE X 289      27.134  42.748  66.357  0.00  0.00            
ATOM   4671 HG21 ILE X 289      26.886  43.683  65.841  0.00  0.00            
ATOM   4672 HG22 ILE X 289      27.122  42.109  65.466  0.00  0.00            
ATOM   4673 HG23 ILE X 289      26.371  42.387  67.057  0.00  0.00            
ATOM   4674  CG1 ILE X 289      28.698  41.656  68.036  0.00  0.00            
ATOM   4675 HG12 ILE X 289      28.417  40.711  67.569  0.00  0.00            
ATOM   4676 HG13 ILE X 289      29.710  41.528  68.418  0.00  0.00            
ATOM   4677  CD1 ILE X 289      27.812  41.801  69.269  0.00  0.00            
ATOM   4678 HD11 ILE X 289      27.685  40.877  69.847  0.00  0.00            
ATOM   4679 HD12 ILE X 289      28.358  42.460  69.955  0.00  0.00            
ATOM   4680 HD13 ILE X 289      26.890  42.386  69.164  0.00  0.00            
ATOM   4681  C   ILE X 289      29.418  43.951  64.827  0.00  0.00            
ATOM   4682  O   ILE X 289      29.104  43.613  63.714  0.00  0.00            
ATOM   4683  N   GLY X 290      29.586  45.228  65.159  0.00  0.00            
ATOM   4684  H   GLY X 290      30.077  45.475  66.006  0.00  0.00            
ATOM   4685  CA  GLY X 290      29.318  46.301  64.198  0.00  0.00            
ATOM   4686  HA2 GLY X 290      28.286  46.263  63.849  0.00  0.00            
ATOM   4687  HA3 GLY X 290      29.469  47.253  64.707  0.00  0.00            
ATOM   4688  C   GLY X 290      30.127  46.341  62.895  0.00  0.00            
ATOM   4689  O   GLY X 290      29.628  46.627  61.837  0.00  0.00            
ATOM   4690  N   GLY X 291      31.405  46.093  63.020  0.00  0.00            
ATOM   4691  H   GLY X 291      31.682  45.835  63.956  0.00  0.00            
ATOM   4692  CA  GLY X 291      32.333  45.992  61.854  0.00  0.00            
ATOM   4693  HA2 GLY X 291      32.141  46.799  61.147  0.00  0.00            
ATOM   4694  HA3 GLY X 291      33.369  46.030  62.192  0.00  0.00            
ATOM   4695  C   GLY X 291      32.249  44.677  61.060  0.00  0.00            
ATOM   4696  O   GLY X 291      32.222  44.662  59.837  0.00  0.00            
ATOM   4697  N   LEU X 292      32.131  43.483  61.751  0.00  0.00            
ATOM   4698  H   LEU X 292      32.115  43.584  62.756  0.00  0.00            
ATOM   4699  CA  LEU X 292      31.981  42.103  61.332  0.00  0.00            
ATOM   4700  HA  LEU X 292      32.865  41.804  60.769  0.00  0.00            
ATOM   4701  CB  LEU X 292      31.797  41.190  62.528  0.00  0.00            
ATOM   4702  HB2 LEU X 292      32.537  41.546  63.244  0.00  0.00            
ATOM   4703  HB3 LEU X 292      30.799  41.446  62.884  0.00  0.00            
ATOM   4704  CG  LEU X 292      32.006  39.646  62.326  0.00  0.00            
ATOM   4705  HG  LEU X 292      32.857  39.592  61.648  0.00  0.00            
ATOM   4706  CD1 LEU X 292      32.102  38.946  63.615  0.00  0.00            
ATOM   4707 HD11 LEU X 292      31.097  38.947  64.055  0.00  0.00            
ATOM   4708 HD12 LEU X 292      32.364  37.901  63.406  0.00  0.00            
ATOM   4709 HD13 LEU X 292      32.869  39.472  64.198  0.00  0.00            
ATOM   4710  CD2 LEU X 292      30.854  38.954  61.554  0.00  0.00            
ATOM   4711 HD21 LEU X 292      29.879  39.069  62.045  0.00  0.00            
ATOM   4712 HD22 LEU X 292      30.769  39.301  60.517  0.00  0.00            
ATOM   4713 HD23 LEU X 292      31.096  37.898  61.387  0.00  0.00            
ATOM   4714  C   LEU X 292      30.766  42.062  60.391  0.00  0.00            
ATOM   4715  O   LEU X 292      30.858  41.719  59.212  0.00  0.00            
ATOM   4716  N   LEU X 293      29.579  42.489  60.846  0.00  0.00            
ATOM   4717  H   LEU X 293      29.648  42.867  61.780  0.00  0.00            
ATOM   4718  CA  LEU X 293      28.314  42.644  60.071  0.00  0.00            
ATOM   4719  HA  LEU X 293      28.156  41.724  59.507  0.00  0.00            
ATOM   4720  CB  LEU X 293      27.158  42.854  61.048  0.00  0.00            
ATOM   4721  HB2 LEU X 293      27.425  43.658  61.733  0.00  0.00            
ATOM   4722  HB3 LEU X 293      26.205  43.026  60.546  0.00  0.00            
ATOM   4723  CG  LEU X 293      26.887  41.650  61.978  0.00  0.00            
ATOM   4724  HG  LEU X 293      27.621  41.572  62.781  0.00  0.00            
ATOM   4725  CD1 LEU X 293      25.561  41.739  62.704  0.00  0.00            
ATOM   4726 HD11 LEU X 293      25.479  40.994  63.506  0.00  0.00            
ATOM   4727 HD12 LEU X 293      25.466  42.737  63.148  0.00  0.00            
ATOM   4728 HD13 LEU X 293      24.749  41.604  61.979  0.00  0.00            
ATOM   4729  CD2 LEU X 293      26.851  40.391  61.139  0.00  0.00            
ATOM   4730 HD21 LEU X 293      27.835  39.990  60.867  0.00  0.00            
ATOM   4731 HD22 LEU X 293      26.359  39.537  61.620  0.00  0.00            
ATOM   4732 HD23 LEU X 293      26.293  40.529  60.205  0.00  0.00            
ATOM   4733  C   LEU X 293      28.319  43.701  58.911  0.00  0.00            
ATOM   4734  O   LEU X 293      27.602  43.583  57.951  0.00  0.00            
ATOM   4735  N   TYR X 294      29.124  44.794  59.014  0.00  0.00            
ATOM   4736  H   TYR X 294      29.769  44.986  59.768  0.00  0.00            
ATOM   4737  CA  TYR X 294      29.227  45.711  57.863  0.00  0.00            
ATOM   4738  HA  TYR X 294      28.231  45.892  57.460  0.00  0.00            
ATOM   4739  CB  TYR X 294      29.709  47.053  58.440  0.00  0.00            
ATOM   4740  HB2 TYR X 294      28.977  47.374  59.191  0.00  0.00            
ATOM   4741  HB3 TYR X 294      30.710  46.915  58.867  0.00  0.00            
ATOM   4742  CG  TYR X 294      29.650  48.122  57.238  0.00  0.00            
ATOM   4743  CD1 TYR X 294      28.440  48.816  57.042  0.00  0.00            
ATOM   4744  HD1 TYR X 294      27.578  48.739  57.690  0.00  0.00            
ATOM   4745  CE1 TYR X 294      28.238  49.787  55.995  0.00  0.00            
ATOM   4746  HE1 TYR X 294      27.319  50.334  55.840  0.00  0.00            
ATOM   4747  CZ  TYR X 294      29.377  50.060  55.079  0.00  0.00            
ATOM   4748  OH  TYR X 294      29.259  50.957  54.025  0.00  0.00            
ATOM   4749  HH  TYR X 294      28.873  50.491  53.263  0.00  0.00            
ATOM   4750  CE2 TYR X 294      30.663  49.382  55.419  0.00  0.00            
ATOM   4751  HE2 TYR X 294      31.514  49.609  54.795  0.00  0.00            
ATOM   4752  CD2 TYR X 294      30.809  48.465  56.480  0.00  0.00            
ATOM   4753  HD2 TYR X 294      31.793  48.056  56.654  0.00  0.00            
ATOM   4754  C   TYR X 294      30.119  45.103  56.759  0.00  0.00            
ATOM   4755  O   TYR X 294      29.649  45.058  55.620  0.00  0.00            
ATOM   4756  N   ALA X 295      31.280  44.599  57.137  0.00  0.00            
ATOM   4757  H   ALA X 295      31.504  44.515  58.118  0.00  0.00            
ATOM   4758  CA  ALA X 295      32.165  43.967  56.121  0.00  0.00            
ATOM   4759  HA  ALA X 295      32.511  44.649  55.344  0.00  0.00            
ATOM   4760  CB  ALA X 295      33.453  43.653  56.849  0.00  0.00            
ATOM   4761  HB1 ALA X 295      33.296  43.110  57.789  0.00  0.00            
ATOM   4762  HB2 ALA X 295      34.139  43.104  56.192  0.00  0.00            
ATOM   4763  HB3 ALA X 295      33.884  44.632  57.090  0.00  0.00            
ATOM   4764  C   ALA X 295      31.525  42.828  55.450  0.00  0.00            
ATOM   4765  O   ALA X 295      31.671  42.752  54.214  0.00  0.00            
ATOM   4766  N   LEU X 296      30.764  41.899  56.090  0.00  0.00            
ATOM   4767  H   LEU X 296      30.792  42.032  57.091  0.00  0.00            
ATOM   4768  CA  LEU X 296      30.133  40.733  55.439  0.00  0.00            
ATOM   4769  HA  LEU X 296      30.865  40.234  54.804  0.00  0.00            
ATOM   4770  CB  LEU X 296      29.440  39.752  56.359  0.00  0.00            
ATOM   4771  HB2 LEU X 296      28.735  40.344  56.943  0.00  0.00            
ATOM   4772  HB3 LEU X 296      28.818  39.018  55.848  0.00  0.00            
ATOM   4773  CG  LEU X 296      30.328  38.886  57.318  0.00  0.00            
ATOM   4774  HG  LEU X 296      31.057  39.486  57.861  0.00  0.00            
ATOM   4775  CD1 LEU X 296      29.406  38.193  58.367  0.00  0.00            
ATOM   4776 HD11 LEU X 296      29.084  38.899  59.142  0.00  0.00            
ATOM   4777 HD12 LEU X 296      28.545  37.705  57.895  0.00  0.00            
ATOM   4778 HD13 LEU X 296      30.044  37.425  58.822  0.00  0.00            
ATOM   4779  CD2 LEU X 296      30.929  37.741  56.518  0.00  0.00            
ATOM   4780 HD21 LEU X 296      31.330  38.143  55.579  0.00  0.00            
ATOM   4781 HD22 LEU X 296      31.693  37.291  57.164  0.00  0.00            
ATOM   4782 HD23 LEU X 296      30.159  36.972  56.382  0.00  0.00            
ATOM   4783  C   LEU X 296      29.039  41.221  54.464  0.00  0.00            
ATOM   4784  O   LEU X 296      28.986  40.466  53.473  0.00  0.00            
ATOM   4785  N   PHE X 297      28.323  42.312  54.629  0.00  0.00            
ATOM   4786  H   PHE X 297      28.568  42.836  55.457  0.00  0.00            
ATOM   4787  CA  PHE X 297      27.111  42.606  53.852  0.00  0.00            
ATOM   4788  HA  PHE X 297      27.050  41.893  53.030  0.00  0.00            
ATOM   4789  CB  PHE X 297      25.911  42.268  54.680  0.00  0.00            
ATOM   4790  HB2 PHE X 297      25.802  42.954  55.528  0.00  0.00            
ATOM   4791  HB3 PHE X 297      25.028  42.520  54.079  0.00  0.00            
ATOM   4792  CG  PHE X 297      25.855  40.865  55.288  0.00  0.00            
ATOM   4793  CD1 PHE X 297      25.521  39.790  54.410  0.00  0.00            
ATOM   4794  HD1 PHE X 297      25.381  40.003  53.361  0.00  0.00            
ATOM   4795  CE1 PHE X 297      25.433  38.487  54.891  0.00  0.00            
ATOM   4796  HE1 PHE X 297      25.156  37.711  54.192  0.00  0.00            
ATOM   4797  CZ  PHE X 297      25.682  38.187  56.250  0.00  0.00            
ATOM   4798  HZ  PHE X 297      25.785  37.169  56.595  0.00  0.00            
ATOM   4799  CE2 PHE X 297      26.048  39.278  57.139  0.00  0.00            
ATOM   4800  HE2 PHE X 297      26.245  39.008  58.166  0.00  0.00            
ATOM   4801  CD2 PHE X 297      26.104  40.621  56.690  0.00  0.00            
ATOM   4802  HD2 PHE X 297      26.317  41.467  57.328  0.00  0.00            
ATOM   4803  C   PHE X 297      26.982  43.990  53.225  0.00  0.00            
ATOM   4804  O   PHE X 297      26.019  44.255  52.521  0.00  0.00            
ATOM   4805  N   SER X 298      27.887  44.941  53.446  0.00  0.00            
ATOM   4806  H   SER X 298      28.606  44.757  54.131  0.00  0.00            
ATOM   4807  CA  SER X 298      27.959  46.261  52.861  0.00  0.00            
ATOM   4808  HA  SER X 298      27.119  46.927  53.061  0.00  0.00            
ATOM   4809  CB  SER X 298      29.122  47.039  53.526  0.00  0.00            
ATOM   4810  HB2 SER X 298      29.124  48.101  53.283  0.00  0.00            
ATOM   4811  HB3 SER X 298      28.853  47.043  54.583  0.00  0.00            
ATOM   4812  OG  SER X 298      30.393  46.355  53.365  0.00  0.00            
ATOM   4813  HG  SER X 298      30.445  45.803  54.165  0.00  0.00            
ATOM   4814  C   SER X 298      28.220  46.203  51.370  0.00  0.00            
ATOM   4815  O   SER X 298      28.654  45.234  50.810  0.00  0.00            
ATOM   4816  N   GLY X 299      27.991  47.384  50.684  0.00  0.00            
ATOM   4817  H   GLY X 299      27.840  48.132  51.345  0.00  0.00            
ATOM   4818  CA  GLY X 299      28.532  47.654  49.347  0.00  0.00            
ATOM   4819  HA2 GLY X 299      28.232  46.940  48.580  0.00  0.00            
ATOM   4820  HA3 GLY X 299      28.087  48.597  49.031  0.00  0.00            
ATOM   4821  C   GLY X 299      30.014  47.751  49.275  0.00  0.00            
ATOM   4822  O   GLY X 299      30.678  46.896  48.750  0.00  0.00            
ATOM   4823  N   GLN X 300      30.524  48.817  49.970  0.00  0.00            
ATOM   4824  H   GLN X 300      29.933  49.502  50.420  0.00  0.00            
ATOM   4825  CA  GLN X 300      31.949  49.185  50.091  0.00  0.00            
ATOM   4826  HA  GLN X 300      32.436  48.645  49.279  0.00  0.00            
ATOM   4827  CB  GLN X 300      32.097  50.696  49.696  0.00  0.00            
ATOM   4828  HB2 GLN X 300      31.790  50.864  48.664  0.00  0.00            
ATOM   4829  HB3 GLN X 300      31.564  51.410  50.324  0.00  0.00            
ATOM   4830  CG  GLN X 300      33.556  51.192  49.580  0.00  0.00            
ATOM   4831  HG2 GLN X 300      33.558  52.123  49.014  0.00  0.00            
ATOM   4832  HG3 GLN X 300      34.105  51.408  50.497  0.00  0.00            
ATOM   4833  CD  GLN X 300      34.439  50.187  48.917  0.00  0.00            
ATOM   4834  OE1 GLN X 300      35.196  49.536  49.502  0.00  0.00            
ATOM   4835  NE2 GLN X 300      34.317  49.948  47.612  0.00  0.00            
ATOM   4836 HE21 GLN X 300      34.844  49.156  47.272  0.00  0.00            
ATOM   4837 HE22 GLN X 300      33.577  50.455  47.149  0.00  0.00            
ATOM   4838  C   GLN X 300      32.573  48.664  51.414  0.00  0.00            
ATOM   4839  O   GLN X 300      32.437  49.298  52.421  0.00  0.00            
ATOM   4840  N   PRO X 301      33.172  47.441  51.476  0.00  0.00            
ATOM   4841  CD  PRO X 301      33.540  46.530  50.387  0.00  0.00            
ATOM   4842  HD2 PRO X 301      33.887  47.064  49.493  0.00  0.00            
ATOM   4843  HD3 PRO X 301      32.613  45.974  50.201  0.00  0.00            
ATOM   4844  CG  PRO X 301      34.596  45.547  50.996  0.00  0.00            
ATOM   4845  HG2 PRO X 301      35.624  45.874  50.793  0.00  0.00            
ATOM   4846  HG3 PRO X 301      34.472  44.568  50.517  0.00  0.00            
ATOM   4847  CB  PRO X 301      34.179  45.512  52.486  0.00  0.00            
ATOM   4848  HB2 PRO X 301      34.966  45.177  53.174  0.00  0.00            
ATOM   4849  HB3 PRO X 301      33.335  44.865  52.753  0.00  0.00            
ATOM   4850  CA  PRO X 301      33.803  46.942  52.724  0.00  0.00            
ATOM   4851  HA  PRO X 301      33.078  47.094  53.524  0.00  0.00            
ATOM   4852  C   PRO X 301      35.021  47.735  53.139  0.00  0.00            
ATOM   4853  O   PRO X 301      35.578  47.432  54.257  0.00  0.00            
ATOM   4854  N   LEU X 302      35.588  48.614  52.301  0.00  0.00            
ATOM   4855  H   LEU X 302      35.240  48.712  51.358  0.00  0.00            
ATOM   4856  CA  LEU X 302      36.729  49.403  52.735  0.00  0.00            
ATOM   4857  HA  LEU X 302      37.330  48.727  53.343  0.00  0.00            
ATOM   4858  CB  LEU X 302      37.543  50.037  51.561  0.00  0.00            
ATOM   4859  HB2 LEU X 302      36.903  50.742  51.030  0.00  0.00            
ATOM   4860  HB3 LEU X 302      38.377  50.597  51.985  0.00  0.00            
ATOM   4861  CG  LEU X 302      38.109  48.991  50.534  0.00  0.00            
ATOM   4862  HG  LEU X 302      37.339  48.400  50.037  0.00  0.00            
ATOM   4863  CD1 LEU X 302      38.806  49.841  49.473  0.00  0.00            
ATOM   4864 HD11 LEU X 302      39.613  50.437  49.917  0.00  0.00            
ATOM   4865 HD12 LEU X 302      39.040  49.275  48.562  0.00  0.00            
ATOM   4866 HD13 LEU X 302      38.125  50.651  49.187  0.00  0.00            
ATOM   4867  CD2 LEU X 302      39.047  48.032  51.240  0.00  0.00            
ATOM   4868 HD21 LEU X 302      40.006  48.469  51.543  0.00  0.00            
ATOM   4869 HD22 LEU X 302      38.539  47.614  52.117  0.00  0.00            
ATOM   4870 HD23 LEU X 302      39.195  47.247  50.488  0.00  0.00            
ATOM   4871  C   LEU X 302      36.336  50.601  53.617  0.00  0.00            
ATOM   4872  O   LEU X 302      37.154  51.180  54.306  0.00  0.00            
ATOM   4873  N   VAL X 303      34.980  50.908  53.776  0.00  0.00            
ATOM   4874  H   VAL X 303      34.283  50.321  53.343  0.00  0.00            
ATOM   4875  CA  VAL X 303      34.534  51.884  54.798  0.00  0.00            
ATOM   4876  HA  VAL X 303      35.251  52.705  54.782  0.00  0.00            
ATOM   4877  CB  VAL X 303      33.096  52.356  54.544  0.00  0.00            
ATOM   4878  HB  VAL X 303      32.376  51.549  54.677  0.00  0.00            
ATOM   4879  CG1 VAL X 303      32.654  53.249  55.645  0.00  0.00            
ATOM   4880 HG11 VAL X 303      31.672  53.700  55.453  0.00  0.00            
ATOM   4881 HG12 VAL X 303      32.652  52.758  56.626  0.00  0.00            
ATOM   4882 HG13 VAL X 303      33.394  54.057  55.692  0.00  0.00            
ATOM   4883  CG2 VAL X 303      32.991  52.969  53.175  0.00  0.00            
ATOM   4884 HG21 VAL X 303      33.345  52.298  52.382  0.00  0.00            
ATOM   4885 HG22 VAL X 303      31.986  53.128  52.765  0.00  0.00            
ATOM   4886 HG23 VAL X 303      33.651  53.835  53.042  0.00  0.00            
ATOM   4887  C   VAL X 303      34.715  51.195  56.167  0.00  0.00            
ATOM   4888  O   VAL X 303      34.058  50.230  56.534  0.00  0.00            
ATOM   4889  N   ILE X 304      35.551  51.850  56.947  0.00  0.00            
ATOM   4890  H   ILE X 304      35.960  52.721  56.642  0.00  0.00            
ATOM   4891  CA  ILE X 304      35.792  51.385  58.319  0.00  0.00            
ATOM   4892  HA  ILE X 304      35.707  50.307  58.452  0.00  0.00            
ATOM   4893  CB  ILE X 304      37.233  51.732  58.658  0.00  0.00            
ATOM   4894  HB  ILE X 304      37.467  52.765  58.399  0.00  0.00            
ATOM   4895  CG2 ILE X 304      37.454  51.610  60.154  0.00  0.00            
ATOM   4896 HG21 ILE X 304      36.959  50.748  60.618  0.00  0.00            
ATOM   4897 HG22 ILE X 304      38.508  51.609  60.460  0.00  0.00            
ATOM   4898 HG23 ILE X 304      37.058  52.518  60.625  0.00  0.00            
ATOM   4899  CG1 ILE X 304      38.261  50.892  57.823  0.00  0.00            
ATOM   4900 HG12 ILE X 304      38.024  51.270  56.829  0.00  0.00            
ATOM   4901 HG13 ILE X 304      39.218  51.327  58.113  0.00  0.00            
ATOM   4902  CD1 ILE X 304      38.180  49.418  57.964  0.00  0.00            
ATOM   4903 HD11 ILE X 304      39.000  48.952  57.403  0.00  0.00            
ATOM   4904 HD12 ILE X 304      38.361  49.213  59.026  0.00  0.00            
ATOM   4905 HD13 ILE X 304      37.239  48.943  57.662  0.00  0.00            
ATOM   4906  C   ILE X 304      34.842  52.038  59.291  0.00  0.00            
ATOM   4907  O   ILE X 304      34.686  53.218  59.297  0.00  0.00            
ATOM   4908  N   LEU X 305      34.021  51.193  60.007  0.00  0.00            
ATOM   4909  H   LEU X 305      34.117  50.239  59.691  0.00  0.00            
ATOM   4910  CA  LEU X 305      33.081  51.618  61.109  0.00  0.00            
ATOM   4911  HA  LEU X 305      32.737  52.619  60.851  0.00  0.00            
ATOM   4912  CB  LEU X 305      31.882  50.672  61.234  0.00  0.00            
ATOM   4913  HB2 LEU X 305      32.313  49.760  61.647  0.00  0.00            
ATOM   4914  HB3 LEU X 305      31.277  50.951  62.097  0.00  0.00            
ATOM   4915  CG  LEU X 305      30.943  50.429  60.002  0.00  0.00            
ATOM   4916  HG  LEU X 305      31.321  49.749  59.238  0.00  0.00            
ATOM   4917  CD1 LEU X 305      29.629  49.943  60.573  0.00  0.00            
ATOM   4918 HD11 LEU X 305      28.917  49.701  59.775  0.00  0.00            
ATOM   4919 HD12 LEU X 305      29.743  49.047  61.195  0.00  0.00            
ATOM   4920 HD13 LEU X 305      29.133  50.655  61.245  0.00  0.00            
ATOM   4921  CD2 LEU X 305      30.637  51.774  59.441  0.00  0.00            
ATOM   4922 HD21 LEU X 305      30.468  52.583  60.162  0.00  0.00            
ATOM   4923 HD22 LEU X 305      31.481  52.178  58.869  0.00  0.00            
ATOM   4924 HD23 LEU X 305      29.870  51.713  58.659  0.00  0.00            
ATOM   4925  C   LEU X 305      33.820  51.746  62.421  0.00  0.00            
ATOM   4926  O   LEU X 305      34.773  50.984  62.691  0.00  0.00            
ATOM   4927  N   LEU X 306      33.519  52.812  63.244  0.00  0.00            
ATOM   4928  H   LEU X 306      32.798  53.424  62.888  0.00  0.00            
ATOM   4929  CA  LEU X 306      34.260  53.140  64.533  0.00  0.00            
ATOM   4930  HA  LEU X 306      34.567  52.245  65.073  0.00  0.00            
ATOM   4931  CB  LEU X 306      35.500  53.988  64.134  0.00  0.00            
ATOM   4932  HB2 LEU X 306      35.966  53.656  63.206  0.00  0.00            
ATOM   4933  HB3 LEU X 306      35.136  55.015  64.169  0.00  0.00            
ATOM   4934  CG  LEU X 306      36.652  53.799  65.155  0.00  0.00            
ATOM   4935  HG  LEU X 306      36.397  53.842  66.213  0.00  0.00            
ATOM   4936  CD1 LEU X 306      37.297  52.441  64.874  0.00  0.00            
ATOM   4937 HD11 LEU X 306      37.761  52.334  63.885  0.00  0.00            
ATOM   4938 HD12 LEU X 306      38.078  52.241  65.617  0.00  0.00            
ATOM   4939 HD13 LEU X 306      36.579  51.613  64.931  0.00  0.00            
ATOM   4940  CD2 LEU X 306      37.692  54.749  64.904  0.00  0.00            
ATOM   4941 HD21 LEU X 306      37.334  55.774  65.062  0.00  0.00            
ATOM   4942 HD22 LEU X 306      38.613  54.518  65.452  0.00  0.00            
ATOM   4943 HD23 LEU X 306      37.899  54.884  63.835  0.00  0.00            
ATOM   4944  C   LEU X 306      33.401  53.988  65.491  0.00  0.00            
ATOM   4945  O   LEU X 306      32.435  54.650  65.161  0.00  0.00            
ATOM   4946  N   THR X 307      33.838  53.950  66.699  0.00  0.00            
ATOM   4947  H   THR X 307      34.650  53.364  66.830  0.00  0.00            
ATOM   4948  CA  THR X 307      33.468  54.943  67.715  0.00  0.00            
ATOM   4949  HA  THR X 307      32.406  55.155  67.595  0.00  0.00            
ATOM   4950  CB  THR X 307      33.637  54.405  69.152  0.00  0.00            
ATOM   4951  HB  THR X 307      34.719  54.453  69.275  0.00  0.00            
ATOM   4952  CG2 THR X 307      32.972  55.239  70.338  0.00  0.00            
ATOM   4953 HG21 THR X 307      33.313  54.853  71.306  0.00  0.00            
ATOM   4954 HG22 THR X 307      33.350  56.269  70.322  0.00  0.00            
ATOM   4955 HG23 THR X 307      31.876  55.215  70.386  0.00  0.00            
ATOM   4956  OG1 THR X 307      33.274  53.110  69.179  0.00  0.00            
ATOM   4957  HG1 THR X 307      34.011  52.559  68.863  0.00  0.00            
ATOM   4958  C   THR X 307      34.275  56.289  67.521  0.00  0.00            
ATOM   4959  O   THR X 307      35.363  56.267  67.008  0.00  0.00            
ATOM   4960  N   THR X 308      33.716  57.423  67.822  0.00  0.00            
ATOM   4961  H   THR X 308      32.777  57.342  68.185  0.00  0.00            
ATOM   4962  CA  THR X 308      34.455  58.734  67.749  0.00  0.00            
ATOM   4963  HA  THR X 308      35.516  58.649  67.515  0.00  0.00            
ATOM   4964  CB  THR X 308      34.106  59.570  66.515  0.00  0.00            
ATOM   4965  HB  THR X 308      34.748  60.447  66.439  0.00  0.00            
ATOM   4966  CG2 THR X 308      34.170  58.714  65.242  0.00  0.00            
ATOM   4967 HG21 THR X 308      33.283  58.081  65.111  0.00  0.00            
ATOM   4968 HG22 THR X 308      34.109  59.418  64.404  0.00  0.00            
ATOM   4969 HG23 THR X 308      35.059  58.100  65.049  0.00  0.00            
ATOM   4970  OG1 THR X 308      32.801  59.965  66.819  0.00  0.00            
ATOM   4971  HG1 THR X 308      32.656  60.812  66.364  0.00  0.00            
ATOM   4972  C   THR X 308      34.347  59.565  69.023  0.00  0.00            
ATOM   4973  O   THR X 308      33.467  59.328  69.860  0.00  0.00            
ATOM   4974  N   ALA X 309      35.051  60.705  69.127  0.00  0.00            
ATOM   4975  H   ALA X 309      35.731  60.839  68.392  0.00  0.00            
ATOM   4976  CA  ALA X 309      35.119  61.677  70.168  0.00  0.00            
ATOM   4977  HA  ALA X 309      35.279  61.081  71.066  0.00  0.00            
ATOM   4978  CB  ALA X 309      36.380  62.585  70.045  0.00  0.00            
ATOM   4979  HB1 ALA X 309      37.332  62.042  70.068  0.00  0.00            
ATOM   4980  HB2 ALA X 309      36.327  63.181  69.125  0.00  0.00            
ATOM   4981  HB3 ALA X 309      36.389  63.350  70.831  0.00  0.00            
ATOM   4982  C   ALA X 309      33.768  62.345  70.359  0.00  0.00            
ATOM   4983  O   ALA X 309      33.213  62.217  71.455  0.00  0.00            
ATOM   4984  N   PRO X 310      33.163  63.003  69.342  0.00  0.00            
ATOM   4985  CD  PRO X 310      33.705  63.416  68.094  0.00  0.00            
ATOM   4986  HD2 PRO X 310      33.619  62.541  67.439  0.00  0.00            
ATOM   4987  HD3 PRO X 310      34.695  63.849  68.285  0.00  0.00            
ATOM   4988  CG  PRO X 310      32.694  64.446  67.539  0.00  0.00            
ATOM   4989  HG2 PRO X 310      32.770  64.417  66.445  0.00  0.00            
ATOM   4990  HG3 PRO X 310      32.868  65.465  67.906  0.00  0.00            
ATOM   4991  CB  PRO X 310      31.375  64.050  68.166  0.00  0.00            
ATOM   4992  HB2 PRO X 310      30.890  63.301  67.529  0.00  0.00            
ATOM   4993  HB3 PRO X 310      30.705  64.893  68.374  0.00  0.00            
ATOM   4994  CA  PRO X 310      31.806  63.512  69.492  0.00  0.00            
ATOM   4995  HA  PRO X 310      31.863  64.344  70.194  0.00  0.00            
ATOM   4996  C   PRO X 310      30.753  62.451  69.928  0.00  0.00            
ATOM   4997  O   PRO X 310      29.909  62.747  70.733  0.00  0.00            
ATOM   4998  N   LEU X 311      30.826  61.246  69.405  0.00  0.00            
ATOM   4999  H   LEU X 311      31.568  60.972  68.778  0.00  0.00            
ATOM   5000  CA  LEU X 311      29.932  60.145  69.898  0.00  0.00            
ATOM   5001  HA  LEU X 311      28.889  60.462  69.907  0.00  0.00            
ATOM   5002  CB  LEU X 311      30.053  58.921  68.936  0.00  0.00            
ATOM   5003  HB2 LEU X 311      30.994  58.791  68.401  0.00  0.00            
ATOM   5004  HB3 LEU X 311      29.986  58.027  69.556  0.00  0.00            
ATOM   5005  CG  LEU X 311      28.878  59.040  67.895  0.00  0.00            
ATOM   5006  HG  LEU X 311      27.947  59.214  68.433  0.00  0.00            
ATOM   5007  CD1 LEU X 311      29.147  60.266  66.977  0.00  0.00            
ATOM   5008 HD11 LEU X 311      28.314  60.346  66.267  0.00  0.00            
ATOM   5009 HD12 LEU X 311      29.295  61.175  67.572  0.00  0.00            
ATOM   5010 HD13 LEU X 311      30.068  60.188  66.385  0.00  0.00            
ATOM   5011  CD2 LEU X 311      28.768  57.789  67.026  0.00  0.00            
ATOM   5012 HD21 LEU X 311      29.708  57.647  66.480  0.00  0.00            
ATOM   5013 HD22 LEU X 311      28.649  56.938  67.708  0.00  0.00            
ATOM   5014 HD23 LEU X 311      27.879  57.906  66.393  0.00  0.00            
ATOM   5015  C   LEU X 311      30.143  59.815  71.329  0.00  0.00            
ATOM   5016  O   LEU X 311      29.198  59.550  72.030  0.00  0.00            
ATOM   5017  N   ALA X 312      31.426  59.821  71.742  0.00  0.00            
ATOM   5018  H   ALA X 312      32.162  59.932  71.060  0.00  0.00            
ATOM   5019  CA  ALA X 312      31.680  59.763  73.120  0.00  0.00            
ATOM   5020  HA  ALA X 312      31.013  58.997  73.514  0.00  0.00            
ATOM   5021  CB  ALA X 312      33.112  59.170  73.258  0.00  0.00            
ATOM   5022  HB1 ALA X 312      33.137  58.805  74.292  0.00  0.00            
ATOM   5023  HB2 ALA X 312      33.296  58.400  72.499  0.00  0.00            
ATOM   5024  HB3 ALA X 312      33.894  59.912  73.052  0.00  0.00            
ATOM   5025  C   ALA X 312      31.504  61.038  73.926  0.00  0.00            
ATOM   5026  O   ALA X 312      31.434  60.905  75.130  0.00  0.00            
ATOM   5027  N   LEU X 313      31.332  62.200  73.326  0.00  0.00            
ATOM   5028  H   LEU X 313      31.546  62.328  72.347  0.00  0.00            
ATOM   5029  CA  LEU X 313      30.707  63.322  73.946  0.00  0.00            
ATOM   5030  HA  LEU X 313      30.999  63.510  74.979  0.00  0.00            
ATOM   5031  CB  LEU X 313      31.041  64.622  73.176  0.00  0.00            
ATOM   5032  HB2 LEU X 313      32.106  64.732  72.969  0.00  0.00            
ATOM   5033  HB3 LEU X 313      30.478  64.738  72.250  0.00  0.00            
ATOM   5034  CG  LEU X 313      30.544  65.919  73.825  0.00  0.00            
ATOM   5035  HG  LEU X 313      29.461  65.872  73.946  0.00  0.00            
ATOM   5036  CD1 LEU X 313      31.132  66.141  75.259  0.00  0.00            
ATOM   5037 HD11 LEU X 313      32.223  66.238  75.191  0.00  0.00            
ATOM   5038 HD12 LEU X 313      30.750  67.051  75.737  0.00  0.00            
ATOM   5039 HD13 LEU X 313      30.784  65.369  75.956  0.00  0.00            
ATOM   5040  CD2 LEU X 313      30.903  67.129  72.964  0.00  0.00            
ATOM   5041 HD21 LEU X 313      30.260  67.110  72.076  0.00  0.00            
ATOM   5042 HD22 LEU X 313      30.800  68.045  73.559  0.00  0.00            
ATOM   5043 HD23 LEU X 313      31.937  67.213  72.608  0.00  0.00            
ATOM   5044  C   LEU X 313      29.191  63.111  74.050  0.00  0.00            
ATOM   5045  O   LEU X 313      28.515  63.568  74.971  0.00  0.00            
ATOM   5046  N   TYR X 314      28.520  62.453  73.120  0.00  0.00            
ATOM   5047  H   TYR X 314      29.079  62.077  72.368  0.00  0.00            
ATOM   5048  CA  TYR X 314      27.041  62.253  73.177  0.00  0.00            
ATOM   5049  HA  TYR X 314      26.634  63.236  73.415  0.00  0.00            
ATOM   5050  CB  TYR X 314      26.480  61.917  71.827  0.00  0.00            
ATOM   5051  HB2 TYR X 314      27.080  61.072  71.467  0.00  0.00            
ATOM   5052  HB3 TYR X 314      25.428  61.686  72.035  0.00  0.00            
ATOM   5053  CG  TYR X 314      26.528  63.003  70.736  0.00  0.00            
ATOM   5054  CD1 TYR X 314      25.856  62.726  69.519  0.00  0.00            
ATOM   5055  HD1 TYR X 314      25.286  61.809  69.504  0.00  0.00            
ATOM   5056  CE1 TYR X 314      25.958  63.550  68.403  0.00  0.00            
ATOM   5057  HE1 TYR X 314      25.326  63.414  67.538  0.00  0.00            
ATOM   5058  CZ  TYR X 314      26.804  64.672  68.450  0.00  0.00            
ATOM   5059  OH  TYR X 314      26.970  65.410  67.355  0.00  0.00            
ATOM   5060  HH  TYR X 314      26.130  65.301  66.874  0.00  0.00            
ATOM   5061  CE2 TYR X 314      27.453  64.989  69.710  0.00  0.00            
ATOM   5062  HE2 TYR X 314      28.074  65.873  69.717  0.00  0.00
[truncated: 15,193,838 more chars]
