# Supplementary material for: Structural insights into the conformational changes of BTR1/SLC4A11 in complex with PIP2
Source: Nat Commun. 2023 Oct 3;14:6157. doi: 10.1038/s41467-023-41924-0 (PMC10547724; doi:10.1038/s41467-023-41924-0)
Supplement: Supplementary file 4 — Source Data [file 41467_2023_41924_MOESM4_ESM.zip › Source Data/MD_output_file.txt]

CRYST1  128.534  123.368  120.566  90.00  90.00  90.00 P 1           1
ATOM      1  N   GLY X   1     111.971  71.412  15.187  0.00  0.00            
ATOM      2  H1  GLY X   1     112.248  71.510  14.220  0.00  0.00            
ATOM      3  H2  GLY X   1     112.771  71.733  15.713  0.00  0.00            
ATOM      4  H3  GLY X   1     111.213  72.022  15.460  0.00  0.00            
ATOM      5  CA  GLY X   1     111.634  69.985  15.628  0.00  0.00            
ATOM      6  HA2 GLY X   1     112.492  69.375  15.347  0.00  0.00            
ATOM      7  HA3 GLY X   1     111.397  69.999  16.692  0.00  0.00            
ATOM      8  C   GLY X   1     110.385  69.423  14.932  0.00  0.00            
ATOM      9  O   GLY X   1     109.486  70.261  14.790  0.00  0.00            
ATOM     10  N   CYS X   2     110.444  68.145  14.386  0.00  0.00            
ATOM     11  H   CYS X   2     111.314  67.659  14.554  0.00  0.00            
ATOM     12  CA  CYS X   2     109.346  67.441  13.747  0.00  0.00            
ATOM     13  HA  CYS X   2     109.037  67.963  12.842  0.00  0.00            
ATOM     14  CB  CYS X   2     109.846  66.079  13.273  0.00  0.00            
ATOM     15  HB2 CYS X   2     110.770  66.405  12.795  0.00  0.00            
ATOM     16  HB3 CYS X   2     109.997  65.463  14.159  0.00  0.00            
ATOM     17  SG  CYS X   2     108.655  65.210  12.197  0.00  0.00            
ATOM     18  HG  CYS X   2     109.511  64.323  11.682  0.00  0.00            
ATOM     19  C   CYS X   2     108.092  67.428  14.699  0.00  0.00            
ATOM     20  O   CYS X   2     108.195  67.321  15.897  0.00  0.00            
ATOM     21  N   VAL X   3     106.847  67.694  14.202  0.00  0.00            
ATOM     22  H   VAL X   3     106.816  67.765  13.195  0.00  0.00            
ATOM     23  CA  VAL X   3     105.578  67.514  14.942  0.00  0.00            
ATOM     24  HA  VAL X   3     105.735  67.195  15.972  0.00  0.00            
ATOM     25  CB  VAL X   3     104.896  68.908  15.132  0.00  0.00            
ATOM     26  HB  VAL X   3     103.907  68.617  15.485  0.00  0.00            
ATOM     27  CG1 VAL X   3     105.680  69.752  16.163  0.00  0.00            
ATOM     28 HG11 VAL X   3     105.448  69.361  17.161  0.00  0.00            
ATOM     29 HG12 VAL X   3     106.753  69.619  15.977  0.00  0.00            
ATOM     30 HG13 VAL X   3     105.422  70.817  16.111  0.00  0.00            
ATOM     31  CG2 VAL X   3     104.718  69.642  13.779  0.00  0.00            
ATOM     32 HG21 VAL X   3     104.254  68.971  13.046  0.00  0.00            
ATOM     33 HG22 VAL X   3     104.090  70.537  13.862  0.00  0.00            
ATOM     34 HG23 VAL X   3     105.662  70.010  13.356  0.00  0.00            
ATOM     35  C   VAL X   3     104.534  66.512  14.272  0.00  0.00            
ATOM     36  O   VAL X   3     104.594  66.184  13.112  0.00  0.00            
ATOM     37  N   LEU X   4     103.579  65.910  15.084  0.00  0.00            
ATOM     38  H   LEU X   4     103.700  66.182  16.049  0.00  0.00            
ATOM     39  CA  LEU X   4     102.324  65.342  14.657  0.00  0.00            
ATOM     40  HA  LEU X   4     102.470  64.941  13.654  0.00  0.00            
ATOM     41  CB  LEU X   4     101.924  64.150  15.563  0.00  0.00            
ATOM     42  HB2 LEU X   4     101.807  64.524  16.581  0.00  0.00            
ATOM     43  HB3 LEU X   4     100.909  63.788  15.401  0.00  0.00            
ATOM     44  CG  LEU X   4     102.814  62.926  15.536  0.00  0.00            
ATOM     45  HG  LEU X   4     103.671  63.312  16.088  0.00  0.00            
ATOM     46  CD1 LEU X   4     102.181  61.836  16.404  0.00  0.00            
ATOM     47 HD11 LEU X   4     102.928  61.040  16.508  0.00  0.00            
ATOM     48 HD12 LEU X   4     102.067  62.153  17.448  0.00  0.00            
ATOM     49 HD13 LEU X   4     101.286  61.390  15.953  0.00  0.00            
ATOM     50  CD2 LEU X   4     103.047  62.331  14.197  0.00  0.00            
ATOM     51 HD21 LEU X   4     103.713  61.485  14.405  0.00  0.00            
ATOM     52 HD22 LEU X   4     102.103  61.989  13.755  0.00  0.00            
ATOM     53 HD23 LEU X   4     103.531  63.031  13.505  0.00  0.00            
ATOM     54  C   LEU X   4     101.155  66.298  14.560  0.00  0.00            
ATOM     55  O   LEU X   4     101.131  67.357  15.102  0.00  0.00            
ATOM     56  N   LEU X   5     100.069  65.993  13.827  0.00  0.00            
ATOM     57  H   LEU X   5      99.952  65.128  13.319  0.00  0.00            
ATOM     58  CA  LEU X   5      98.922  66.879  13.674  0.00  0.00            
ATOM     59  HA  LEU X   5      98.937  67.624  14.469  0.00  0.00            
ATOM     60  CB  LEU X   5      98.998  67.542  12.310  0.00  0.00            
ATOM     61  HB2 LEU X   5      99.878  68.186  12.316  0.00  0.00            
ATOM     62  HB3 LEU X   5      99.202  66.740  11.600  0.00  0.00            
ATOM     63  CG  LEU X   5      97.776  68.485  11.922  0.00  0.00            
ATOM     64  HG  LEU X   5      96.925  67.803  11.904  0.00  0.00            
ATOM     65  CD1 LEU X   5      97.218  69.395  13.090  0.00  0.00            
ATOM     66 HD11 LEU X   5      96.627  70.231  12.695  0.00  0.00            
ATOM     67 HD12 LEU X   5      96.611  68.845  13.819  0.00  0.00            
ATOM     68 HD13 LEU X   5      98.087  69.912  13.516  0.00  0.00            
ATOM     69  CD2 LEU X   5      98.106  69.306  10.660  0.00  0.00            
ATOM     70 HD21 LEU X   5      98.381  68.772   9.742  0.00  0.00            
ATOM     71 HD22 LEU X   5      97.255  69.949  10.403  0.00  0.00            
ATOM     72 HD23 LEU X   5      98.949  69.944  10.952  0.00  0.00            
ATOM     73  C   LEU X   5      97.623  66.095  13.881  0.00  0.00            
ATOM     74  O   LEU X   5      97.345  65.111  13.163  0.00  0.00            
ATOM     75  N   HIE X   6      96.933  66.390  14.983  0.00  0.00            
ATOM     76  H   HIE X   6      97.307  67.150  15.532  0.00  0.00            
ATOM     77  CA  HIE X   6      95.854  65.571  15.549  0.00  0.00            
ATOM     78  HA  HIE X   6      95.937  64.565  15.138  0.00  0.00            
ATOM     79  CB  HIE X   6      96.123  65.430  17.061  0.00  0.00            
ATOM     80  HB2 HIE X   6      97.128  64.994  17.131  0.00  0.00            
ATOM     81  HB3 HIE X   6      96.165  66.445  17.475  0.00  0.00            
ATOM     82  CG  HIE X   6      94.987  64.766  17.808  0.00  0.00            
ATOM     83  ND1 HIE X   6      94.255  63.698  17.209  0.00  0.00            
ATOM     84  CE1 HIE X   6      93.337  63.398  18.139  0.00  0.00            
ATOM     85  HE1 HIE X   6      92.578  62.631  18.091  0.00  0.00            
ATOM     86  NE2 HIE X   6      93.565  64.088  19.244  0.00  0.00            
ATOM     87  HE2 HIE X   6      93.034  63.990  20.098  0.00  0.00            
ATOM     88  CD2 HIE X   6      94.644  64.955  19.079  0.00  0.00            
ATOM     89  HD2 HIE X   6      95.081  65.665  19.766  0.00  0.00            
ATOM     90  C   HIE X   6      94.501  66.192  15.175  0.00  0.00            
ATOM     91  O   HIE X   6      94.363  67.391  15.437  0.00  0.00            
ATOM     92  N   THR X   7      93.606  65.426  14.549  0.00  0.00            
ATOM     93  H   THR X   7      93.814  64.444  14.438  0.00  0.00            
ATOM     94  CA  THR X   7      92.260  65.899  14.237  0.00  0.00            
ATOM     95  HA  THR X   7      92.176  66.861  14.742  0.00  0.00            
ATOM     96  CB  THR X   7      92.037  66.025  12.732  0.00  0.00            
ATOM     97  HB  THR X   7      92.106  64.983  12.419  0.00  0.00            
ATOM     98  CG2 THR X   7      90.619  66.538  12.309  0.00  0.00            
ATOM     99 HG21 THR X   7      90.407  67.493  12.806  0.00  0.00            
ATOM    100 HG22 THR X   7      90.553  66.611  11.217  0.00  0.00            
ATOM    101 HG23 THR X   7      89.880  65.827  12.700  0.00  0.00            
ATOM    102  OG1 THR X   7      92.993  66.830  12.020  0.00  0.00            
ATOM    103  HG1 THR X   7      93.752  66.271  11.781  0.00  0.00            
ATOM    104  C   THR X   7      91.145  65.090  14.868  0.00  0.00            
ATOM    105  O   THR X   7      90.970  63.894  14.554  0.00  0.00            
ATOM    106  N   SER X   8      90.304  65.805  15.676  0.00  0.00            
ATOM    107  H   SER X   8      90.470  66.801  15.681  0.00  0.00            
ATOM    108  CA  SER X   8      89.120  65.271  16.342  0.00  0.00            
ATOM    109  HA  SER X   8      89.077  64.193  16.185  0.00  0.00            
ATOM    110  CB  SER X   8      89.171  65.471  17.911  0.00  0.00            
ATOM    111  HB2 SER X   8      88.988  66.523  18.126  0.00  0.00            
ATOM    112  HB3 SER X   8      88.333  64.911  18.325  0.00  0.00            
ATOM    113  OG  SER X   8      90.444  65.073  18.394  0.00  0.00            
ATOM    114  HG  SER X   8      90.404  64.104  18.478  0.00  0.00            
ATOM    115  C   SER X   8      87.763  65.801  15.821  0.00  0.00            
ATOM    116  O   SER X   8      87.676  66.930  15.352  0.00  0.00            
ATOM    117  N   ARG X   9      86.748  64.935  15.920  0.00  0.00            
ATOM    118  H   ARG X   9      86.933  63.989  16.223  0.00  0.00            
ATOM    119  CA  ARG X   9      85.367  65.300  15.626  0.00  0.00            
ATOM    120  HA  ARG X   9      85.361  66.390  15.583  0.00  0.00            
ATOM    121  CB  ARG X   9      84.929  64.710  14.295  0.00  0.00            
ATOM    122  HB2 ARG X   9      85.190  63.653  14.344  0.00  0.00            
ATOM    123  HB3 ARG X   9      83.845  64.717  14.173  0.00  0.00            
ATOM    124  CG  ARG X   9      85.485  65.368  13.071  0.00  0.00            
ATOM    125  HG2 ARG X   9      84.851  66.233  12.873  0.00  0.00            
ATOM    126  HG3 ARG X   9      86.517  65.697  13.189  0.00  0.00            
ATOM    127  CD  ARG X   9      85.243  64.449  11.870  0.00  0.00            
ATOM    128  HD2 ARG X   9      85.693  63.464  12.000  0.00  0.00            
ATOM    129  HD3 ARG X   9      84.161  64.343  11.783  0.00  0.00            
ATOM    130  NE  ARG X   9      85.633  65.148  10.673  0.00  0.00            
ATOM    131  HE  ARG X   9      84.946  65.599  10.085  0.00  0.00            
ATOM    132  CZ  ARG X   9      86.847  65.146  10.098  0.00  0.00            
ATOM    133  NH1 ARG X   9      87.861  64.502  10.620  0.00  0.00            
ATOM    134 HH11 ARG X   9      87.777  64.212  11.583  0.00  0.00            
ATOM    135 HH12 ARG X   9      88.809  64.545  10.272  0.00  0.00            
ATOM    136  NH2 ARG X   9      87.112  65.761   9.028  0.00  0.00            
ATOM    137 HH21 ARG X   9      86.373  66.348   8.670  0.00  0.00            
ATOM    138 HH22 ARG X   9      87.920  65.431   8.519  0.00  0.00            
ATOM    139  C   ARG X   9      84.378  64.805  16.659  0.00  0.00            
ATOM    140  O   ARG X   9      84.565  63.782  17.295  0.00  0.00            
ATOM    141  N   LYS X  10      83.217  65.524  16.682  0.00  0.00            
ATOM    142  H   LYS X  10      83.201  66.326  16.068  0.00  0.00            
ATOM    143  CA  LYS X  10      82.044  65.354  17.586  0.00  0.00            
ATOM    144  HA  LYS X  10      81.945  64.326  17.934  0.00  0.00            
ATOM    145  CB  LYS X  10      82.219  66.257  18.862  0.00  0.00            
ATOM    146  HB2 LYS X  10      82.680  67.167  18.479  0.00  0.00            
ATOM    147  HB3 LYS X  10      81.287  66.499  19.373  0.00  0.00            
ATOM    148  CG  LYS X  10      83.078  65.506  19.841  0.00  0.00            
ATOM    149  HG2 LYS X  10      82.546  64.633  20.221  0.00  0.00            
ATOM    150  HG3 LYS X  10      83.972  65.227  19.284  0.00  0.00            
ATOM    151  CD  LYS X  10      83.592  66.578  20.880  0.00  0.00            
ATOM    152  HD2 LYS X  10      84.388  67.220  20.501  0.00  0.00            
ATOM    153  HD3 LYS X  10      82.754  67.204  21.188  0.00  0.00            
ATOM    154  CE  LYS X  10      84.216  65.874  22.179  0.00  0.00            
ATOM    155  HE2 LYS X  10      83.397  65.341  22.663  0.00  0.00            
ATOM    156  HE3 LYS X  10      84.960  65.147  21.852  0.00  0.00            
ATOM    157  NZ  LYS X  10      84.813  66.819  23.194  0.00  0.00            
ATOM    158  HZ1 LYS X  10      85.359  66.174  23.746  0.00  0.00            
ATOM    159  HZ2 LYS X  10      85.347  67.582  22.805  0.00  0.00            
ATOM    160  HZ3 LYS X  10      84.141  67.247  23.814  0.00  0.00            
ATOM    161  C   LYS X  10      80.764  65.757  16.879  0.00  0.00            
ATOM    162  O   LYS X  10      80.782  66.630  16.047  0.00  0.00            
ATOM    163  N   TYR X  11      79.645  65.198  17.358  0.00  0.00            
ATOM    164  H   TYR X  11      79.730  64.494  18.077  0.00  0.00            
ATOM    165  CA  TYR X  11      78.285  65.592  16.893  0.00  0.00            
ATOM    166  HA  TYR X  11      78.343  66.231  16.012  0.00  0.00            
ATOM    167  CB  TYR X  11      77.456  64.365  16.526  0.00  0.00            
ATOM    168  HB2 TYR X  11      77.309  63.798  17.453  0.00  0.00            
ATOM    169  HB3 TYR X  11      76.435  64.746  16.394  0.00  0.00            
ATOM    170  CG  TYR X  11      77.937  63.642  15.330  0.00  0.00            
ATOM    171  CD1 TYR X  11      78.872  62.625  15.549  0.00  0.00            
ATOM    172  HD1 TYR X  11      79.257  62.449  16.543  0.00  0.00            
ATOM    173  CE1 TYR X  11      79.331  61.857  14.484  0.00  0.00            
ATOM    174  HE1 TYR X  11      79.949  61.000  14.711  0.00  0.00            
ATOM    175  CZ  TYR X  11      78.698  61.991  13.195  0.00  0.00            
ATOM    176  OH  TYR X  11      79.067  61.187  12.207  0.00  0.00            
ATOM    177  HH  TYR X  11      78.564  61.255  11.376  0.00  0.00            
ATOM    178  CE2 TYR X  11      77.985  63.198  12.955  0.00  0.00            
ATOM    179  HE2 TYR X  11      77.462  63.416  12.035  0.00  0.00            
ATOM    180  CD2 TYR X  11      77.609  64.032  14.034  0.00  0.00            
ATOM    181  HD2 TYR X  11      76.942  64.852  13.813  0.00  0.00            
ATOM    182  C   TYR X  11      77.679  66.326  18.100  0.00  0.00            
ATOM    183  O   TYR X  11      77.609  65.800  19.191  0.00  0.00            
ATOM    184  N   LEU X  12      77.271  67.561  17.892  0.00  0.00            
ATOM    185  H   LEU X  12      77.324  67.913  16.947  0.00  0.00            
ATOM    186  CA  LEU X  12      76.348  68.406  18.698  0.00  0.00            
ATOM    187  HA  LEU X  12      76.350  67.961  19.692  0.00  0.00            
ATOM    188  CB  LEU X  12      76.861  69.856  18.883  0.00  0.00            
ATOM    189  HB2 LEU X  12      76.429  70.456  18.083  0.00  0.00            
ATOM    190  HB3 LEU X  12      76.452  70.361  19.759  0.00  0.00            
ATOM    191  CG  LEU X  12      78.318  70.002  19.089  0.00  0.00            
ATOM    192  HG  LEU X  12      78.941  69.470  18.370  0.00  0.00            
ATOM    193  CD1 LEU X  12      78.659  71.485  18.940  0.00  0.00            
ATOM    194 HD11 LEU X  12      78.234  71.834  17.991  0.00  0.00            
ATOM    195 HD12 LEU X  12      78.301  72.023  19.826  0.00  0.00            
ATOM    196 HD13 LEU X  12      79.739  71.670  18.895  0.00  0.00            
ATOM    197  CD2 LEU X  12      78.747  69.527  20.503  0.00  0.00            
ATOM    198 HD21 LEU X  12      78.411  68.510  20.742  0.00  0.00            
ATOM    199 HD22 LEU X  12      79.834  69.642  20.601  0.00  0.00            
ATOM    200 HD23 LEU X  12      78.334  70.074  21.359  0.00  0.00            
ATOM    201  C   LEU X  12      74.907  68.450  18.160  0.00  0.00            
ATOM    202  O   LEU X  12      74.630  68.269  16.960  0.00  0.00            
ATOM    203  N   LYS X  13      73.915  68.559  19.042  0.00  0.00            
ATOM    204  H   LYS X  13      74.236  68.550  20.000  0.00  0.00            
ATOM    205  CA  LYS X  13      72.497  68.805  18.781  0.00  0.00            
ATOM    206  HA  LYS X  13      72.348  68.172  17.906  0.00  0.00            
ATOM    207  CB  LYS X  13      71.576  68.316  19.929  0.00  0.00            
ATOM    208  HB2 LYS X  13      71.795  68.824  20.868  0.00  0.00            
ATOM    209  HB3 LYS X  13      70.539  68.482  19.635  0.00  0.00            
ATOM    210  CG  LYS X  13      71.612  66.762  20.025  0.00  0.00            
ATOM    211  HG2 LYS X  13      71.261  66.363  19.073  0.00  0.00            
ATOM    212  HG3 LYS X  13      72.680  66.558  20.104  0.00  0.00            
ATOM    213  CD  LYS X  13      70.903  66.243  21.281  0.00  0.00            
ATOM    214  HD2 LYS X  13      71.368  66.512  22.230  0.00  0.00            
ATOM    215  HD3 LYS X  13      69.891  66.645  21.325  0.00  0.00            
ATOM    216  CE  LYS X  13      71.053  64.697  21.145  0.00  0.00            
ATOM    217  HE2 LYS X  13      70.159  64.247  21.576  0.00  0.00            
ATOM    218  HE3 LYS X  13      71.133  64.489  20.078  0.00  0.00            
ATOM    219  NZ  LYS X  13      72.312  64.166  21.782  0.00  0.00            
ATOM    220  HZ1 LYS X  13      73.199  64.592  21.553  0.00  0.00            
ATOM    221  HZ2 LYS X  13      72.334  64.099  22.789  0.00  0.00            
ATOM    222  HZ3 LYS X  13      72.427  63.238  21.401  0.00  0.00            
ATOM    223  C   LYS X  13      72.165  70.265  18.333  0.00  0.00            
ATOM    224  O   LYS X  13      72.903  71.143  18.725  0.00  0.00            
ATOM    225  N   LEU X  14      70.999  70.449  17.727  0.00  0.00            
ATOM    226  H   LEU X  14      70.502  69.631  17.407  0.00  0.00            
ATOM    227  CA  LEU X  14      70.512  71.815  17.454  0.00  0.00            
ATOM    228  HA  LEU X  14      71.293  72.452  17.039  0.00  0.00            
ATOM    229  CB  LEU X  14      69.365  71.597  16.398  0.00  0.00            
ATOM    230  HB2 LEU X  14      68.600  70.901  16.742  0.00  0.00            
ATOM    231  HB3 LEU X  14      68.945  72.572  16.151  0.00  0.00            
ATOM    232  CG  LEU X  14      69.822  71.032  15.060  0.00  0.00            
ATOM    233  HG  LEU X  14      70.104  69.986  15.180  0.00  0.00            
ATOM    234  CD1 LEU X  14      68.657  70.983  14.098  0.00  0.00            
ATOM    235 HD11 LEU X  14      68.851  70.191  13.365  0.00  0.00            
ATOM    236 HD12 LEU X  14      67.693  70.738  14.562  0.00  0.00            
ATOM    237 HD13 LEU X  14      68.504  71.919  13.548  0.00  0.00            
ATOM    238  CD2 LEU X  14      70.998  71.774  14.464  0.00  0.00            
ATOM    239 HD21 LEU X  14      70.979  71.819  13.368  0.00  0.00            
ATOM    240 HD22 LEU X  14      71.060  72.843  14.704  0.00  0.00            
ATOM    241 HD23 LEU X  14      71.884  71.232  14.818  0.00  0.00            
ATOM    242  C   LEU X  14      70.101  72.485  18.729  0.00  0.00            
ATOM    243  O   LEU X  14      69.673  71.805  19.654  0.00  0.00            
ATOM    244  N   LYS X  15      70.229  73.803  18.824  0.00  0.00            
ATOM    245  H   LYS X  15      70.662  74.236  18.021  0.00  0.00            
ATOM    246  CA  LYS X  15      69.894  74.559  20.062  0.00  0.00            
ATOM    247  HA  LYS X  15      69.945  73.906  20.934  0.00  0.00            
ATOM    248  CB  LYS X  15      70.954  75.688  20.233  0.00  0.00            
ATOM    249  HB2 LYS X  15      71.864  75.355  19.734  0.00  0.00            
ATOM    250  HB3 LYS X  15      70.581  76.548  19.676  0.00  0.00            
ATOM    251  CG  LYS X  15      71.248  76.056  21.737  0.00  0.00            
ATOM    252  HG2 LYS X  15      70.293  76.278  22.213  0.00  0.00            
ATOM    253  HG3 LYS X  15      71.805  75.252  22.218  0.00  0.00            
ATOM    254  CD  LYS X  15      72.161  77.302  21.747  0.00  0.00            
ATOM    255  HD2 LYS X  15      73.097  76.960  21.305  0.00  0.00            
ATOM    256  HD3 LYS X  15      71.744  78.110  21.145  0.00  0.00            
ATOM    257  CE  LYS X  15      72.324  77.943  23.048  0.00  0.00            
ATOM    258  HE2 LYS X  15      71.472  78.616  23.154  0.00  0.00            
ATOM    259  HE3 LYS X  15      72.156  77.133  23.757  0.00  0.00            
ATOM    260  NZ  LYS X  15      73.653  78.682  23.121  0.00  0.00            
ATOM    261  HZ1 LYS X  15      74.028  78.780  24.054  0.00  0.00            
ATOM    262  HZ2 LYS X  15      74.406  78.155  22.704  0.00  0.00            
ATOM    263  HZ3 LYS X  15      73.673  79.623  22.754  0.00  0.00            
ATOM    264  C   LYS X  15      68.515  75.148  20.073  0.00  0.00            
ATOM    265  O   LYS X  15      67.953  75.343  19.015  0.00  0.00            
ATOM    266  N   ASN X  16      67.947  75.344  21.284  0.00  0.00            
ATOM    267  H   ASN X  16      68.473  74.966  22.058  0.00  0.00            
ATOM    268  CA  ASN X  16      66.517  75.655  21.550  0.00  0.00            
ATOM    269  HA  ASN X  16      65.980  75.206  20.714  0.00  0.00            
ATOM    270  CB  ASN X  16      66.100  74.955  22.798  0.00  0.00            
ATOM    271  HB2 ASN X  16      66.368  73.904  22.696  0.00  0.00            
ATOM    272  HB3 ASN X  16      66.614  75.325  23.685  0.00  0.00            
ATOM    273  CG  ASN X  16      64.584  75.038  23.025  0.00  0.00            
ATOM    274  OD1 ASN X  16      64.077  76.053  23.422  0.00  0.00            
ATOM    275  ND2 ASN X  16      63.857  73.966  22.916  0.00  0.00            
ATOM    276 HD21 ASN X  16      62.918  73.972  23.287  0.00  0.00            
ATOM    277 HD22 ASN X  16      64.328  73.082  22.783  0.00  0.00            
ATOM    278  C   ASN X  16      66.077  77.129  21.560  0.00  0.00            
ATOM    279  O   ASN X  16      66.799  78.034  21.990  0.00  0.00            
ATOM    280  N   PHE X  17      64.914  77.399  20.965  0.00  0.00            
ATOM    281  H   PHE X  17      64.409  76.614  20.579  0.00  0.00            
ATOM    282  CA  PHE X  17      64.277  78.769  20.958  0.00  0.00            
ATOM    283  HA  PHE X  17      64.925  79.318  21.642  0.00  0.00            
ATOM    284  CB  PHE X  17      64.385  79.368  19.584  0.00  0.00            
ATOM    285  HB2 PHE X  17      63.764  78.702  18.971  0.00  0.00            
ATOM    286  HB3 PHE X  17      63.914  80.349  19.449  0.00  0.00            
ATOM    287  CG  PHE X  17      65.720  79.582  18.895  0.00  0.00            
ATOM    288  CD1 PHE X  17      66.515  78.494  18.536  0.00  0.00            
ATOM    289  HD1 PHE X  17      66.187  77.473  18.663  0.00  0.00            
ATOM    290  CE1 PHE X  17      67.853  78.736  18.178  0.00  0.00            
ATOM    291  HE1 PHE X  17      68.571  77.932  18.118  0.00  0.00            
ATOM    292  CZ  PHE X  17      68.275  79.978  17.838  0.00  0.00            
ATOM    293  HZ  PHE X  17      69.237  79.971  17.349  0.00  0.00            
ATOM    294  CE2 PHE X  17      67.426  81.076  17.964  0.00  0.00            
ATOM    295  HE2 PHE X  17      67.683  82.060  17.603  0.00  0.00            
ATOM    296  CD2 PHE X  17      66.184  80.872  18.556  0.00  0.00            
ATOM    297  HD2 PHE X  17      65.653  81.791  18.757  0.00  0.00            
ATOM    298  C   PHE X  17      62.803  78.701  21.473  0.00  0.00            
ATOM    299  O   PHE X  17      62.275  79.796  21.819  0.00  0.00            
ATOM    300  N   LYS X  18      62.207  77.534  21.606  0.00  0.00            
ATOM    301  H   LYS X  18      62.739  76.713  21.354  0.00  0.00            
ATOM    302  CA  LYS X  18      60.764  77.427  21.993  0.00  0.00            
ATOM    303  HA  LYS X  18      60.346  78.328  21.543  0.00  0.00            
ATOM    304  CB  LYS X  18      60.219  76.165  21.359  0.00  0.00            
ATOM    305  HB2 LYS X  18      59.135  76.143  21.476  0.00  0.00            
ATOM    306  HB3 LYS X  18      60.463  76.247  20.300  0.00  0.00            
ATOM    307  CG  LYS X  18      60.782  74.856  21.945  0.00  0.00            
ATOM    308  HG2 LYS X  18      61.812  74.771  21.600  0.00  0.00            
ATOM    309  HG3 LYS X  18      60.747  75.027  23.021  0.00  0.00            
ATOM    310  CD  LYS X  18      59.982  73.668  21.271  0.00  0.00            
ATOM    311  HD2 LYS X  18      58.927  73.678  21.543  0.00  0.00            
ATOM    312  HD3 LYS X  18      60.125  73.622  20.192  0.00  0.00            
ATOM    313  CE  LYS X  18      60.489  72.327  21.869  0.00  0.00            
ATOM    314  HE2 LYS X  18      60.048  71.524  21.279  0.00  0.00            
ATOM    315  HE3 LYS X  18      61.570  72.402  21.746  0.00  0.00            
ATOM    316  NZ  LYS X  18      60.066  72.201  23.286  0.00  0.00            
ATOM    317  HZ1 LYS X  18      60.469  71.428  23.798  0.00  0.00            
ATOM    318  HZ2 LYS X  18      60.293  73.045  23.792  0.00  0.00            
ATOM    319  HZ3 LYS X  18      59.080  72.072  23.464  0.00  0.00            
ATOM    320  C   LYS X  18      60.428  77.684  23.493  0.00  0.00            
ATOM    321  O   LYS X  18      59.325  78.063  23.824  0.00  0.00            
ATOM    322  N   GLU X  19      61.468  77.492  24.349  0.00  0.00            
ATOM    323  H   GLU X  19      62.375  77.240  23.981  0.00  0.00            
ATOM    324  CA  GLU X  19      61.392  77.832  25.825  0.00  0.00            
ATOM    325  HA  GLU X  19      60.778  78.713  26.012  0.00  0.00            
ATOM    326  CB  GLU X  19      60.642  76.655  26.560  0.00  0.00            
ATOM    327  HB2 GLU X  19      60.403  76.975  27.575  0.00  0.00            
ATOM    328  HB3 GLU X  19      59.662  76.384  26.166  0.00  0.00            
ATOM    329  CG  GLU X  19      61.413  75.342  26.609  0.00  0.00            
ATOM    330  HG2 GLU X  19      62.501  75.413  26.577  0.00  0.00            
ATOM    331  HG3 GLU X  19      61.157  74.951  27.593  0.00  0.00            
ATOM    332  CD  GLU X  19      60.997  74.315  25.559  0.00  0.00            
ATOM    333  OE1 GLU X  19      59.792  73.973  25.454  0.00  0.00            
ATOM    334  OE2 GLU X  19      61.879  73.863  24.768  0.00  0.00            
ATOM    335  C   GLU X  19      62.713  78.121  26.506  0.00  0.00            
ATOM    336  O   GLU X  19      62.777  78.561  27.640  0.00  0.00            
ATOM    337  N   GLU X  20      63.865  77.848  25.913  0.00  0.00            
ATOM    338  H   GLU X  20      63.744  77.200  25.147  0.00  0.00            
ATOM    339  CA  GLU X  20      65.139  78.458  26.338  0.00  0.00            
ATOM    340  HA  GLU X  20      65.132  78.407  27.426  0.00  0.00            
ATOM    341  CB  GLU X  20      66.399  77.647  25.803  0.00  0.00            
ATOM    342  HB2 GLU X  20      66.195  77.432  24.754  0.00  0.00            
ATOM    343  HB3 GLU X  20      67.260  78.296  25.962  0.00  0.00            
ATOM    344  CG  GLU X  20      66.704  76.458  26.737  0.00  0.00            
ATOM    345  HG2 GLU X  20      66.735  76.890  27.738  0.00  0.00            
ATOM    346  HG3 GLU X  20      65.920  75.702  26.703  0.00  0.00            
ATOM    347  CD  GLU X  20      68.063  75.748  26.465  0.00  0.00            
ATOM    348  OE1 GLU X  20      68.923  76.210  25.641  0.00  0.00            
ATOM    349  OE2 GLU X  20      68.291  74.623  26.970  0.00  0.00            
ATOM    350  C   GLU X  20      65.312  79.889  25.982  0.00  0.00            
ATOM    351  O   GLU X  20      64.771  80.319  24.993  0.00  0.00            
ATOM    352  N   ILE X  21      66.144  80.570  26.830  0.00  0.00            
ATOM    353  H   ILE X  21      66.408  80.134  27.702  0.00  0.00            
ATOM    354  CA  ILE X  21      66.468  81.990  26.507  0.00  0.00            
ATOM    355  HA  ILE X  21      65.856  82.397  25.702  0.00  0.00            
ATOM    356  CB  ILE X  21      66.073  82.859  27.679  0.00  0.00            
ATOM    357  HB  ILE X  21      66.185  83.867  27.280  0.00  0.00            
ATOM    358  CG2 ILE X  21      64.584  82.577  28.015  0.00  0.00            
ATOM    359 HG21 ILE X  21      64.322  83.212  28.871  0.00  0.00            
ATOM    360 HG22 ILE X  21      63.941  82.799  27.155  0.00  0.00            
ATOM    361 HG23 ILE X  21      64.439  81.584  28.458  0.00  0.00            
ATOM    362  CG1 ILE X  21      66.951  82.675  28.897  0.00  0.00            
ATOM    363 HG12 ILE X  21      66.603  81.793  29.434  0.00  0.00            
ATOM    364 HG13 ILE X  21      68.000  82.548  28.631  0.00  0.00            
ATOM    365  CD1 ILE X  21      66.904  83.855  29.935  0.00  0.00            
ATOM    366 HD11 ILE X  21      67.672  83.777  30.714  0.00  0.00            
ATOM    367 HD12 ILE X  21      66.961  84.848  29.473  0.00  0.00            
ATOM    368 HD13 ILE X  21      65.911  83.921  30.396  0.00  0.00            
ATOM    369  C   ILE X  21      67.907  82.213  25.985  0.00  0.00            
ATOM    370  O   ILE X  21      68.295  83.317  25.669  0.00  0.00            
ATOM    371  N   ARG X  22      68.713  81.180  26.062  0.00  0.00            
ATOM    372  H   ARG X  22      68.306  80.449  26.629  0.00  0.00            
ATOM    373  CA  ARG X  22      70.167  81.305  25.945  0.00  0.00            
ATOM    374  HA  ARG X  22      70.516  82.145  26.546  0.00  0.00            
ATOM    375  CB  ARG X  22      70.797  80.064  26.496  0.00  0.00            
ATOM    376  HB2 ARG X  22      70.406  79.801  27.479  0.00  0.00            
ATOM    377  HB3 ARG X  22      70.689  79.170  25.883  0.00  0.00            
ATOM    378  CG  ARG X  22      72.349  80.109  26.616  0.00  0.00            
ATOM    379  HG2 ARG X  22      72.627  79.188  27.129  0.00  0.00            
ATOM    380  HG3 ARG X  22      72.817  80.172  25.634  0.00  0.00            
ATOM    381  CD  ARG X  22      72.921  81.286  27.447  0.00  0.00            
ATOM    382  HD2 ARG X  22      72.093  81.550  28.105  0.00  0.00            
ATOM    383  HD3 ARG X  22      73.807  80.970  27.997  0.00  0.00            
ATOM    384  NE  ARG X  22      73.214  82.441  26.572  0.00  0.00            
ATOM    385  HE  ARG X  22      73.204  82.307  25.571  0.00  0.00            
ATOM    386  CZ  ARG X  22      73.683  83.616  26.972  0.00  0.00            
ATOM    387  NH1 ARG X  22      73.808  83.940  28.228  0.00  0.00            
ATOM    388 HH11 ARG X  22      73.524  83.318  28.972  0.00  0.00            
ATOM    389 HH12 ARG X  22      74.121  84.882  28.419  0.00  0.00            
ATOM    390  NH2 ARG X  22      74.160  84.499  26.175  0.00  0.00            
ATOM    391 HH21 ARG X  22      74.256  84.196  25.217  0.00  0.00            
ATOM    392 HH22 ARG X  22      74.600  85.375  26.418  0.00  0.00            
ATOM    393  C   ARG X  22      70.551  81.495  24.502  0.00  0.00            
ATOM    394  O   ARG X  22      71.295  82.352  24.340  0.00  0.00            
ATOM    395  N   ALA X  23      70.023  80.781  23.508  0.00  0.00            
ATOM    396  H   ALA X  23      69.509  79.941  23.731  0.00  0.00            
ATOM    397  CA  ALA X  23      70.158  81.104  22.098  0.00  0.00            
ATOM    398  HA  ALA X  23      71.229  81.114  21.893  0.00  0.00            
ATOM    399  CB  ALA X  23      69.419  80.076  21.222  0.00  0.00            
ATOM    400  HB1 ALA X  23      68.334  80.190  21.336  0.00  0.00            
ATOM    401  HB2 ALA X  23      69.651  80.276  20.169  0.00  0.00            
ATOM    402  HB3 ALA X  23      69.750  79.073  21.520  0.00  0.00            
ATOM    403  C   ALA X  23      69.727  82.470  21.722  0.00  0.00            
ATOM    404  O   ALA X  23      70.593  83.247  21.302  0.00  0.00            
ATOM    405  N   HIE X  24      68.424  82.829  21.860  0.00  0.00            
ATOM    406  H   HIE X  24      67.786  82.102  22.149  0.00  0.00            
ATOM    407  CA  HIE X  24      67.975  84.272  21.845  0.00  0.00            
ATOM    408  HA  HIE X  24      67.859  84.710  20.854  0.00  0.00            
ATOM    409  CB  HIE X  24      66.621  84.439  22.525  0.00  0.00            
ATOM    410  HB2 HIE X  24      66.816  84.028  23.524  0.00  0.00            
ATOM    411  HB3 HIE X  24      66.259  85.469  22.631  0.00  0.00            
ATOM    412  CG  HIE X  24      65.472  83.695  22.038  0.00  0.00            
ATOM    413  ND1 HIE X  24      65.085  83.908  20.741  0.00  0.00            
ATOM    414  CE1 HIE X  24      64.095  83.043  20.548  0.00  0.00            
ATOM    415  HE1 HIE X  24      63.536  82.946  19.629  0.00  0.00            
ATOM    416  NE2 HIE X  24      63.686  82.494  21.700  0.00  0.00            
ATOM    417  HE2 HIE X  24      62.947  81.820  21.842  0.00  0.00            
ATOM    418  CD2 HIE X  24      64.632  82.813  22.680  0.00  0.00            
ATOM    419  HD2 HIE X  24      64.803  82.421  23.672  0.00  0.00            
ATOM    420  C   HIE X  24      68.931  85.311  22.456  0.00  0.00            
ATOM    421  O   HIE X  24      69.101  86.414  21.949  0.00  0.00            
ATOM    422  N   ARG X  25      69.574  85.099  23.648  0.00  0.00            
ATOM    423  H   ARG X  25      69.336  84.286  24.198  0.00  0.00            
ATOM    424  CA  ARG X  25      70.468  86.091  24.254  0.00  0.00            
ATOM    425  HA  ARG X  25      70.005  87.078  24.265  0.00  0.00            
ATOM    426  CB  ARG X  25      70.614  85.795  25.797  0.00  0.00            
ATOM    427  HB2 ARG X  25      70.865  84.739  25.890  0.00  0.00            
ATOM    428  HB3 ARG X  25      71.442  86.320  26.274  0.00  0.00            
ATOM    429  CG  ARG X  25      69.399  86.016  26.817  0.00  0.00            
ATOM    430  HG2 ARG X  25      68.480  85.706  26.320  0.00  0.00            
ATOM    431  HG3 ARG X  25      69.491  85.527  27.787  0.00  0.00            
ATOM    432  CD  ARG X  25      69.324  87.495  27.131  0.00  0.00            
ATOM    433  HD2 ARG X  25      70.312  87.950  27.209  0.00  0.00            
ATOM    434  HD3 ARG X  25      68.926  87.978  26.239  0.00  0.00            
ATOM    435  NE  ARG X  25      68.636  87.759  28.367  0.00  0.00            
ATOM    436  HE  ARG X  25      68.906  87.265  29.207  0.00  0.00            
ATOM    437  CZ  ARG X  25      67.389  88.192  28.504  0.00  0.00            
ATOM    438  NH1 ARG X  25      66.644  88.476  27.550  0.00  0.00            
ATOM    439 HH11 ARG X  25      67.051  88.629  26.639  0.00  0.00            
ATOM    440 HH12 ARG X  25      65.952  89.185  27.746  0.00  0.00            
ATOM    441  NH2 ARG X  25      66.919  88.288  29.697  0.00  0.00            
ATOM    442 HH21 ARG X  25      67.454  87.963  30.490  0.00  0.00            
ATOM    443 HH22 ARG X  25      65.945  88.482  29.880  0.00  0.00            
ATOM    444  C   ARG X  25      71.799  86.247  23.556  0.00  0.00            
ATOM    445  O   ARG X  25      72.366  87.331  23.592  0.00  0.00            
ATOM    446  N   ASP X  26      72.336  85.125  22.937  0.00  0.00            
ATOM    447  H   ASP X  26      71.835  84.255  23.053  0.00  0.00            
ATOM    448  CA  ASP X  26      73.504  85.141  22.150  0.00  0.00            
ATOM    449  HA  ASP X  26      74.381  85.386  22.749  0.00  0.00            
ATOM    450  CB  ASP X  26      73.820  83.725  21.567  0.00  0.00            
ATOM    451  HB2 ASP X  26      73.133  83.416  20.780  0.00  0.00            
ATOM    452  HB3 ASP X  26      74.775  83.761  21.042  0.00  0.00            
ATOM    453  CG  ASP X  26      73.937  82.655  22.618  0.00  0.00            
ATOM    454  OD1 ASP X  26      74.549  82.947  23.647  0.00  0.00            
ATOM    455  OD2 ASP X  26      73.578  81.458  22.405  0.00  0.00            
ATOM    456  C   ASP X  26      73.297  86.030  20.949  0.00  0.00            
ATOM    457  O   ASP X  26      74.104  86.859  20.542  0.00  0.00            
ATOM    458  N   LEU X  27      72.084  85.889  20.314  0.00  0.00            
ATOM    459  H   LEU X  27      71.334  85.309  20.662  0.00  0.00            
ATOM    460  CA  LEU X  27      71.662  86.607  19.096  0.00  0.00            
ATOM    461  HA  LEU X  27      72.508  86.663  18.411  0.00  0.00            
ATOM    462  CB  LEU X  27      70.436  85.901  18.451  0.00  0.00            
ATOM    463  HB2 LEU X  27      70.759  84.880  18.249  0.00  0.00            
ATOM    464  HB3 LEU X  27      69.647  85.776  19.192  0.00  0.00            
ATOM    465  CG  LEU X  27      69.837  86.568  17.161  0.00  0.00            
ATOM    466  HG  LEU X  27      69.279  87.467  17.423  0.00  0.00            
ATOM    467  CD1 LEU X  27      70.793  86.919  15.965  0.00  0.00            
ATOM    468 HD11 LEU X  27      71.285  85.981  15.681  0.00  0.00            
ATOM    469 HD12 LEU X  27      70.103  87.375  15.245  0.00  0.00            
ATOM    470 HD13 LEU X  27      71.474  87.715  16.291  0.00  0.00            
ATOM    471  CD2 LEU X  27      68.813  85.623  16.553  0.00  0.00            
ATOM    472 HD21 LEU X  27      68.218  86.042  15.732  0.00  0.00            
ATOM    473 HD22 LEU X  27      69.362  84.741  16.199  0.00  0.00            
ATOM    474 HD23 LEU X  27      68.135  85.231  17.321  0.00  0.00            
ATOM    475  C   LEU X  27      71.383  88.077  19.439  0.00  0.00            
ATOM    476  O   LEU X  27      71.812  88.921  18.641  0.00  0.00            
ATOM    477  N   ASP X  28      70.944  88.435  20.681  0.00  0.00            
ATOM    478  H   ASP X  28      70.423  87.729  21.180  0.00  0.00            
ATOM    479  CA  ASP X  28      70.890  89.850  21.085  0.00  0.00            
ATOM    480  HA  ASP X  28      70.484  90.523  20.329  0.00  0.00            
ATOM    481  CB  ASP X  28      69.759  89.993  22.076  0.00  0.00            
ATOM    482  HB2 ASP X  28      70.016  89.399  22.953  0.00  0.00            
ATOM    483  HB3 ASP X  28      69.694  91.003  22.480  0.00  0.00            
ATOM    484  CG  ASP X  28      68.335  89.662  21.547  0.00  0.00            
ATOM    485  OD1 ASP X  28      68.115  89.802  20.321  0.00  0.00            
ATOM    486  OD2 ASP X  28      67.450  89.266  22.342  0.00  0.00            
ATOM    487  C   ASP X  28      72.260  90.352  21.613  0.00  0.00            
ATOM    488  O   ASP X  28      72.561  91.533  21.563  0.00  0.00            
ATOM    489  N   GLY X  29      73.138  89.455  22.115  0.00  0.00            
ATOM    490  H   GLY X  29      72.815  88.555  22.442  0.00  0.00            
ATOM    491  CA  GLY X  29      74.574  89.673  22.282  0.00  0.00            
ATOM    492  HA2 GLY X  29      74.882  90.424  23.010  0.00  0.00            
ATOM    493  HA3 GLY X  29      74.979  88.770  22.738  0.00  0.00            
ATOM    494  C   GLY X  29      75.276  90.004  20.963  0.00  0.00            
ATOM    495  O   GLY X  29      76.060  90.955  20.863  0.00  0.00            
ATOM    496  N   PHE X  30      75.036  89.237  19.876  0.00  0.00            
ATOM    497  H   PHE X  30      74.417  88.443  19.956  0.00  0.00            
ATOM    498  CA  PHE X  30      75.383  89.621  18.516  0.00  0.00            
ATOM    499  HA  PHE X  30      76.469  89.680  18.446  0.00  0.00            
ATOM    500  CB  PHE X  30      75.032  88.523  17.514  0.00  0.00            
ATOM    501  HB2 PHE X  30      75.592  87.631  17.821  0.00  0.00            
ATOM    502  HB3 PHE X  30      73.972  88.296  17.681  0.00  0.00            
ATOM    503  CG  PHE X  30      75.271  88.784  16.066  0.00  0.00            
ATOM    504  CD1 PHE X  30      76.462  89.399  15.627  0.00  0.00            
ATOM    505  HD1 PHE X  30      77.217  89.713  16.333  0.00  0.00            
ATOM    506  CE1 PHE X  30      76.819  89.400  14.271  0.00  0.00            
ATOM    507  HE1 PHE X  30      77.699  89.914  13.915  0.00  0.00            
ATOM    508  CZ  PHE X  30      75.877  88.978  13.356  0.00  0.00            
ATOM    509  HZ  PHE X  30      76.063  89.019  12.293  0.00  0.00            
ATOM    510  CE2 PHE X  30      74.610  88.449  13.735  0.00  0.00            
ATOM    511  HE2 PHE X  30      73.774  88.163  13.114  0.00  0.00            
ATOM    512  CD2 PHE X  30      74.366  88.315  15.110  0.00  0.00            
ATOM    513  HD2 PHE X  30      73.431  87.863  15.404  0.00  0.00            
ATOM    514  C   PHE X  30      74.779  91.027  18.172  0.00  0.00            
ATOM    515  O   PHE X  30      75.539  91.898  17.887  0.00  0.00            
ATOM    516  N   LEU X  31      73.426  91.162  18.248  0.00  0.00            
ATOM    517  H   LEU X  31      72.872  90.347  18.468  0.00  0.00            
ATOM    518  CA  LEU X  31      72.795  92.382  17.858  0.00  0.00            
ATOM    519  HA  LEU X  31      73.287  92.642  16.921  0.00  0.00            
ATOM    520  CB  LEU X  31      71.303  92.067  17.506  0.00  0.00            
ATOM    521  HB2 LEU X  31      70.887  91.497  18.336  0.00  0.00            
ATOM    522  HB3 LEU X  31      70.813  93.023  17.321  0.00  0.00            
ATOM    523  CG  LEU X  31      71.205  91.124  16.312  0.00  0.00            
ATOM    524  HG  LEU X  31      71.878  90.298  16.540  0.00  0.00            
ATOM    525  CD1 LEU X  31      69.824  90.475  16.216  0.00  0.00            
ATOM    526 HD11 LEU X  31      68.959  91.096  15.948  0.00  0.00            
ATOM    527 HD12 LEU X  31      69.901  89.654  15.493  0.00  0.00            
ATOM    528 HD13 LEU X  31      69.622  89.948  17.157  0.00  0.00            
ATOM    529  CD2 LEU X  31      71.574  91.645  14.931  0.00  0.00            
ATOM    530 HD21 LEU X  31      72.600  92.030  14.975  0.00  0.00            
ATOM    531 HD22 LEU X  31      71.582  90.902  14.124  0.00  0.00            
ATOM    532 HD23 LEU X  31      70.810  92.372  14.627  0.00  0.00            
ATOM    533  C   LEU X  31      73.015  93.595  18.865  0.00  0.00            
ATOM    534  O   LEU X  31      72.530  94.730  18.626  0.00  0.00            
ATOM    535  N   ALA X  32      73.802  93.385  19.930  0.00  0.00            
ATOM    536  H   ALA X  32      74.170  92.468  20.138  0.00  0.00            
ATOM    537  CA  ALA X  32      74.517  94.493  20.581  0.00  0.00            
ATOM    538  HA  ALA X  32      73.693  95.184  20.758  0.00  0.00            
ATOM    539  CB  ALA X  32      75.081  94.078  21.891  0.00  0.00            
ATOM    540  HB1 ALA X  32      75.276  95.076  22.302  0.00  0.00            
ATOM    541  HB2 ALA X  32      74.378  93.672  22.629  0.00  0.00            
ATOM    542  HB3 ALA X  32      76.090  93.648  21.902  0.00  0.00            
ATOM    543  C   ALA X  32      75.530  95.148  19.664  0.00  0.00            
ATOM    544  O   ALA X  32      75.764  96.353  19.739  0.00  0.00            
ATOM    545  N   GLN X  33      76.109  94.508  18.664  0.00  0.00            
ATOM    546  H   GLN X  33      75.879  93.528  18.581  0.00  0.00            
ATOM    547  CA  GLN X  33      77.206  95.074  17.808  0.00  0.00            
ATOM    548  HA  GLN X  33      77.263  96.158  17.915  0.00  0.00            
ATOM    549  CB  GLN X  33      78.541  94.535  18.252  0.00  0.00            
ATOM    550  HB2 GLN X  33      79.301  94.790  17.512  0.00  0.00            
ATOM    551  HB3 GLN X  33      78.711  95.044  19.200  0.00  0.00            
ATOM    552  CG  GLN X  33      78.666  93.078  18.718  0.00  0.00            
ATOM    553  HG2 GLN X  33      79.397  93.057  19.526  0.00  0.00            
ATOM    554  HG3 GLN X  33      77.769  92.838  19.288  0.00  0.00            
ATOM    555  CD  GLN X  33      78.967  92.074  17.565  0.00  0.00            
ATOM    556  OE1 GLN X  33      79.156  92.563  16.456  0.00  0.00            
ATOM    557  NE2 GLN X  33      79.174  90.822  17.738  0.00  0.00            
ATOM    558 HE21 GLN X  33      79.459  90.241  16.963  0.00  0.00            
ATOM    559 HE22 GLN X  33      78.917  90.306  18.567  0.00  0.00            
ATOM    560  C   GLN X  33      77.086  94.749  16.302  0.00  0.00            
ATOM    561  O   GLN X  33      77.544  95.574  15.555  0.00  0.00            
ATOM    562  N   ALA X  34      76.396  93.684  15.936  0.00  0.00            
ATOM    563  H   ALA X  34      76.257  92.913  16.573  0.00  0.00            
ATOM    564  CA  ALA X  34      75.821  93.487  14.571  0.00  0.00            
ATOM    565  HA  ALA X  34      75.586  92.423  14.565  0.00  0.00            
ATOM    566  CB  ALA X  34      74.553  94.344  14.381  0.00  0.00            
ATOM    567  HB1 ALA X  34      74.799  95.409  14.286  0.00  0.00            
ATOM    568  HB2 ALA X  34      74.137  94.039  13.413  0.00  0.00            
ATOM    569  HB3 ALA X  34      73.850  94.148  15.200  0.00  0.00            
ATOM    570  C   ALA X  34      76.814  93.554  13.378  0.00  0.00            
ATOM    571  O   ALA X  34      76.431  93.943  12.297  0.00  0.00            
ATOM    572  N   SER X  35      78.096  93.207  13.673  0.00  0.00            
ATOM    573  H   SER X  35      78.225  92.857  14.612  0.00  0.00            
ATOM    574  CA  SER X  35      79.217  93.069  12.694  0.00  0.00            
ATOM    575  HA  SER X  35      79.379  94.036  12.217  0.00  0.00            
ATOM    576  CB  SER X  35      80.554  92.651  13.325  0.00  0.00            
ATOM    577  HB2 SER X  35      80.514  91.617  13.669  0.00  0.00            
ATOM    578  HB3 SER X  35      81.340  92.678  12.570  0.00  0.00            
ATOM    579  OG  SER X  35      80.761  93.566  14.379  0.00  0.00            
ATOM    580  HG  SER X  35      80.266  93.179  15.122  0.00  0.00            
ATOM    581  C   SER X  35      78.906  92.022  11.598  0.00  0.00            
ATOM    582  O   SER X  35      79.378  90.852  11.670  0.00  0.00            
ATOM    583  N   ILE X  36      78.152  92.430  10.611  0.00  0.00            
ATOM    584  H   ILE X  36      78.163  93.434  10.495  0.00  0.00            
ATOM    585  CA  ILE X  36      77.597  91.562   9.487  0.00  0.00            
ATOM    586  HA  ILE X  36      77.881  90.525   9.664  0.00  0.00            
ATOM    587  CB  ILE X  36      76.103  91.743   9.268  0.00  0.00            
ATOM    588  HB  ILE X  36      76.072  92.808   9.039  0.00  0.00            
ATOM    589  CG2 ILE X  36      75.566  91.171   7.918  0.00  0.00            
ATOM    590 HG21 ILE X  36      76.028  91.580   7.011  0.00  0.00            
ATOM    591 HG22 ILE X  36      75.587  90.074   7.902  0.00  0.00            
ATOM    592 HG23 ILE X  36      74.525  91.499   7.814  0.00  0.00            
ATOM    593  CG1 ILE X  36      75.154  91.365  10.485  0.00  0.00            
ATOM    594 HG12 ILE X  36      74.683  90.382  10.472  0.00  0.00            
ATOM    595 HG13 ILE X  36      75.704  91.534  11.410  0.00  0.00            
ATOM    596  CD1 ILE X  36      74.025  92.316  10.622  0.00  0.00            
ATOM    597 HD11 ILE X  36      73.373  92.156   9.755  0.00  0.00            
ATOM    598 HD12 ILE X  36      73.439  92.085  11.520  0.00  0.00            
ATOM    599 HD13 ILE X  36      74.334  93.363  10.733  0.00  0.00            
ATOM    600  C   ILE X  36      78.403  91.969   8.229  0.00  0.00            
ATOM    601  O   ILE X  36      78.490  93.152   7.985  0.00  0.00            
ATOM    602  N   VAL X  37      78.858  91.009   7.371  0.00  0.00            
ATOM    603  H   VAL X  37      78.741  90.038   7.624  0.00  0.00            
ATOM    604  CA  VAL X  37      79.587  91.370   6.165  0.00  0.00            
ATOM    605  HA  VAL X  37      79.445  92.448   6.084  0.00  0.00            
ATOM    606  CB  VAL X  37      81.110  90.998   6.181  0.00  0.00            
ATOM    607  HB  VAL X  37      81.213  89.956   5.878  0.00  0.00            
ATOM    608  CG1 VAL X  37      81.852  91.799   5.118  0.00  0.00            
ATOM    609 HG11 VAL X  37      82.873  91.431   4.958  0.00  0.00            
ATOM    610 HG12 VAL X  37      81.387  91.726   4.127  0.00  0.00            
ATOM    611 HG13 VAL X  37      81.861  92.800   5.566  0.00  0.00            
ATOM    612  CG2 VAL X  37      81.835  91.119   7.553  0.00  0.00            
ATOM    613 HG21 VAL X  37      82.054  92.133   7.909  0.00  0.00            
ATOM    614 HG22 VAL X  37      81.294  90.694   8.408  0.00  0.00            
ATOM    615 HG23 VAL X  37      82.743  90.513   7.443  0.00  0.00            
ATOM    616  C   VAL X  37      78.865  90.907   4.912  0.00  0.00            
ATOM    617  O   VAL X  37      78.871  89.685   4.668  0.00  0.00            
ATOM    618  N   LEU X  38      78.498  91.772   4.010  0.00  0.00            
ATOM    619  H   LEU X  38      78.734  92.741   4.166  0.00  0.00            
ATOM    620  CA  LEU X  38      77.786  91.509   2.738  0.00  0.00            
ATOM    621  HA  LEU X  38      77.444  90.475   2.704  0.00  0.00            
ATOM    622  CB  LEU X  38      76.519  92.387   2.657  0.00  0.00            
ATOM    623  HB2 LEU X  38      76.865  93.418   2.726  0.00  0.00            
ATOM    624  HB3 LEU X  38      76.034  92.198   1.699  0.00  0.00            
ATOM    625  CG  LEU X  38      75.351  92.224   3.649  0.00  0.00            
ATOM    626  HG  LEU X  38      75.687  92.417   4.668  0.00  0.00            
ATOM    627  CD1 LEU X  38      74.153  93.125   3.251  0.00  0.00            
ATOM    628 HD11 LEU X  38      73.758  92.892   2.254  0.00  0.00            
ATOM    629 HD12 LEU X  38      73.405  93.109   4.054  0.00  0.00            
ATOM    630 HD13 LEU X  38      74.427  94.183   3.157  0.00  0.00            
ATOM    631  CD2 LEU X  38      74.775  90.813   3.795  0.00  0.00            
ATOM    632 HD21 LEU X  38      74.054  90.798   4.621  0.00  0.00            
ATOM    633 HD22 LEU X  38      74.193  90.526   2.911  0.00  0.00            
ATOM    634 HD23 LEU X  38      75.509  90.027   4.013  0.00  0.00            
ATOM    635  C   LEU X  38      78.700  91.592   1.561  0.00  0.00            
ATOM    636  O   LEU X  38      79.530  92.492   1.479  0.00  0.00            
ATOM    637  N   ASN X  39      78.463  90.668   0.597  0.00  0.00            
ATOM    638  H   ASN X  39      77.736  89.981   0.738  0.00  0.00            
ATOM    639  CA  ASN X  39      79.196  90.558  -0.693  0.00  0.00            
ATOM    640  HA  ASN X  39      79.127  89.519  -1.015  0.00  0.00            
ATOM    641  CB  ASN X  39      78.585  91.383  -1.791  0.00  0.00            
ATOM    642  HB2 ASN X  39      78.665  92.390  -1.381  0.00  0.00            
ATOM    643  HB3 ASN X  39      79.237  91.379  -2.665  0.00  0.00            
ATOM    644  CG  ASN X  39      77.147  91.113  -2.153  0.00  0.00            
ATOM    645  OD1 ASN X  39      76.615  90.106  -1.761  0.00  0.00            
ATOM    646  ND2 ASN X  39      76.464  91.946  -2.884  0.00  0.00            
ATOM    647 HD21 ASN X  39      75.494  91.747  -3.081  0.00  0.00            
ATOM    648 HD22 ASN X  39      76.836  92.845  -3.155  0.00  0.00            
ATOM    649  C   ASN X  39      80.689  90.544  -0.371  0.00  0.00            
ATOM    650  O   ASN X  39      81.367  91.251  -1.090  0.00  0.00            
ATOM    651  N   GLU X  40      81.228  89.651   0.415  0.00  0.00            
ATOM    652  H   GLU X  40      80.620  89.106   1.009  0.00  0.00            
ATOM    653  CA  GLU X  40      82.683  89.470   0.537  0.00  0.00            
ATOM    654  HA  GLU X  40      83.166  90.410   0.806  0.00  0.00            
ATOM    655  CB  GLU X  40      82.962  88.541   1.778  0.00  0.00            
ATOM    656  HB2 GLU X  40      82.650  89.072   2.678  0.00  0.00            
ATOM    657  HB3 GLU X  40      82.477  87.568   1.704  0.00  0.00            
ATOM    658  CG  GLU X  40      84.411  88.163   2.035  0.00  0.00            
ATOM    659  HG2 GLU X  40      84.475  87.495   2.894  0.00  0.00            
ATOM    660  HG3 GLU X  40      84.802  87.527   1.241  0.00  0.00            
ATOM    661  CD  GLU X  40      85.299  89.421   2.188  0.00  0.00            
ATOM    662  OE1 GLU X  40      84.948  90.295   3.063  0.00  0.00            
ATOM    663  OE2 GLU X  40      86.296  89.611   1.420  0.00  0.00            
ATOM    664  C   GLU X  40      83.237  88.981  -0.801  0.00  0.00            
ATOM    665  O   GLU X  40      82.768  87.992  -1.351  0.00  0.00            
ATOM    666  N   THR X  41      84.256  89.697  -1.251  0.00  0.00            
ATOM    667  H   THR X  41      84.649  90.511  -0.801  0.00  0.00            
ATOM    668  CA  THR X  41      84.842  89.344  -2.562  0.00  0.00            
ATOM    669  HA  THR X  41      84.147  88.647  -3.029  0.00  0.00            
ATOM    670  CB  THR X  41      84.863  90.480  -3.531  0.00  0.00            
ATOM    671  HB  THR X  41      85.201  90.084  -4.488  0.00  0.00            
ATOM    672  CG2 THR X  41      83.555  91.183  -3.700  0.00  0.00            
ATOM    673 HG21 THR X  41      83.512  91.898  -4.531  0.00  0.00            
ATOM    674 HG22 THR X  41      82.768  90.439  -3.876  0.00  0.00            
ATOM    675 HG23 THR X  41      83.283  91.782  -2.821  0.00  0.00            
ATOM    676  OG1 THR X  41      85.691  91.571  -3.187  0.00  0.00            
ATOM    677  HG1 THR X  41      85.915  91.948  -4.056  0.00  0.00            
ATOM    678  C   THR X  41      86.242  88.724  -2.585  0.00  0.00            
ATOM    679  O   THR X  41      86.693  88.198  -3.588  0.00  0.00            
ATOM    680  N   ALA X  42      86.817  88.599  -1.341  0.00  0.00            
ATOM    681  H   ALA X  42      86.495  89.058  -0.500  0.00  0.00            
ATOM    682  CA  ALA X  42      87.981  87.687  -1.101  0.00  0.00            
ATOM    683  HA  ALA X  42      88.721  87.966  -1.851  0.00  0.00            
ATOM    684  CB  ALA X  42      88.574  87.907   0.297  0.00  0.00            
ATOM    685  HB1 ALA X  42      87.957  87.488   1.101  0.00  0.00            
ATOM    686  HB2 ALA X  42      89.590  87.502   0.384  0.00  0.00            
ATOM    687  HB3 ALA X  42      88.619  88.956   0.615  0.00  0.00            
ATOM    688  C   ALA X  42      87.623  86.171  -1.310  0.00  0.00            
ATOM    689  O   ALA X  42      86.558  85.697  -0.987  0.00  0.00            
ATOM    690  N   THR X  43      88.549  85.473  -1.950  0.00  0.00            
ATOM    691  H   THR X  43      89.341  86.014  -2.265  0.00  0.00            
ATOM    692  CA  THR X  43      88.383  84.075  -2.363  0.00  0.00            
ATOM    693  HA  THR X  43      87.319  83.907  -2.531  0.00  0.00            
ATOM    694  CB  THR X  43      89.253  83.769  -3.628  0.00  0.00            
ATOM    695  HB  THR X  43      89.250  82.709  -3.883  0.00  0.00            
ATOM    696  CG2 THR X  43      88.906  84.596  -4.821  0.00  0.00            
ATOM    697 HG21 THR X  43      87.830  84.628  -5.031  0.00  0.00            
ATOM    698 HG22 THR X  43      89.216  85.630  -4.622  0.00  0.00            
ATOM    699 HG23 THR X  43      89.397  84.266  -5.745  0.00  0.00            
ATOM    700  OG1 THR X  43      90.593  84.154  -3.455  0.00  0.00            
ATOM    701  HG1 THR X  43      91.088  83.936  -4.264  0.00  0.00            
ATOM    702  C   THR X  43      88.793  83.018  -1.252  0.00  0.00            
ATOM    703  O   THR X  43      88.290  81.894  -1.194  0.00  0.00            
ATOM    704  N   SER X  44      89.726  83.374  -0.303  0.00  0.00            
ATOM    705  H   SER X  44      90.055  84.323  -0.410  0.00  0.00            
ATOM    706  CA  SER X  44      90.354  82.424   0.622  0.00  0.00            
ATOM    707  HA  SER X  44      90.306  81.362   0.380  0.00  0.00            
ATOM    708  CB  SER X  44      91.878  82.476   0.591  0.00  0.00            
ATOM    709  HB2 SER X  44      92.331  82.210  -0.364  0.00  0.00            
ATOM    710  HB3 SER X  44      92.195  83.501   0.781  0.00  0.00            
ATOM    711  OG  SER X  44      92.416  81.567   1.548  0.00  0.00            
ATOM    712  HG  SER X  44      92.735  82.038   2.337  0.00  0.00            
ATOM    713  C   SER X  44      89.830  82.727   2.068  0.00  0.00            
ATOM    714  O   SER X  44      89.931  83.812   2.593  0.00  0.00            
ATOM    715  N   LEU X  45      89.481  81.641   2.774  0.00  0.00            
ATOM    716  H   LEU X  45      89.752  80.785   2.311  0.00  0.00            
ATOM    717  CA  LEU X  45      88.890  81.638   4.164  0.00  0.00            
ATOM    718  HA  LEU X  45      87.958  82.179   4.003  0.00  0.00            
ATOM    719  CB  LEU X  45      88.537  80.272   4.660  0.00  0.00            
ATOM    720  HB2 LEU X  45      87.760  79.881   4.004  0.00  0.00            
ATOM    721  HB3 LEU X  45      89.368  79.579   4.524  0.00  0.00            
ATOM    722  CG  LEU X  45      88.054  80.208   6.101  0.00  0.00            
ATOM    723  HG  LEU X  45      88.829  80.597   6.762  0.00  0.00            
ATOM    724  CD1 LEU X  45      86.783  80.975   6.317  0.00  0.00            
ATOM    725 HD11 LEU X  45      85.911  80.543   5.810  0.00  0.00            
ATOM    726 HD12 LEU X  45      86.570  80.991   7.393  0.00  0.00            
ATOM    727 HD13 LEU X  45      86.802  81.993   5.909  0.00  0.00            
ATOM    728  CD2 LEU X  45      87.854  78.736   6.567  0.00  0.00            
ATOM    729 HD21 LEU X  45      88.076  78.538   7.623  0.00  0.00            
ATOM    730 HD22 LEU X  45      86.816  78.458   6.346  0.00  0.00            
ATOM    731 HD23 LEU X  45      88.552  78.012   6.130  0.00  0.00            
ATOM    732  C   LEU X  45      89.722  82.483   5.172  0.00  0.00            
ATOM    733  O   LEU X  45      89.192  83.315   5.908  0.00  0.00            
ATOM    734  N   ASP X  46      91.098  82.374   5.251  0.00  0.00            
ATOM    735  H   ASP X  46      91.562  81.602   4.793  0.00  0.00            
ATOM    736  CA  ASP X  46      91.964  83.256   6.084  0.00  0.00            
ATOM    737  HA  ASP X  46      91.721  83.235   7.147  0.00  0.00            
ATOM    738  CB  ASP X  46      93.483  82.867   5.988  0.00  0.00            
ATOM    739  HB2 ASP X  46      94.161  83.580   6.458  0.00  0.00            
ATOM    740  HB3 ASP X  46      93.608  81.927   6.526  0.00  0.00            
ATOM    741  CG  ASP X  46      93.940  82.483   4.540  0.00  0.00            
ATOM    742  OD1 ASP X  46      93.405  82.966   3.509  0.00  0.00            
ATOM    743  OD2 ASP X  46      94.856  81.646   4.326  0.00  0.00            
ATOM    744  C   ASP X  46      91.788  84.758   5.764  0.00  0.00            
ATOM    745  O   ASP X  46      91.866  85.564   6.672  0.00  0.00            
ATOM    746  N   ASN X  47      91.515  85.147   4.556  0.00  0.00            
ATOM    747  H   ASN X  47      91.679  84.469   3.826  0.00  0.00            
ATOM    748  CA  ASN X  47      91.306  86.536   4.166  0.00  0.00            
ATOM    749  HA  ASN X  47      91.938  87.189   4.768  0.00  0.00            
ATOM    750  CB  ASN X  47      91.570  86.715   2.629  0.00  0.00            
ATOM    751  HB2 ASN X  47      91.119  85.936   2.015  0.00  0.00            
ATOM    752  HB3 ASN X  47      91.066  87.650   2.384  0.00  0.00            
ATOM    753  CG  ASN X  47      92.970  86.868   2.294  0.00  0.00            
ATOM    754  OD1 ASN X  47      93.921  87.081   3.001  0.00  0.00            
ATOM    755  ND2 ASN X  47      93.262  86.842   1.018  0.00  0.00            
ATOM    756 HD21 ASN X  47      94.174  86.859   0.585  0.00  0.00            
ATOM    757 HD22 ASN X  47      92.452  86.802   0.415  0.00  0.00            
ATOM    758  C   ASN X  47      89.836  86.958   4.441  0.00  0.00            
ATOM    759  O   ASN X  47      89.619  88.149   4.679  0.00  0.00            
ATOM    760  N   VAL X  48      88.912  86.032   4.413  0.00  0.00            
ATOM    761  H   VAL X  48      89.233  85.096   4.213  0.00  0.00            
ATOM    762  CA  VAL X  48      87.527  86.191   4.878  0.00  0.00            
ATOM    763  HA  VAL X  48      87.215  87.110   4.381  0.00  0.00            
ATOM    764  CB  VAL X  48      86.614  85.052   4.451  0.00  0.00            
ATOM    765  HB  VAL X  48      86.995  84.097   4.812  0.00  0.00            
ATOM    766  CG1 VAL X  48      85.230  85.158   5.089  0.00  0.00            
ATOM    767 HG11 VAL X  48      84.489  84.664   4.449  0.00  0.00            
ATOM    768 HG12 VAL X  48      85.262  84.672   6.072  0.00  0.00            
ATOM    769 HG13 VAL X  48      84.858  86.184   5.202  0.00  0.00            
ATOM    770  CG2 VAL X  48      86.539  84.968   2.916  0.00  0.00            
ATOM    771 HG21 VAL X  48      85.963  85.800   2.492  0.00  0.00            
ATOM    772 HG22 VAL X  48      87.486  84.921   2.365  0.00  0.00            
ATOM    773 HG23 VAL X  48      85.928  84.092   2.667  0.00  0.00            
ATOM    774  C   VAL X  48      87.537  86.376   6.387  0.00  0.00            
ATOM    775  O   VAL X  48      87.121  87.369   6.923  0.00  0.00            
ATOM    776  N   LEU X  49      88.220  85.525   7.165  0.00  0.00            
ATOM    777  H   LEU X  49      88.731  84.794   6.690  0.00  0.00            
ATOM    778  CA  LEU X  49      88.382  85.614   8.583  0.00  0.00            
ATOM    779  HA  LEU X  49      87.416  85.595   9.086  0.00  0.00            
ATOM    780  CB  LEU X  49      89.150  84.419   9.027  0.00  0.00            
ATOM    781  HB2 LEU X  49      90.151  84.377   8.598  0.00  0.00            
ATOM    782  HB3 LEU X  49      89.338  84.608  10.083  0.00  0.00            
ATOM    783  CG  LEU X  49      88.389  83.078   8.886  0.00  0.00            
ATOM    784  HG  LEU X  49      87.961  82.993   7.888  0.00  0.00            
ATOM    785  CD1 LEU X  49      89.304  81.821   9.099  0.00  0.00            
ATOM    786 HD11 LEU X  49      88.770  80.874   8.955  0.00  0.00            
ATOM    787 HD12 LEU X  49      90.119  81.924   8.372  0.00  0.00            
ATOM    788 HD13 LEU X  49      89.702  81.826  10.121  0.00  0.00            
ATOM    789  CD2 LEU X  49      87.198  82.975   9.835  0.00  0.00            
ATOM    790 HD21 LEU X  49      86.600  82.073   9.657  0.00  0.00            
ATOM    791 HD22 LEU X  49      87.497  83.019  10.889  0.00  0.00            
ATOM    792 HD23 LEU X  49      86.434  83.763   9.831  0.00  0.00            
ATOM    793  C   LEU X  49      89.099  86.934   8.950  0.00  0.00            
ATOM    794  O   LEU X  49      88.714  87.575   9.945  0.00  0.00            
ATOM    795  N   ARG X  50      90.016  87.425   8.102  0.00  0.00            
ATOM    796  H   ARG X  50      90.303  86.905   7.285  0.00  0.00            
ATOM    797  CA  ARG X  50      90.786  88.700   8.314  0.00  0.00            
ATOM    798  HA  ARG X  50      91.142  88.676   9.344  0.00  0.00            
ATOM    799  CB  ARG X  50      91.979  88.791   7.373  0.00  0.00            
ATOM    800  HB2 ARG X  50      92.452  87.811   7.425  0.00  0.00            
ATOM    801  HB3 ARG X  50      91.653  88.978   6.349  0.00  0.00            
ATOM    802  CG  ARG X  50      92.893  89.990   7.778  0.00  0.00            
ATOM    803  HG2 ARG X  50      92.414  90.965   7.684  0.00  0.00            
ATOM    804  HG3 ARG X  50      93.122  89.944   8.843  0.00  0.00            
ATOM    805  CD  ARG X  50      94.264  90.095   7.035  0.00  0.00            
ATOM    806  HD2 ARG X  50      94.034  90.327   5.995  0.00  0.00            
ATOM    807  HD3 ARG X  50      94.810  91.000   7.298  0.00  0.00            
ATOM    808  NE  ARG X  50      95.078  88.886   7.171  0.00  0.00            
ATOM    809  HE  ARG X  50      94.648  88.023   6.871  0.00  0.00            
ATOM    810  CZ  ARG X  50      96.349  88.795   7.549  0.00  0.00            
ATOM    811  NH1 ARG X  50      96.984  89.726   8.153  0.00  0.00            
ATOM    812 HH11 ARG X  50      96.546  90.635   8.201  0.00  0.00            
ATOM    813 HH12 ARG X  50      97.769  89.412   8.706  0.00  0.00            
ATOM    814  NH2 ARG X  50      96.893  87.711   7.266  0.00  0.00            
ATOM    815 HH21 ARG X  50      96.495  87.003   6.665  0.00  0.00            
ATOM    816 HH22 ARG X  50      97.892  87.698   7.416  0.00  0.00            
ATOM    817  C   ARG X  50      89.962  89.918   8.150  0.00  0.00            
ATOM    818  O   ARG X  50      89.930  90.762   8.971  0.00  0.00            
ATOM    819  N   THR X  51      89.064  89.862   7.235  0.00  0.00            
ATOM    820  H   THR X  51      89.135  89.072   6.610  0.00  0.00            
ATOM    821  CA  THR X  51      88.001  90.857   6.987  0.00  0.00            
ATOM    822  HA  THR X  51      88.396  91.865   7.114  0.00  0.00            
ATOM    823  CB  THR X  51      87.597  90.878   5.530  0.00  0.00            
ATOM    824  HB  THR X  51      87.112  89.953   5.220  0.00  0.00            
ATOM    825  CG2 THR X  51      86.703  92.075   5.342  0.00  0.00            
ATOM    826 HG21 THR X  51      85.749  91.860   5.840  0.00  0.00            
ATOM    827 HG22 THR X  51      87.264  92.924   5.752  0.00  0.00            
ATOM    828 HG23 THR X  51      86.388  92.229   4.303  0.00  0.00            
ATOM    829  OG1 THR X  51      88.746  90.998   4.644  0.00  0.00            
ATOM    830  HG1 THR X  51      89.085  90.090   4.551  0.00  0.00            
ATOM    831  C   THR X  51      86.947  90.849   8.049  0.00  0.00            
ATOM    832  O   THR X  51      86.658  91.863   8.619  0.00  0.00            
ATOM    833  N   MET X  52      86.420  89.680   8.399  0.00  0.00            
ATOM    834  H   MET X  52      86.934  88.885   8.049  0.00  0.00            
ATOM    835  CA  MET X  52      85.367  89.558   9.390  0.00  0.00            
ATOM    836  HA  MET X  52      84.418  90.062   9.208  0.00  0.00            
ATOM    837  CB  MET X  52      84.997  88.021   9.655  0.00  0.00            
ATOM    838  HB2 MET X  52      85.937  87.474   9.731  0.00  0.00            
ATOM    839  HB3 MET X  52      84.508  88.151  10.621  0.00  0.00            
ATOM    840  CG  MET X  52      84.094  87.518   8.535  0.00  0.00            
ATOM    841  HG2 MET X  52      83.183  88.108   8.447  0.00  0.00            
ATOM    842  HG3 MET X  52      84.654  87.632   7.607  0.00  0.00            
ATOM    843  SD  MET X  52      83.597  85.697   8.553  0.00  0.00            
ATOM    844  CE  MET X  52      82.201  85.799   9.726  0.00  0.00            
ATOM    845  HE1 MET X  52      82.662  86.051  10.688  0.00  0.00            
ATOM    846  HE2 MET X  52      81.494  86.552   9.356  0.00  0.00            
ATOM    847  HE3 MET X  52      81.711  84.830   9.882  0.00  0.00            
ATOM    848  C   MET X  52      85.814  90.173  10.707  0.00  0.00            
ATOM    849  O   MET X  52      85.056  90.845  11.404  0.00  0.00            
ATOM    850  N   LEU X  53      87.050  89.914  11.165  0.00  0.00            
ATOM    851  H   LEU X  53      87.549  89.177  10.687  0.00  0.00            
ATOM    852  CA  LEU X  53      87.712  90.425  12.372  0.00  0.00            
ATOM    853  HA  LEU X  53      87.097  90.245  13.253  0.00  0.00            
ATOM    854  CB  LEU X  53      89.084  89.691  12.583  0.00  0.00            
ATOM    855  HB2 LEU X  53      89.604  89.669  11.625  0.00  0.00            
ATOM    856  HB3 LEU X  53      89.616  90.302  13.312  0.00  0.00            
ATOM    857  CG  LEU X  53      89.059  88.304  13.187  0.00  0.00            
ATOM    858  HG  LEU X  53      88.118  87.905  12.809  0.00  0.00            
ATOM    859  CD1 LEU X  53      90.179  87.353  12.698  0.00  0.00            
ATOM    860 HD11 LEU X  53      90.591  87.673  11.733  0.00  0.00            
ATOM    861 HD12 LEU X  53      91.055  87.177  13.334  0.00  0.00            
ATOM    862 HD13 LEU X  53      89.744  86.369  12.483  0.00  0.00            
ATOM    863  CD2 LEU X  53      88.977  88.339  14.658  0.00  0.00            
ATOM    864 HD21 LEU X  53      88.209  89.032  15.021  0.00  0.00            
ATOM    865 HD22 LEU X  53      88.708  87.406  15.167  0.00  0.00            
ATOM    866 HD23 LEU X  53      89.907  88.744  15.075  0.00  0.00            
ATOM    867  C   LEU X  53      87.931  91.936  12.278  0.00  0.00            
ATOM    868  O   LEU X  53      87.749  92.534  13.302  0.00  0.00            
ATOM    869  N   ARG X  54      88.156  92.574  11.147  0.00  0.00            
ATOM    870  H   ARG X  54      88.353  92.012  10.332  0.00  0.00            
ATOM    871  CA  ARG X  54      88.481  93.974  10.984  0.00  0.00            
ATOM    872  HA  ARG X  54      89.312  94.307  11.606  0.00  0.00            
ATOM    873  CB  ARG X  54      88.668  94.343   9.490  0.00  0.00            
ATOM    874  HB2 ARG X  54      89.126  93.488   8.993  0.00  0.00            
ATOM    875  HB3 ARG X  54      87.751  94.549   8.940  0.00  0.00            
ATOM    876  CG  ARG X  54      89.656  95.496   9.304  0.00  0.00            
ATOM    877  HG2 ARG X  54      89.408  96.422   9.824  0.00  0.00            
ATOM    878  HG3 ARG X  54      90.547  95.086   9.779  0.00  0.00            
ATOM    879  CD  ARG X  54      90.028  95.951   7.877  0.00  0.00            
ATOM    880  HD2 ARG X  54      90.406  95.085   7.334  0.00  0.00            
ATOM    881  HD3 ARG X  54      89.154  96.413   7.419  0.00  0.00            
ATOM    882  NE  ARG X  54      91.109  96.887   7.954  0.00  0.00            
ATOM    883  HE  ARG X  54      91.560  97.067   8.839  0.00  0.00            
ATOM    884  CZ  ARG X  54      91.675  97.327   6.881  0.00  0.00            
ATOM    885  NH1 ARG X  54      91.341  97.080   5.669  0.00  0.00            
ATOM    886 HH11 ARG X  54      90.630  96.378   5.517  0.00  0.00            
ATOM    887 HH12 ARG X  54      91.779  97.446   4.836  0.00  0.00            
ATOM    888  NH2 ARG X  54      92.743  98.083   6.977  0.00  0.00            
ATOM    889 HH21 ARG X  54      93.132  98.284   7.887  0.00  0.00            
ATOM    890 HH22 ARG X  54      93.179  98.335   6.101  0.00  0.00            
ATOM    891  C   ARG X  54      87.253  94.823  11.355  0.00  0.00            
ATOM    892  O   ARG X  54      87.401  96.038  11.519  0.00  0.00            
ATOM    893  N   ARG X  55      86.070  94.242  11.509  0.00  0.00            
ATOM    894  H   ARG X  55      85.925  93.263  11.305  0.00  0.00            
ATOM    895  CA  ARG X  55      84.953  94.978  12.021  0.00  0.00            
ATOM    896  HA  ARG X  55      84.825  95.914  11.476  0.00  0.00            
ATOM    897  CB  ARG X  55      83.721  94.065  11.889  0.00  0.00            
ATOM    898  HB2 ARG X  55      84.028  93.077  12.233  0.00  0.00            
ATOM    899  HB3 ARG X  55      82.995  94.375  12.640  0.00  0.00            
ATOM    900  CG  ARG X  55      83.089  93.993  10.529  0.00  0.00            
ATOM    901  HG2 ARG X  55      83.776  93.818   9.702  0.00  0.00            
ATOM    902  HG3 ARG X  55      82.336  93.211  10.630  0.00  0.00            
ATOM    903  CD  ARG X  55      82.235  95.262  10.225  0.00  0.00            
ATOM    904  HD2 ARG X  55      81.678  95.504  11.129  0.00  0.00            
ATOM    905  HD3 ARG X  55      82.803  96.164   9.996  0.00  0.00            
ATOM    906  NE  ARG X  55      81.211  95.064   9.190  0.00  0.00            
ATOM    907  HE  ARG X  55      80.253  94.967   9.494  0.00  0.00            
ATOM    908  CZ  ARG X  55      81.427  95.148   7.928  0.00  0.00            
ATOM    909  NH1 ARG X  55      82.650  95.213   7.487  0.00  0.00            
ATOM    910 HH11 ARG X  55      83.501  95.196   8.030  0.00  0.00            
ATOM    911 HH12 ARG X  55      82.749  95.417   6.503  0.00  0.00            
ATOM    912  NH2 ARG X  55      80.454  95.077   7.033  0.00  0.00            
ATOM    913 HH21 ARG X  55      79.510  94.795   7.253  0.00  0.00            
ATOM    914 HH22 ARG X  55      80.611  95.219   6.045  0.00  0.00            
ATOM    915  C   ARG X  55      85.057  95.333  13.476  0.00  0.00            
ATOM    916  O   ARG X  55      84.432  96.268  13.927  0.00  0.00            
ATOM    917  N   PHE X  56      85.948  94.673  14.283  0.00  0.00            
ATOM    918  H   PHE X  56      86.433  93.900  13.850  0.00  0.00            
ATOM    919  CA  PHE X  56      85.900  94.812  15.835  0.00  0.00            
ATOM    920  HA  PHE X  56      85.511  95.800  16.080  0.00  0.00            
ATOM    921  CB  PHE X  56      84.880  93.907  16.403  0.00  0.00            
ATOM    922  HB2 PHE X  56      84.931  94.033  17.492  0.00  0.00            
ATOM    923  HB3 PHE X  56      83.840  94.155  16.159  0.00  0.00            
ATOM    924  CG  PHE X  56      85.045  92.380  16.051  0.00  0.00            
ATOM    925  CD1 PHE X  56      84.572  91.733  14.906  0.00  0.00            
ATOM    926  HD1 PHE X  56      84.034  92.284  14.149  0.00  0.00            
ATOM    927  CE1 PHE X  56      84.868  90.401  14.570  0.00  0.00            
ATOM    928  HE1 PHE X  56      84.517  89.994  13.633  0.00  0.00            
ATOM    929  CZ  PHE X  56      85.563  89.582  15.454  0.00  0.00            
ATOM    930  HZ  PHE X  56      85.722  88.518  15.363  0.00  0.00            
ATOM    931  CE2 PHE X  56      86.056  90.204  16.611  0.00  0.00            
ATOM    932  HE2 PHE X  56      86.645  89.598  17.283  0.00  0.00            
ATOM    933  CD2 PHE X  56      85.828  91.565  16.963  0.00  0.00            
ATOM    934  HD2 PHE X  56      86.296  92.084  17.786  0.00  0.00            
ATOM    935  C   PHE X  56      87.289  94.662  16.447  0.00  0.00            
ATOM    936  O   PHE X  56      87.561  95.182  17.533  0.00  0.00            
ATOM    937  N   ALA X  57      88.143  93.929  15.833  0.00  0.00            
ATOM    938  H   ALA X  57      87.979  93.549  14.911  0.00  0.00            
ATOM    939  CA  ALA X  57      89.509  93.597  16.311  0.00  0.00            
ATOM    940  HA  ALA X  57      89.377  93.406  17.376  0.00  0.00            
ATOM    941  CB  ALA X  57      89.966  92.324  15.588  0.00  0.00            
ATOM    942  HB1 ALA X  57      90.099  92.551  14.523  0.00  0.00            
ATOM    943  HB2 ALA X  57      90.916  91.982  16.015  0.00  0.00            
ATOM    944  HB3 ALA X  57      89.269  91.493  15.754  0.00  0.00            
ATOM    945  C   ALA X  57      90.544  94.718  16.128  0.00  0.00            
ATOM    946  O   ALA X  57      90.577  95.335  15.063  0.00  0.00            
ATOM    947  N   LEU X  58      91.523  94.758  17.042  0.00  0.00            
ATOM    948  H   LEU X  58      91.451  94.188  17.872  0.00  0.00            
ATOM    949  CA  LEU X  58      92.754  95.503  16.843  0.00  0.00            
ATOM    950  HA  LEU X  58      92.518  96.488  16.440  0.00  0.00            
ATOM    951  CB  LEU X  58      93.365  95.734  18.293  0.00  0.00            
ATOM    952  HB2 LEU X  58      93.414  94.745  18.750  0.00  0.00            
ATOM    953  HB3 LEU X  58      94.391  96.078  18.165  0.00  0.00            
ATOM    954  CG  LEU X  58      92.706  96.656  19.340  0.00  0.00            
ATOM    955  HG  LEU X  58      91.621  96.558  19.381  0.00  0.00            
ATOM    956  CD1 LEU X  58      93.257  96.529  20.785  0.00  0.00            
ATOM    957 HD11 LEU X  58      92.836  97.281  21.464  0.00  0.00            
ATOM    958 HD12 LEU X  58      93.062  95.504  21.123  0.00  0.00            
ATOM    959 HD13 LEU X  58      94.345  96.638  20.874  0.00  0.00            
ATOM    960  CD2 LEU X  58      93.045  98.092  18.841  0.00  0.00            
ATOM    961 HD21 LEU X  58      92.877  98.255  17.769  0.00  0.00            
ATOM    962 HD22 LEU X  58      92.444  98.809  19.412  0.00  0.00            
ATOM    963 HD23 LEU X  58      94.113  98.255  19.035  0.00  0.00            
ATOM    964  C   LEU X  58      93.636  94.773  15.851  0.00  0.00            
ATOM    965  O   LEU X  58      93.703  93.570  15.730  0.00  0.00            
ATOM    966  N   ASP X  59      94.343  95.556  15.040  0.00  0.00            
ATOM    967  H   ASP X  59      94.349  96.525  15.321  0.00  0.00            
ATOM    968  CA  ASP X  59      95.151  95.166  13.836  0.00  0.00            
ATOM    969  HA  ASP X  59      94.439  94.581  13.254  0.00  0.00            
ATOM    970  CB  ASP X  59      95.524  96.416  12.906  0.00  0.00            
ATOM    971  HB2 ASP X  59      95.803  96.032  11.925  0.00  0.00            
ATOM    972  HB3 ASP X  59      94.645  97.039  12.742  0.00  0.00            
ATOM    973  CG  ASP X  59      96.591  97.337  13.451  0.00  0.00            
ATOM    974  OD1 ASP X  59      96.639  97.449  14.674  0.00  0.00            
ATOM    975  OD2 ASP X  59      97.344  97.901  12.655  0.00  0.00            
ATOM    976  C   ASP X  59      96.301  94.309  14.169  0.00  0.00            
ATOM    977  O   ASP X  59      96.610  93.325  13.472  0.00  0.00            
ATOM    978  N   LEU X  60      96.944  94.596  15.312  0.00  0.00            
ATOM    979  H   LEU X  60      96.716  95.454  15.793  0.00  0.00            
ATOM    980  CA  LEU X  60      97.915  93.682  15.802  0.00  0.00            
ATOM    981  HA  LEU X  60      98.554  93.298  15.007  0.00  0.00            
ATOM    982  CB  LEU X  60      98.763  94.599  16.799  0.00  0.00            
ATOM    983  HB2 LEU X  60      99.157  95.385  16.155  0.00  0.00            
ATOM    984  HB3 LEU X  60      98.189  95.025  17.622  0.00  0.00            
ATOM    985  CG  LEU X  60     100.042  93.867  17.363  0.00  0.00            
ATOM    986  HG  LEU X  60      99.699  93.029  17.969  0.00  0.00            
ATOM    987  CD1 LEU X  60     100.868  93.160  16.288  0.00  0.00            
ATOM    988 HD11 LEU X  60     100.399  92.220  15.975  0.00  0.00            
ATOM    989 HD12 LEU X  60     101.043  93.801  15.415  0.00  0.00            
ATOM    990 HD13 LEU X  60     101.854  92.795  16.601  0.00  0.00            
ATOM    991  CD2 LEU X  60     100.953  94.689  18.269  0.00  0.00            
ATOM    992 HD21 LEU X  60     101.039  95.680  17.806  0.00  0.00            
ATOM    993 HD22 LEU X  60     100.525  94.765  19.276  0.00  0.00            
ATOM    994 HD23 LEU X  60     101.949  94.230  18.314  0.00  0.00            
ATOM    995  C   LEU X  60      97.354  92.501  16.623  0.00  0.00            
ATOM    996  O   LEU X  60      97.882  91.416  16.439  0.00  0.00            
ATOM    997  N   LEU X  61      96.204  92.582  17.345  0.00  0.00            
ATOM    998  H   LEU X  61      95.751  93.483  17.294  0.00  0.00            
ATOM    999  CA  LEU X  61      95.539  91.453  18.054  0.00  0.00            
ATOM   1000  HA  LEU X  61      96.269  90.887  18.632  0.00  0.00            
ATOM   1001  CB  LEU X  61      94.395  92.013  18.933  0.00  0.00            
ATOM   1002  HB2 LEU X  61      94.692  92.820  19.602  0.00  0.00            
ATOM   1003  HB3 LEU X  61      93.669  92.437  18.239  0.00  0.00            
ATOM   1004  CG  LEU X  61      93.676  90.845  19.702  0.00  0.00            
ATOM   1005  HG  LEU X  61      94.337  89.978  19.695  0.00  0.00            
ATOM   1006  CD1 LEU X  61      93.503  91.391  21.129  0.00  0.00            
ATOM   1007 HD11 LEU X  61      94.369  91.798  21.666  0.00  0.00            
ATOM   1008 HD12 LEU X  61      92.673  92.104  21.203  0.00  0.00            
ATOM   1009 HD13 LEU X  61      93.144  90.616  21.818  0.00  0.00            
ATOM   1010  CD2 LEU X  61      92.248  90.491  19.085  0.00  0.00            
ATOM   1011 HD21 LEU X  61      91.594  91.370  19.040  0.00  0.00            
ATOM   1012 HD22 LEU X  61      92.282  90.219  18.022  0.00  0.00            
ATOM   1013 HD23 LEU X  61      91.815  89.692  19.699  0.00  0.00            
ATOM   1014  C   LEU X  61      94.960  90.450  17.070  0.00  0.00            
ATOM   1015  O   LEU X  61      94.958  89.229  17.296  0.00  0.00            
ATOM   1016  N   MET X  62      94.542  90.883  15.856  0.00  0.00            
ATOM   1017  H   MET X  62      94.534  91.891  15.802  0.00  0.00            
ATOM   1018  CA  MET X  62      94.190  90.113  14.711  0.00  0.00            
ATOM   1019  HA  MET X  62      93.342  89.464  14.933  0.00  0.00            
ATOM   1020  CB  MET X  62      93.681  91.151  13.613  0.00  0.00            
ATOM   1021  HB2 MET X  62      92.921  91.822  14.012  0.00  0.00            
ATOM   1022  HB3 MET X  62      94.567  91.592  13.156  0.00  0.00            
ATOM   1023  CG  MET X  62      92.912  90.413  12.554  0.00  0.00            
ATOM   1024  HG2 MET X  62      93.568  89.813  11.924  0.00  0.00            
ATOM   1025  HG3 MET X  62      92.212  89.777  13.095  0.00  0.00            
ATOM   1026  SD  MET X  62      91.970  91.582  11.476  0.00  0.00            
ATOM   1027  CE  MET X  62      93.106  92.745  10.832  0.00  0.00            
ATOM   1028  HE1 MET X  62      93.889  93.151  11.485  0.00  0.00            
ATOM   1029  HE2 MET X  62      93.666  92.302  10.000  0.00  0.00            
ATOM   1030  HE3 MET X  62      92.609  93.647  10.452  0.00  0.00            
ATOM   1031  C   MET X  62      95.328  89.256  14.139  0.00  0.00            
ATOM   1032  O   MET X  62      95.215  88.057  14.034  0.00  0.00            
ATOM   1033  N   ALA X  63      96.480  89.920  13.862  0.00  0.00            
ATOM   1034  H   ALA X  63      96.650  90.870  14.162  0.00  0.00            
ATOM   1035  CA  ALA X  63      97.693  89.155  13.528  0.00  0.00            
ATOM   1036  HA  ALA X  63      97.506  88.506  12.673  0.00  0.00            
ATOM   1037  CB  ALA X  63      98.908  90.144  13.200  0.00  0.00            
ATOM   1038  HB1 ALA X  63      99.839  89.612  12.969  0.00  0.00            
ATOM   1039  HB2 ALA X  63      98.622  90.755  12.335  0.00  0.00            
ATOM   1040  HB3 ALA X  63      99.161  90.764  14.069  0.00  0.00            
ATOM   1041  C   ALA X  63      98.138  88.269  14.745  0.00  0.00            
ATOM   1042  O   ALA X  63      98.798  87.242  14.504  0.00  0.00            
ATOM   1043  N   MET X  64      97.870  88.601  16.042  0.00  0.00            
ATOM   1044  H   MET X  64      97.461  89.489  16.294  0.00  0.00            
ATOM   1045  CA  MET X  64      98.128  87.663  17.162  0.00  0.00            
ATOM   1046  HA  MET X  64      99.111  87.213  17.023  0.00  0.00            
ATOM   1047  CB  MET X  64      98.173  88.322  18.431  0.00  0.00            
ATOM   1048  HB2 MET X  64      97.255  88.905  18.508  0.00  0.00            
ATOM   1049  HB3 MET X  64      98.103  87.604  19.248  0.00  0.00            
ATOM   1050  CG  MET X  64      99.346  89.208  18.618  0.00  0.00            
ATOM   1051  HG2 MET X  64     100.158  88.481  18.649  0.00  0.00            
ATOM   1052  HG3 MET X  64      99.557  89.844  17.759  0.00  0.00            
ATOM   1053  SD  MET X  64      99.407  90.154  20.121  0.00  0.00            
ATOM   1054  CE  MET X  64      98.871  88.972  21.379  0.00  0.00            
ATOM   1055  HE1 MET X  64      99.502  88.079  21.290  0.00  0.00            
ATOM   1056  HE2 MET X  64      99.070  89.361  22.386  0.00  0.00            
ATOM   1057  HE3 MET X  64      97.821  88.672  21.279  0.00  0.00            
ATOM   1058  C   MET X  64      97.220  86.410  17.183  0.00  0.00            
ATOM   1059  O   MET X  64      97.618  85.481  17.833  0.00  0.00            
ATOM   1060  N   LEU X  65      96.124  86.298  16.448  0.00  0.00            
ATOM   1061  H   LEU X  65      95.869  87.139  15.951  0.00  0.00            
ATOM   1062  CA  LEU X  65      95.231  85.115  16.314  0.00  0.00            
ATOM   1063  HA  LEU X  65      95.306  84.416  17.147  0.00  0.00            
ATOM   1064  CB  LEU X  65      93.820  85.476  15.931  0.00  0.00            
ATOM   1065  HB2 LEU X  65      93.906  86.038  15.001  0.00  0.00            
ATOM   1066  HB3 LEU X  65      93.153  84.635  15.745  0.00  0.00            
ATOM   1067  CG  LEU X  65      93.182  86.374  17.041  0.00  0.00            
ATOM   1068  HG  LEU X  65      93.548  87.398  16.964  0.00  0.00            
ATOM   1069  CD1 LEU X  65      91.680  86.442  16.833  0.00  0.00            
ATOM   1070 HD11 LEU X  65      91.335  86.686  15.820  0.00  0.00            
ATOM   1071 HD12 LEU X  65      91.175  85.516  17.134  0.00  0.00            
ATOM   1072 HD13 LEU X  65      91.276  87.316  17.359  0.00  0.00            
ATOM   1073  CD2 LEU X  65      93.337  86.016  18.537  0.00  0.00            
ATOM   1074 HD21 LEU X  65      92.858  86.747  19.200  0.00  0.00            
ATOM   1075 HD22 LEU X  65      92.930  85.046  18.847  0.00  0.00            
ATOM   1076 HD23 LEU X  65      94.397  85.972  18.818  0.00  0.00            
ATOM   1077  C   LEU X  65      95.705  84.267  15.140  0.00  0.00            
ATOM   1078  O   LEU X  65      95.616  83.080  15.235  0.00  0.00            
ATOM   1079  N   PHE X  66      96.312  84.843  14.071  0.00  0.00            
ATOM   1080  H   PHE X  66      96.172  85.835  13.941  0.00  0.00            
ATOM   1081  CA  PHE X  66      96.749  84.118  12.925  0.00  0.00            
ATOM   1082  HA  PHE X  66      96.168  83.200  12.836  0.00  0.00            
ATOM   1083  CB  PHE X  66      96.511  85.025  11.709  0.00  0.00            
ATOM   1084  HB2 PHE X  66      96.992  86.008  11.792  0.00  0.00            
ATOM   1085  HB3 PHE X  66      96.998  84.450  10.912  0.00  0.00            
ATOM   1086  CG  PHE X  66      95.126  85.362  11.345  0.00  0.00            
ATOM   1087  CD1 PHE X  66      94.765  86.701  11.132  0.00  0.00            
ATOM   1088  HD1 PHE X  66      95.433  87.525  11.339  0.00  0.00            
ATOM   1089  CE1 PHE X  66      93.454  87.011  10.649  0.00  0.00            
ATOM   1090  HE1 PHE X  66      93.160  88.048  10.721  0.00  0.00            
ATOM   1091  CZ  PHE X  66      92.563  85.986  10.281  0.00  0.00            
ATOM   1092  HZ  PHE X  66      91.597  86.257   9.881  0.00  0.00            
ATOM   1093  CE2 PHE X  66      92.930  84.644  10.363  0.00  0.00            
ATOM   1094  HE2 PHE X  66      92.376  83.801   9.976  0.00  0.00            
ATOM   1095  CD2 PHE X  66      94.217  84.376  10.834  0.00  0.00            
ATOM   1096  HD2 PHE X  66      94.488  83.346  11.015  0.00  0.00            
ATOM   1097  C   PHE X  66      98.231  83.689  12.952  0.00  0.00            
ATOM   1098  O   PHE X  66      98.650  83.015  11.995  0.00  0.00            
ATOM   1099  N   THR X  67      99.063  84.091  13.894  0.00  0.00            
ATOM   1100  H   THR X  67      98.889  84.941  14.412  0.00  0.00            
ATOM   1101  CA  THR X  67     100.255  83.281  14.255  0.00  0.00            
ATOM   1102  HA  THR X  67      99.965  82.274  13.953  0.00  0.00            
ATOM   1103  CB  THR X  67     101.628  83.609  13.646  0.00  0.00            
ATOM   1104  HB  THR X  67     101.829  84.646  13.912  0.00  0.00            
ATOM   1105  CG2 THR X  67     102.719  82.586  14.021  0.00  0.00            
ATOM   1106 HG21 THR X  67     102.422  81.610  13.616  0.00  0.00            
ATOM   1107 HG22 THR X  67     103.701  82.903  13.649  0.00  0.00            
ATOM   1108 HG23 THR X  67     102.804  82.506  15.112  0.00  0.00            
ATOM   1109  OG1 THR X  67     101.496  83.509  12.257  0.00  0.00            
ATOM   1110  HG1 THR X  67     100.771  84.123  12.045  0.00  0.00            
ATOM   1111  C   THR X  67     100.476  83.346  15.792  0.00  0.00            
ATOM   1112  O   THR X  67     100.583  84.417  16.375  0.00  0.00            
ATOM   1113  N   VAL X  68     100.601  82.271  16.605  0.00  0.00            
ATOM   1114  H   VAL X  68     100.907  82.448  17.551  0.00  0.00            
ATOM   1115  CA  VAL X  68     100.188  80.933  16.350  0.00  0.00            
ATOM   1116  HA  VAL X  68     100.748  80.568  15.489  0.00  0.00            
ATOM   1117  CB  VAL X  68     100.482  80.081  17.582  0.00  0.00            
ATOM   1118  HB  VAL X  68     100.129  80.614  18.465  0.00  0.00            
ATOM   1119  CG1 VAL X  68      99.912  78.625  17.593  0.00  0.00            
ATOM   1120 HG11 VAL X  68      98.918  78.517  17.141  0.00  0.00            
ATOM   1121 HG12 VAL X  68     100.632  78.086  16.966  0.00  0.00            
ATOM   1122 HG13 VAL X  68      99.996  78.204  18.603  0.00  0.00            
ATOM   1123  CG2 VAL X  68     101.958  79.951  17.905  0.00  0.00            
ATOM   1124 HG21 VAL X  68     102.362  80.953  18.094  0.00  0.00            
ATOM   1125 HG22 VAL X  68     102.082  79.305  18.782  0.00  0.00            
ATOM   1126 HG23 VAL X  68     102.494  79.521  17.050  0.00  0.00            
ATOM   1127  C   VAL X  68      98.625  80.823  16.165  0.00  0.00            
ATOM   1128  O   VAL X  68      97.948  81.517  16.872  0.00  0.00            
ATOM   1129  N   HIE X  69      98.257  79.997  15.181  0.00  0.00            
ATOM   1130  H   HIE X  69      98.992  79.539  14.661  0.00  0.00            
ATOM   1131  CA  HIE X  69      96.857  79.855  14.685  0.00  0.00            
ATOM   1132  HA  HIE X  69      96.548  80.812  14.263  0.00  0.00            
ATOM   1133  CB  HIE X  69      96.821  78.904  13.525  0.00  0.00            
ATOM   1134  HB2 HIE X  69      97.460  79.403  12.786  0.00  0.00            
ATOM   1135  HB3 HIE X  69      97.324  77.975  13.820  0.00  0.00            
ATOM   1136  CG  HIE X  69      95.461  78.635  12.895  0.00  0.00            
ATOM   1137  ND1 HIE X  69      94.577  79.518  12.344  0.00  0.00            
ATOM   1138  CE1 HIE X  69      93.647  78.822  11.732  0.00  0.00            
ATOM   1139  HE1 HIE X  69      92.845  79.191  11.110  0.00  0.00            
ATOM   1140  NE2 HIE X  69      93.778  77.507  12.002  0.00  0.00            
ATOM   1141  HE2 HIE X  69      93.051  76.810  11.925  0.00  0.00            
ATOM   1142  CD2 HIE X  69      94.974  77.397  12.695  0.00  0.00            
ATOM   1143  HD2 HIE X  69      95.443  76.523  13.122  0.00  0.00            
ATOM   1144  C   HIE X  69      95.909  79.420  15.793  0.00  0.00            
ATOM   1145  O   HIE X  69      95.890  78.222  16.168  0.00  0.00            
ATOM   1146  N   LEU X  70      95.015  80.340  16.352  0.00  0.00            
ATOM   1147  H   LEU X  70      95.250  81.304  16.166  0.00  0.00            
ATOM   1148  CA  LEU X  70      94.055  80.065  17.475  0.00  0.00            
ATOM   1149  HA  LEU X  70      94.341  79.132  17.960  0.00  0.00            
ATOM   1150  CB  LEU X  70      94.139  81.122  18.513  0.00  0.00            
ATOM   1151  HB2 LEU X  70      93.947  82.095  18.059  0.00  0.00            
ATOM   1152  HB3 LEU X  70      93.353  80.916  19.240  0.00  0.00            
ATOM   1153  CG  LEU X  70      95.531  81.292  19.128  0.00  0.00            
ATOM   1154  HG  LEU X  70      96.182  81.758  18.387  0.00  0.00            
ATOM   1155  CD1 LEU X  70      95.348  82.242  20.270  0.00  0.00            
ATOM   1156 HD11 LEU X  70      94.776  83.100  19.896  0.00  0.00            
ATOM   1157 HD12 LEU X  70      94.828  81.659  21.040  0.00  0.00            
ATOM   1158 HD13 LEU X  70      96.323  82.539  20.677  0.00  0.00            
ATOM   1159  CD2 LEU X  70      96.245  80.079  19.657  0.00  0.00            
ATOM   1160 HD21 LEU X  70      96.672  79.572  18.783  0.00  0.00            
ATOM   1161 HD22 LEU X  70      97.084  80.554  20.181  0.00  0.00            
ATOM   1162 HD23 LEU X  70      95.680  79.351  20.252  0.00  0.00            
ATOM   1163  C   LEU X  70      92.578  79.934  16.935  0.00  0.00            
ATOM   1164  O   LEU X  70      91.702  80.271  17.680  0.00  0.00            
ATOM   1165  N   LEU X  71      92.366  79.457  15.739  0.00  0.00            
ATOM   1166  H   LEU X  71      93.158  79.206  15.164  0.00  0.00            
ATOM   1167  CA  LEU X  71      91.034  79.398  15.072  0.00  0.00            
ATOM   1168  HA  LEU X  71      90.270  79.658  15.805  0.00  0.00            
ATOM   1169  CB  LEU X  71      91.043  80.493  14.019  0.00  0.00            
ATOM   1170  HB2 LEU X  71      91.683  80.076  13.241  0.00  0.00            
ATOM   1171  HB3 LEU X  71      90.063  80.528  13.544  0.00  0.00            
ATOM   1172  CG  LEU X  71      91.652  81.909  14.289  0.00  0.00            
ATOM   1173  HG  LEU X  71      92.033  82.006  15.306  0.00  0.00            
ATOM   1174  CD1 LEU X  71      92.738  82.296  13.347  0.00  0.00            
ATOM   1175 HD11 LEU X  71      92.478  82.276  12.282  0.00  0.00            
ATOM   1176 HD12 LEU X  71      93.166  83.281  13.571  0.00  0.00            
ATOM   1177 HD13 LEU X  71      93.585  81.610  13.473  0.00  0.00            
ATOM   1178  CD2 LEU X  71      90.500  82.886  14.225  0.00  0.00            
ATOM   1179 HD21 LEU X  71      89.685  82.728  14.943  0.00  0.00            
ATOM   1180 HD22 LEU X  71      90.917  83.895  14.329  0.00  0.00            
ATOM   1181 HD23 LEU X  71      90.035  82.900  13.232  0.00  0.00            
ATOM   1182  C   LEU X  71      90.775  78.044  14.467  0.00  0.00            
ATOM   1183  O   LEU X  71      90.141  77.935  13.411  0.00  0.00            
ATOM   1184  N   SER X  72      91.387  77.017  14.979  0.00  0.00            
ATOM   1185  H   SER X  72      91.823  77.185  15.874  0.00  0.00            
ATOM   1186  CA  SER X  72      91.231  75.618  14.530  0.00  0.00            
ATOM   1187  HA  SER X  72      91.401  75.542  13.456  0.00  0.00            
ATOM   1188  CB  SER X  72      92.190  74.694  15.249  0.00  0.00            
ATOM   1189  HB2 SER X  72      92.082  74.755  16.332  0.00  0.00            
ATOM   1190  HB3 SER X  72      92.079  73.637  15.009  0.00  0.00            
ATOM   1191  OG  SER X  72      93.537  75.004  14.840  0.00  0.00            
ATOM   1192  HG  SER X  72      93.665  74.378  14.106  0.00  0.00            
ATOM   1193  C   SER X  72      89.873  74.957  14.606  0.00  0.00            
ATOM   1194  O   SER X  72      89.576  74.057  13.832  0.00  0.00            
ATOM   1195  N   ASP X  73      89.080  75.378  15.584  0.00  0.00            
ATOM   1196  H   ASP X  73      89.397  76.198  16.082  0.00  0.00            
ATOM   1197  CA  ASP X  73      87.761  74.882  15.784  0.00  0.00            
ATOM   1198  HA  ASP X  73      87.933  73.806  15.766  0.00  0.00            
ATOM   1199  CB  ASP X  73      87.202  75.313  17.120  0.00  0.00            
ATOM   1200  HB2 ASP X  73      87.454  76.356  17.312  0.00  0.00            
ATOM   1201  HB3 ASP X  73      86.125  75.192  17.005  0.00  0.00            
ATOM   1202  CG  ASP X  73      87.800  74.480  18.232  0.00  0.00            
ATOM   1203  OD1 ASP X  73      87.044  73.798  18.885  0.00  0.00            
ATOM   1204  OD2 ASP X  73      88.970  74.723  18.481  0.00  0.00            
ATOM   1205  C   ASP X  73      86.819  75.243  14.618  0.00  0.00            
ATOM   1206  O   ASP X  73      86.893  76.351  14.116  0.00  0.00            
ATOM   1207  N   THR X  74      85.921  74.322  14.137  0.00  0.00            
ATOM   1208  H   THR X  74      85.935  73.393  14.534  0.00  0.00            
ATOM   1209  CA  THR X  74      85.177  74.449  12.919  0.00  0.00            
ATOM   1210  HA  THR X  74      84.862  75.468  12.693  0.00  0.00            
ATOM   1211  CB  THR X  74      85.933  73.995  11.616  0.00  0.00            
ATOM   1212  HB  THR X  74      86.076  72.914  11.636  0.00  0.00            
ATOM   1213  CG2 THR X  74      85.219  74.401  10.297  0.00  0.00            
ATOM   1214 HG21 THR X  74      84.259  73.871  10.266  0.00  0.00            
ATOM   1215 HG22 THR X  74      85.124  75.489  10.196  0.00  0.00            
ATOM   1216 HG23 THR X  74      85.762  74.157   9.375  0.00  0.00            
ATOM   1217  OG1 THR X  74      87.242  74.463  11.663  0.00  0.00            
ATOM   1218  HG1 THR X  74      87.597  74.375  12.564  0.00  0.00            
ATOM   1219  C   THR X  74      83.926  73.614  13.007  0.00  0.00            
ATOM   1220  O   THR X  74      84.022  72.573  13.662  0.00  0.00            
ATOM   1221  N   ILE X  75      82.790  74.141  12.544  0.00  0.00            
ATOM   1222  H   ILE X  75      82.823  74.983  11.987  0.00  0.00            
ATOM   1223  CA  ILE X  75      81.468  73.557  12.686  0.00  0.00            
ATOM   1224  HA  ILE X  75      81.572  72.478  12.808  0.00  0.00            
ATOM   1225  CB  ILE X  75      80.702  74.193  13.818  0.00  0.00            
ATOM   1226  HB  ILE X  75      81.047  75.222  13.914  0.00  0.00            
ATOM   1227  CG2 ILE X  75      79.117  74.412  13.724  0.00  0.00            
ATOM   1228 HG21 ILE X  75      78.871  75.128  12.930  0.00  0.00            
ATOM   1229 HG22 ILE X  75      78.619  73.477  13.439  0.00  0.00            
ATOM   1230 HG23 ILE X  75      78.619  74.778  14.630  0.00  0.00            
ATOM   1231  CG1 ILE X  75      81.158  73.478  15.077  0.00  0.00            
ATOM   1232 HG12 ILE X  75      81.313  72.411  14.917  0.00  0.00            
ATOM   1233 HG13 ILE X  75      82.121  73.876  15.396  0.00  0.00            
ATOM   1234  CD1 ILE X  75      80.214  73.498  16.323  0.00  0.00            
ATOM   1235 HD11 ILE X  75      79.391  72.797  16.137  0.00  0.00            
ATOM   1236 HD12 ILE X  75      80.758  73.158  17.213  0.00  0.00            
ATOM   1237 HD13 ILE X  75      79.799  74.501  16.479  0.00  0.00            
ATOM   1238  C   ILE X  75      80.740  73.648  11.326  0.00  0.00            
ATOM   1239  O   ILE X  75      80.941  74.619  10.599  0.00  0.00            
ATOM   1240  N   GLN X  76      79.853  72.686  11.096  0.00  0.00            
ATOM   1241  H   GLN X  76      80.061  71.764  11.452  0.00  0.00            
ATOM   1242  CA  GLN X  76      79.033  72.689   9.903  0.00  0.00            
ATOM   1243  HA  GLN X  76      78.790  73.707   9.598  0.00  0.00            
ATOM   1244  CB  GLN X  76      79.911  72.022   8.783  0.00  0.00            
ATOM   1245  HB2 GLN X  76      80.871  72.530   8.696  0.00  0.00            
ATOM   1246  HB3 GLN X  76      80.149  70.994   9.057  0.00  0.00            
ATOM   1247  CG  GLN X  76      79.385  72.055   7.348  0.00  0.00            
ATOM   1248  HG2 GLN X  76      78.514  71.401   7.319  0.00  0.00            
ATOM   1249  HG3 GLN X  76      79.024  73.070   7.179  0.00  0.00            
ATOM   1250  CD  GLN X  76      80.391  71.787   6.235  0.00  0.00            
ATOM   1251  OE1 GLN X  76      81.112  70.820   6.329  0.00  0.00            
ATOM   1252  NE2 GLN X  76      80.434  72.587   5.187  0.00  0.00            
ATOM   1253 HE21 GLN X  76      81.118  72.452   4.456  0.00  0.00            
ATOM   1254 HE22 GLN X  76      79.715  73.292   5.108  0.00  0.00            
ATOM   1255  C   GLN X  76      77.830  71.770  10.174  0.00  0.00            
ATOM   1256  O   GLN X  76      77.797  70.936  11.101  0.00  0.00            
ATOM   1257  N   GLY X  77      76.809  71.962   9.329  0.00  0.00            
ATOM   1258  H   GLY X  77      76.761  72.698   8.639  0.00  0.00            
ATOM   1259  CA  GLY X  77      75.729  70.990   9.213  0.00  0.00            
ATOM   1260  HA2 GLY X  77      75.311  70.866  10.212  0.00  0.00            
ATOM   1261  HA3 GLY X  77      74.962  71.415   8.566  0.00  0.00            
ATOM   1262  C   GLY X  77      76.134  69.708   8.563  0.00  0.00            
ATOM   1263  O   GLY X  77      76.860  69.693   7.627  0.00  0.00            
ATOM   1264  N   VAL X  78      75.541  68.594   9.024  0.00  0.00            
ATOM   1265  H   VAL X  78      74.973  68.598   9.859  0.00  0.00            
ATOM   1266  CA  VAL X  78      75.661  67.282   8.336  0.00  0.00            
ATOM   1267  HA  VAL X  78      75.685  67.425   7.256  0.00  0.00            
ATOM   1268  CB  VAL X  78      76.898  66.562   8.744  0.00  0.00            
ATOM   1269  HB  VAL X  78      77.636  67.348   8.904  0.00  0.00            
ATOM   1270  CG1 VAL X  78      76.683  65.823  10.100  0.00  0.00            
ATOM   1271 HG11 VAL X  78      75.842  65.121  10.038  0.00  0.00            
ATOM   1272 HG12 VAL X  78      77.544  65.170  10.290  0.00  0.00            
ATOM   1273 HG13 VAL X  78      76.487  66.488  10.950  0.00  0.00            
ATOM   1274  CG2 VAL X  78      77.641  65.514   7.880  0.00  0.00            
ATOM   1275 HG21 VAL X  78      77.003  64.666   7.603  0.00  0.00            
ATOM   1276 HG22 VAL X  78      78.073  66.049   7.025  0.00  0.00            
ATOM   1277 HG23 VAL X  78      78.495  65.126   8.448  0.00  0.00            
ATOM   1278  C   VAL X  78      74.357  66.441   8.536  0.00  0.00            
ATOM   1279  O   VAL X  78      73.651  66.572   9.470  0.00  0.00            
ATOM   1280  N   THR X  79      74.238  65.410   7.700  0.00  0.00            
ATOM   1281  H   THR X  79      74.801  65.402   6.862  0.00  0.00            
ATOM   1282  CA  THR X  79      73.400  64.209   7.962  0.00  0.00            
ATOM   1283  HA  THR X  79      73.487  63.979   9.024  0.00  0.00            
ATOM   1284  CB  THR X  79      71.856  64.383   7.542  0.00  0.00            
ATOM   1285  HB  THR X  79      71.519  65.337   7.947  0.00  0.00            
ATOM   1286  CG2 THR X  79      71.834  64.438   6.029  0.00  0.00            
ATOM   1287 HG21 THR X  79      72.074  63.424   5.687  0.00  0.00            
ATOM   1288 HG22 THR X  79      70.799  64.522   5.673  0.00  0.00            
ATOM   1289 HG23 THR X  79      72.536  65.191   5.650  0.00  0.00            
ATOM   1290  OG1 THR X  79      70.910  63.333   7.924  0.00  0.00            
ATOM   1291  HG1 THR X  79      70.388  63.714   8.651  0.00  0.00            
ATOM   1292  C   THR X  79      74.078  63.016   7.260  0.00  0.00            
ATOM   1293  O   THR X  79      75.121  63.155   6.649  0.00  0.00            
ATOM   1294  N   ALA X  80      73.484  61.804   7.345  0.00  0.00            
ATOM   1295  H   ALA X  80      72.585  61.689   7.790  0.00  0.00            
ATOM   1296  CA  ALA X  80      74.111  60.564   6.876  0.00  0.00            
ATOM   1297  HA  ALA X  80      75.199  60.600   6.935  0.00  0.00            
ATOM   1298  CB  ALA X  80      73.657  59.364   7.723  0.00  0.00            
ATOM   1299  HB1 ALA X  80      73.753  59.635   8.782  0.00  0.00            
ATOM   1300  HB2 ALA X  80      72.593  59.276   7.470  0.00  0.00            
ATOM   1301  HB3 ALA X  80      74.257  58.474   7.496  0.00  0.00            
ATOM   1302  C   ALA X  80      73.786  60.201   5.426  0.00  0.00            
ATOM   1303  O   ALA X  80      72.616  60.141   5.080  0.00  0.00            
ATOM   1304  N   VAL X  81      74.749  60.198   4.489  0.00  0.00            
ATOM   1305  H   VAL X  81      74.559  59.734   3.612  0.00  0.00            
ATOM   1306  CA  VAL X  81      76.198  60.551   4.574  0.00  0.00            
ATOM   1307  HA  VAL X  81      76.530  60.752   5.593  0.00  0.00            
ATOM   1308  CB  VAL X  81      77.065  59.397   4.142  0.00  0.00            
ATOM   1309  HB  VAL X  81      76.777  59.139   3.123  0.00  0.00            
ATOM   1310  CG1 VAL X  81      78.606  59.621   4.041  0.00  0.00            
ATOM   1311 HG11 VAL X  81      78.922  59.714   5.087  0.00  0.00            
ATOM   1312 HG12 VAL X  81      79.087  58.743   3.592  0.00  0.00            
ATOM   1313 HG13 VAL X  81      78.939  60.566   3.595  0.00  0.00            
ATOM   1314  CG2 VAL X  81      76.829  58.119   4.888  0.00  0.00            
ATOM   1315 HG21 VAL X  81      76.765  58.211   5.980  0.00  0.00            
ATOM   1316 HG22 VAL X  81      75.863  57.638   4.693  0.00  0.00            
ATOM   1317 HG23 VAL X  81      77.572  57.363   4.608  0.00  0.00            
ATOM   1318  C   VAL X  81      76.401  61.846   3.662  0.00  0.00            
ATOM   1319  O   VAL X  81      76.966  61.664   2.591  0.00  0.00            
ATOM   1320  N   ARG X  82      75.893  62.965   4.058  0.00  0.00            
ATOM   1321  H   ARG X  82      75.424  62.937   4.952  0.00  0.00            
ATOM   1322  CA  ARG X  82      76.174  64.271   3.384  0.00  0.00            
ATOM   1323  HA  ARG X  82      77.124  64.180   2.858  0.00  0.00            
ATOM   1324  CB  ARG X  82      75.245  64.518   2.193  0.00  0.00            
ATOM   1325  HB2 ARG X  82      75.442  65.447   1.659  0.00  0.00            
ATOM   1326  HB3 ARG X  82      75.499  63.840   1.378  0.00  0.00            
ATOM   1327  CG  ARG X  82      73.764  64.475   2.503  0.00  0.00            
ATOM   1328  HG2 ARG X  82      73.620  63.568   3.090  0.00  0.00            
ATOM   1329  HG3 ARG X  82      73.598  65.373   3.099  0.00  0.00            
ATOM   1330  CD  ARG X  82      72.761  64.381   1.340  0.00  0.00            
ATOM   1331  HD2 ARG X  82      71.772  64.227   1.772  0.00  0.00            
ATOM   1332  HD3 ARG X  82      72.929  65.306   0.789  0.00  0.00            
ATOM   1333  NE  ARG X  82      73.118  63.215   0.502  0.00  0.00            
ATOM   1334  HE  ARG X  82      73.503  63.489  -0.390  0.00  0.00            
ATOM   1335  CZ  ARG X  82      73.041  61.906   0.786  0.00  0.00            
ATOM   1336  NH1 ARG X  82      72.535  61.493   1.879  0.00  0.00            
ATOM   1337 HH11 ARG X  82      72.005  62.167   2.413  0.00  0.00            
ATOM   1338 HH12 ARG X  82      72.514  60.513   2.120  0.00  0.00            
ATOM   1339  NH2 ARG X  82      73.516  61.015  -0.063  0.00  0.00            
ATOM   1340 HH21 ARG X  82      73.955  61.277  -0.934  0.00  0.00            
ATOM   1341 HH22 ARG X  82      73.459  60.032   0.162  0.00  0.00            
ATOM   1342  C   ARG X  82      76.406  65.517   4.220  0.00  0.00            
ATOM   1343  O   ARG X  82      75.689  65.800   5.184  0.00  0.00            
ATOM   1344  N   TYR X  83      77.387  66.441   3.940  0.00  0.00            
ATOM   1345  H   TYR X  83      78.025  66.345   3.164  0.00  0.00            
ATOM   1346  CA  TYR X  83      77.563  67.697   4.651  0.00  0.00            
ATOM   1347  HA  TYR X  83      77.248  67.593   5.689  0.00  0.00            
ATOM   1348  CB  TYR X  83      78.971  68.230   4.554  0.00  0.00            
ATOM   1349  HB2 TYR X  83      79.326  68.008   3.540  0.00  0.00            
ATOM   1350  HB3 TYR X  83      78.998  69.303   4.780  0.00  0.00            
ATOM   1351  CG  TYR X  83      79.914  67.487   5.503  0.00  0.00            
ATOM   1352  CD1 TYR X  83      80.653  66.416   5.047  0.00  0.00            
ATOM   1353  HD1 TYR X  83      80.574  66.095   4.019  0.00  0.00            
ATOM   1354  CE1 TYR X  83      81.580  65.672   5.784  0.00  0.00            
ATOM   1355  HE1 TYR X  83      82.123  64.846   5.348  0.00  0.00            
ATOM   1356  CZ  TYR X  83      81.697  65.999   7.208  0.00  0.00            
ATOM   1357  OH  TYR X  83      82.574  65.295   7.996  0.00  0.00            
ATOM   1358  HH  TYR X  83      83.279  64.887   7.464  0.00  0.00            
ATOM   1359  CE2 TYR X  83      80.908  67.146   7.770  0.00  0.00            
ATOM   1360  HE2 TYR X  83      80.885  67.458   8.803  0.00  0.00            
ATOM   1361  CD2 TYR X  83      80.206  67.892   6.848  0.00  0.00            
ATOM   1362  HD2 TYR X  83      79.692  68.720   7.316  0.00  0.00            
ATOM   1363  C   TYR X  83      76.612  68.716   4.053  0.00  0.00            
ATOM   1364  O   TYR X  83      76.219  68.625   2.894  0.00  0.00            
ATOM   1365  N   GLN X  84      76.340  69.757   4.795  0.00  0.00            
ATOM   1366  H   GLN X  84      76.617  69.773   5.766  0.00  0.00            
ATOM   1367  CA  GLN X  84      75.707  70.970   4.250  0.00  0.00            
ATOM   1368  HA  GLN X  84      75.074  70.795   3.380  0.00  0.00            
ATOM   1369  CB  GLN X  84      74.940  71.677   5.383  0.00  0.00            
ATOM   1370  HB2 GLN X  84      75.543  71.996   6.234  0.00  0.00            
ATOM   1371  HB3 GLN X  84      74.603  72.642   5.005  0.00  0.00            
ATOM   1372  CG  GLN X  84      73.694  70.837   5.812  0.00  0.00            
ATOM   1373  HG2 GLN X  84      73.118  70.330   5.039  0.00  0.00            
ATOM   1374  HG3 GLN X  84      73.960  70.014   6.475  0.00  0.00            
ATOM   1375  CD  GLN X  84      72.656  71.642   6.586  0.00  0.00            
ATOM   1376  OE1 GLN X  84      72.792  72.850   6.730  0.00  0.00            
ATOM   1377  NE2 GLN X  84      71.537  71.199   7.110  0.00  0.00            
ATOM   1378 HE21 GLN X  84      70.896  71.936   7.366  0.00  0.00            
ATOM   1379 HE22 GLN X  84      71.348  70.207   7.096  0.00  0.00            
ATOM   1380  C   GLN X  84      76.772  71.918   3.635  0.00  0.00            
ATOM   1381  O   GLN X  84      77.244  72.804   4.345  0.00  0.00            
ATOM   1382  N   GLN X  85      77.285  71.668   2.459  0.00  0.00            
ATOM   1383  H   GLN X  85      76.763  71.008   1.900  0.00  0.00            
ATOM   1384  CA  GLN X  85      78.580  72.249   1.957  0.00  0.00            
ATOM   1385  HA  GLN X  85      79.289  72.125   2.777  0.00  0.00            
ATOM   1386  CB  GLN X  85      79.036  71.502   0.712  0.00  0.00            
ATOM   1387  HB2 GLN X  85      78.265  71.617  -0.050  0.00  0.00            
ATOM   1388  HB3 GLN X  85      79.943  71.949   0.304  0.00  0.00            
ATOM   1389  CG  GLN X  85      79.292  69.963   0.814  0.00  0.00            
ATOM   1390  HG2 GLN X  85      79.376  69.669   1.860  0.00  0.00            
ATOM   1391  HG3 GLN X  85      78.428  69.469   0.370  0.00  0.00            
ATOM   1392  CD  GLN X  85      80.474  69.417   0.081  0.00  0.00            
ATOM   1393  OE1 GLN X  85      81.352  70.041  -0.384  0.00  0.00            
ATOM   1394  NE2 GLN X  85      80.502  68.116  -0.112  0.00  0.00            
ATOM   1395 HE21 GLN X  85      81.368  67.643  -0.330  0.00  0.00            
ATOM   1396 HE22 GLN X  85      79.697  67.591   0.199  0.00  0.00            
ATOM   1397  C   GLN X  85      78.626  73.765   1.736  0.00  0.00            
ATOM   1398  O   GLN X  85      79.668  74.322   1.555  0.00  0.00            
ATOM   1399  N   SER X  86      77.436  74.329   1.603  0.00  0.00            
ATOM   1400  H   SER X  86      76.638  73.711   1.624  0.00  0.00            
ATOM   1401  CA  SER X  86      77.241  75.789   1.447  0.00  0.00            
ATOM   1402  HA  SER X  86      77.738  75.992   0.498  0.00  0.00            
ATOM   1403  CB  SER X  86      75.747  76.013   1.186  0.00  0.00            
ATOM   1404  HB2 SER X  86      75.574  77.089   1.197  0.00  0.00            
ATOM   1405  HB3 SER X  86      75.437  75.787   0.166  0.00  0.00            
ATOM   1406  OG  SER X  86      74.927  75.446   2.104  0.00  0.00            
ATOM   1407  HG  SER X  86      74.637  74.566   1.807  0.00  0.00            
ATOM   1408  C   SER X  86      77.763  76.729   2.556  0.00  0.00            
ATOM   1409  O   SER X  86      78.078  77.881   2.289  0.00  0.00            
ATOM   1410  N   TRP X  87      77.826  76.236   3.814  0.00  0.00            
ATOM   1411  H   TRP X  87      77.654  75.257   3.998  0.00  0.00            
ATOM   1412  CA  TRP X  87      78.294  77.109   4.904  0.00  0.00            
ATOM   1413  HA  TRP X  87      78.769  78.032   4.574  0.00  0.00            
ATOM   1414  CB  TRP X  87      77.122  77.579   5.697  0.00  0.00            
ATOM   1415  HB2 TRP X  87      77.506  78.186   6.527  0.00  0.00            
ATOM   1416  HB3 TRP X  87      76.470  78.327   5.230  0.00  0.00            
ATOM   1417  CG  TRP X  87      76.254  76.592   6.402  0.00  0.00            
ATOM   1418  CD1 TRP X  87      75.254  75.801   5.919  0.00  0.00            
ATOM   1419  HD1 TRP X  87      74.953  75.728   4.885  0.00  0.00            
ATOM   1420  NE1 TRP X  87      74.643  75.100   6.896  0.00  0.00            
ATOM   1421  HE1 TRP X  87      73.882  74.450   6.760  0.00  0.00            
ATOM   1422  CE2 TRP X  87      75.309  75.277   8.135  0.00  0.00            
ATOM   1423  CZ2 TRP X  87      75.113  74.752   9.406  0.00  0.00            
ATOM   1424  HZ2 TRP X  87      74.320  74.053   9.628  0.00  0.00            
ATOM   1425  CH2 TRP X  87      76.102  74.877  10.375  0.00  0.00            
ATOM   1426  HH2 TRP X  87      76.057  74.264  11.263  0.00  0.00            
ATOM   1427  CZ3 TRP X  87      77.181  75.694  10.129  0.00  0.00            
ATOM   1428  HZ3 TRP X  87      77.829  75.870  10.975  0.00  0.00            
ATOM   1429  CE3 TRP X  87      77.242  76.428   8.915  0.00  0.00            
ATOM   1430  HE3 TRP X  87      78.011  77.186   8.893  0.00  0.00            
ATOM   1431  CD2 TRP X  87      76.340  76.125   7.805  0.00  0.00            
ATOM   1432  C   TRP X  87      79.308  76.483   5.874  0.00  0.00            
ATOM   1433  O   TRP X  87      79.463  75.318   5.873  0.00  0.00            
ATOM   1434  N   LEU X  88      80.032  77.340   6.581  0.00  0.00            
ATOM   1435  H   LEU X  88      79.905  78.329   6.421  0.00  0.00            
ATOM   1436  CA  LEU X  88      81.093  76.985   7.553  0.00  0.00            
ATOM   1437  HA  LEU X  88      80.898  76.002   7.983  0.00  0.00            
ATOM   1438  CB  LEU X  88      82.402  77.023   6.895  0.00  0.00            
ATOM   1439  HB2 LEU X  88      82.286  76.874   5.821  0.00  0.00            
ATOM   1440  HB3 LEU X  88      82.861  77.996   7.072  0.00  0.00            
ATOM   1441  CG  LEU X  88      83.457  76.003   7.428  0.00  0.00            
ATOM   1442  HG  LEU X  88      83.557  76.177   8.499  0.00  0.00            
ATOM   1443  CD1 LEU X  88      82.995  74.548   7.263  0.00  0.00            
ATOM   1444 HD11 LEU X  88      83.799  73.805   7.195  0.00  0.00            
ATOM   1445 HD12 LEU X  88      82.272  74.298   8.049  0.00  0.00            
ATOM   1446 HD13 LEU X  88      82.372  74.430   6.368  0.00  0.00            
ATOM   1447  CD2 LEU X  88      84.901  76.322   6.956  0.00  0.00            
ATOM   1448 HD21 LEU X  88      85.116  77.398   6.952  0.00  0.00            
ATOM   1449 HD22 LEU X  88      85.596  75.740   7.574  0.00  0.00            
ATOM   1450 HD23 LEU X  88      85.145  75.960   5.950  0.00  0.00            
ATOM   1451  C   LEU X  88      80.955  77.973   8.809  0.00  0.00            
ATOM   1452  O   LEU X  88      80.836  79.153   8.631  0.00  0.00            
ATOM   1453  N   CYS X  89      81.134  77.440  10.005  0.00  0.00            
ATOM   1454  H   CYS X  89      81.146  76.442  10.158  0.00  0.00            
ATOM   1455  CA  CYS X  89      81.381  78.212  11.235  0.00  0.00            
ATOM   1456  HA  CYS X  89      81.334  79.289  11.072  0.00  0.00            
ATOM   1457  CB  CYS X  89      80.233  77.713  12.185  0.00  0.00            
ATOM   1458  HB2 CYS X  89      79.273  77.944  11.724  0.00  0.00            
ATOM   1459  HB3 CYS X  89      80.244  76.630  12.307  0.00  0.00            
ATOM   1460  SG  CYS X  89      80.258  78.591  13.782  0.00  0.00            
ATOM   1461  HG  CYS X  89      81.341  77.998  14.290  0.00  0.00            
ATOM   1462  C   CYS X  89      82.695  77.970  11.881  0.00  0.00            
ATOM   1463  O   CYS X  89      83.160  76.858  11.955  0.00  0.00            
ATOM   1464  N   ILE X  90      83.346  79.076  12.329  0.00  0.00            
ATOM   1465  H   ILE X  90      82.983  80.005  12.168  0.00  0.00            
ATOM   1466  CA  ILE X  90      84.658  79.021  12.933  0.00  0.00            
ATOM   1467  HA  ILE X  90      84.987  77.983  12.968  0.00  0.00            
ATOM   1468  CB  ILE X  90      85.750  79.760  12.052  0.00  0.00            
ATOM   1469  HB  ILE X  90      85.499  80.787  11.789  0.00  0.00            
ATOM   1470  CG2 ILE X  90      87.175  79.821  12.672  0.00  0.00            
ATOM   1471 HG21 ILE X  90      87.443  78.822  13.039  0.00  0.00            
ATOM   1472 HG22 ILE X  90      87.879  80.223  11.932  0.00  0.00            
ATOM   1473 HG23 ILE X  90      87.127  80.602  13.440  0.00  0.00            
ATOM   1474  CG1 ILE X  90      85.925  78.975  10.736  0.00  0.00            
ATOM   1475 HG12 ILE X  90      86.867  79.183  10.228  0.00  0.00            
ATOM   1476 HG13 ILE X  90      85.968  77.896  10.885  0.00  0.00            
ATOM   1477  CD1 ILE X  90      84.878  79.131   9.582  0.00  0.00            
ATOM   1478 HD11 ILE X  90      85.249  79.548   8.637  0.00  0.00            
ATOM   1479 HD12 ILE X  90      84.319  78.191   9.489  0.00  0.00            
ATOM   1480 HD13 ILE X  90      84.171  79.946   9.780  0.00  0.00            
ATOM   1481  C   ILE X  90      84.647  79.601  14.363  0.00  0.00            
ATOM   1482  O   ILE X  90      83.894  80.434  14.815  0.00  0.00            
ATOM   1483  N   ILE X  91      85.416  79.050  15.220  0.00  0.00            
ATOM   1484  H   ILE X  91      86.021  78.333  14.845  0.00  0.00            
ATOM   1485  CA  ILE X  91      85.560  79.315  16.646  0.00  0.00            
ATOM   1486  HA  ILE X  91      85.021  80.220  16.926  0.00  0.00            
ATOM   1487  CB  ILE X  91      84.862  78.197  17.484  0.00  0.00            
ATOM   1488  HB  ILE X  91      85.464  77.293  17.582  0.00  0.00            
ATOM   1489  CG2 ILE X  91      84.608  78.671  18.950  0.00  0.00            
ATOM   1490 HG21 ILE X  91      84.164  77.844  19.518  0.00  0.00            
ATOM   1491 HG22 ILE X  91      85.535  79.061  19.387  0.00  0.00            
ATOM   1492 HG23 ILE X  91      83.975  79.565  18.885  0.00  0.00            
ATOM   1493  CG1 ILE X  91      83.432  77.824  17.030  0.00  0.00            
ATOM   1494 HG12 ILE X  91      82.697  77.775  17.834  0.00  0.00            
ATOM   1495 HG13 ILE X  91      82.916  78.576  16.433  0.00  0.00            
ATOM   1496  CD1 ILE X  91      83.479  76.498  16.344  0.00  0.00            
ATOM   1497 HD11 ILE X  91      82.513  76.263  15.881  0.00  0.00            
ATOM   1498 HD12 ILE X  91      84.287  76.528  15.603  0.00  0.00            
ATOM   1499 HD13 ILE X  91      83.834  75.744  17.058  0.00  0.00            
ATOM   1500  C   ILE X  91      87.037  79.619  17.080  0.00  0.00            
ATOM   1501  O   ILE X  91      87.995  78.973  16.695  0.00  0.00            
ATOM   1502  N   CYS X  92      87.142  80.684  17.914  0.00  0.00            
ATOM   1503  H   CYS X  92      86.280  81.154  18.150  0.00  0.00            
ATOM   1504  CA  CYS X  92      88.414  81.035  18.523  0.00  0.00            
ATOM   1505  HA  CYS X  92      89.116  80.220  18.345  0.00  0.00            
ATOM   1506  CB  CYS X  92      88.889  82.321  17.755  0.00  0.00            
ATOM   1507  HB2 CYS X  92      89.021  82.095  16.697  0.00  0.00            
ATOM   1508  HB3 CYS X  92      88.034  82.997  17.780  0.00  0.00            
ATOM   1509  SG  CYS X  92      90.425  82.990  18.455  0.00  0.00            
ATOM   1510  HG  CYS X  92      91.183  81.900  18.307  0.00  0.00            
ATOM   1511  C   CYS X  92      88.314  81.377  20.043  0.00  0.00            
ATOM   1512  O   CYS X  92      87.550  82.247  20.434  0.00  0.00            
ATOM   1513  N   THR X  93      89.109  80.717  20.874  0.00  0.00            
ATOM   1514  H   THR X  93      89.855  80.100  20.585  0.00  0.00            
ATOM   1515  CA  THR X  93      88.993  80.917  22.319  0.00  0.00            
ATOM   1516  HA  THR X  93      88.420  81.812  22.561  0.00  0.00            
ATOM   1517  CB  THR X  93      88.433  79.704  23.048  0.00  0.00            
ATOM   1518  HB  THR X  93      88.953  78.763  22.864  0.00  0.00            
ATOM   1519  CG2 THR X  93      88.285  80.009  24.523  0.00  0.00            
ATOM   1520 HG21 THR X  93      87.290  80.402  24.767  0.00  0.00            
ATOM   1521 HG22 THR X  93      88.338  79.100  25.135  0.00  0.00            
ATOM   1522 HG23 THR X  93      89.007  80.747  24.894  0.00  0.00            
ATOM   1523  OG1 THR X  93      87.083  79.458  22.584  0.00  0.00            
ATOM   1524  HG1 THR X  93      87.035  79.181  21.652  0.00  0.00            
ATOM   1525  C   THR X  93      90.435  81.271  22.775  0.00  0.00            
ATOM   1526  O   THR X  93      91.319  80.413  22.719  0.00  0.00            
ATOM   1527  N   MET X  94      90.661  82.565  23.269  0.00  0.00            
ATOM   1528  H   MET X  94      89.825  83.121  23.370  0.00  0.00            
ATOM   1529  CA  MET X  94      91.919  83.079  23.897  0.00  0.00            
ATOM   1530  HA  MET X  94      92.380  82.209  24.365  0.00  0.00            
ATOM   1531  CB  MET X  94      92.917  83.408  22.751  0.00  0.00            
ATOM   1532  HB2 MET X  94      93.939  83.450  23.127  0.00  0.00            
ATOM   1533  HB3 MET X  94      92.772  82.667  21.965  0.00  0.00            
ATOM   1534  CG  MET X  94      92.669  84.615  21.868  0.00  0.00            
ATOM   1535  HG2 MET X  94      93.086  84.340  20.899  0.00  0.00            
ATOM   1536  HG3 MET X  94      91.583  84.673  21.797  0.00  0.00            
ATOM   1537  SD  MET X  94      93.175  86.241  22.505  0.00  0.00            
ATOM   1538  CE  MET X  94      94.968  86.029  22.114  0.00  0.00            
ATOM   1539  HE1 MET X  94      95.326  85.274  22.824  0.00  0.00            
ATOM   1540  HE2 MET X  94      95.271  85.753  21.096  0.00  0.00            
ATOM   1541  HE3 MET X  94      95.558  86.871  22.497  0.00  0.00            
ATOM   1542  C   MET X  94      91.805  84.259  24.946  0.00  0.00            
ATOM   1543  O   MET X  94      90.808  84.888  25.125  0.00  0.00            
ATOM   1544  N   LYS X  95      92.928  84.574  25.693  0.00  0.00            
ATOM   1545  H   LYS X  95      93.774  84.147  25.344  0.00  0.00            
ATOM   1546  CA  LYS X  95      92.980  85.480  26.868  0.00  0.00            
ATOM   1547  HA  LYS X  95      92.015  85.436  27.374  0.00  0.00            
ATOM   1548  CB  LYS X  95      94.180  84.968  27.702  0.00  0.00            
ATOM   1549  HB2 LYS X  95      95.065  84.897  27.070  0.00  0.00            
ATOM   1550  HB3 LYS X  95      94.416  85.727  28.448  0.00  0.00            
ATOM   1551  CG  LYS X  95      93.908  83.671  28.355  0.00  0.00            
ATOM   1552  HG2 LYS X  95      92.947  83.787  28.856  0.00  0.00            
ATOM   1553  HG3 LYS X  95      93.890  82.890  27.595  0.00  0.00            
ATOM   1554  CD  LYS X  95      95.049  83.338  29.365  0.00  0.00            
ATOM   1555  HD2 LYS X  95      95.965  83.437  28.782  0.00  0.00            
ATOM   1556  HD3 LYS X  95      94.937  84.156  30.077  0.00  0.00            
ATOM   1557  CE  LYS X  95      94.713  82.066  30.126  0.00  0.00            
ATOM   1558  HE2 LYS X  95      93.664  82.122  30.415  0.00  0.00            
ATOM   1559  HE3 LYS X  95      94.871  81.214  29.465  0.00  0.00            
ATOM   1560  NZ  LYS X  95      95.605  81.933  31.301  0.00  0.00            
ATOM   1561  HZ1 LYS X  95      95.233  81.201  31.890  0.00  0.00            
ATOM   1562  HZ2 LYS X  95      96.531  81.638  31.028  0.00  0.00            
ATOM   1563  HZ3 LYS X  95      95.656  82.742  31.904  0.00  0.00            
ATOM   1564  C   LYS X  95      93.124  86.925  26.610  0.00  0.00            
ATOM   1565  O   LYS X  95      93.033  87.596  27.633  0.00  0.00            
ATOM   1566  N   ALA X  96      93.327  87.374  25.443  0.00  0.00            
ATOM   1567  H   ALA X  96      93.310  86.684  24.706  0.00  0.00            
ATOM   1568  CA  ALA X  96      93.429  88.812  25.045  0.00  0.00            
ATOM   1569  HA  ALA X  96      93.691  89.316  25.975  0.00  0.00            
ATOM   1570  CB  ALA X  96      94.515  88.974  23.901  0.00  0.00            
ATOM   1571  HB1 ALA X  96      94.258  88.436  22.980  0.00  0.00            
ATOM   1572  HB2 ALA X  96      94.596  90.053  23.717  0.00  0.00            
ATOM   1573  HB3 ALA X  96      95.430  88.481  24.252  0.00  0.00            
ATOM   1574  C   ALA X  96      92.018  89.462  24.801  0.00  0.00            
ATOM   1575  O   ALA X  96      91.937  90.686  24.763  0.00  0.00            
ATOM   1576  N   LEU X  97      91.011  88.589  24.776  0.00  0.00            
ATOM   1577  H   LEU X  97      91.244  87.609  24.858  0.00  0.00            
ATOM   1578  CA  LEU X  97      89.611  89.011  24.845  0.00  0.00            
ATOM   1579  HA  LEU X  97      89.544  90.016  24.428  0.00  0.00            
ATOM   1580  CB  LEU X  97      88.891  87.935  23.979  0.00  0.00            
ATOM   1581  HB2 LEU X  97      89.037  87.014  24.544  0.00  0.00            
ATOM   1582  HB3 LEU X  97      87.803  87.985  24.007  0.00  0.00            
ATOM   1583  CG  LEU X  97      89.352  87.807  22.530  0.00  0.00            
ATOM   1584  HG  LEU X  97      90.441  87.827  22.510  0.00  0.00            
ATOM   1585  CD1 LEU X  97      88.768  86.439  22.210  0.00  0.00            
ATOM   1586 HD11 LEU X  97      89.038  85.624  22.893  0.00  0.00            
ATOM   1587 HD12 LEU X  97      87.671  86.469  22.222  0.00  0.00            
ATOM   1588 HD13 LEU X  97      89.130  86.203  21.201  0.00  0.00            
ATOM   1589  CD2 LEU X  97      88.793  88.861  21.616  0.00  0.00            
ATOM   1590 HD21 LEU X  97      87.702  88.781  21.540  0.00  0.00            
ATOM   1591 HD22 LEU X  97      89.091  89.858  21.963  0.00  0.00            
ATOM   1592 HD23 LEU X  97      89.301  88.778  20.647  0.00  0.00            
ATOM   1593  C   LEU X  97      89.190  89.166  26.334  0.00  0.00            
ATOM   1594  O   LEU X  97      89.807  88.554  27.174  0.00  0.00            
ATOM   1595  N   GLN X  98      88.087  90.002  26.573  0.00  0.00            
ATOM   1596  H   GLN X  98      87.776  90.503  25.753  0.00  0.00            
ATOM   1597  CA  GLN X  98      87.448  90.242  27.825  0.00  0.00            
ATOM   1598  HA  GLN X  98      87.810  89.427  28.452  0.00  0.00            
ATOM   1599  CB  GLN X  98      87.849  91.553  28.448  0.00  0.00            
ATOM   1600  HB2 GLN X  98      87.192  91.700  29.305  0.00  0.00            
ATOM   1601  HB3 GLN X  98      88.895  91.551  28.754  0.00  0.00            
ATOM   1602  CG  GLN X  98      87.623  92.768  27.565  0.00  0.00            
ATOM   1603  HG2 GLN X  98      88.484  92.658  26.906  0.00  0.00            
ATOM   1604  HG3 GLN X  98      86.751  92.831  26.915  0.00  0.00            
ATOM   1605  CD  GLN X  98      87.717  94.176  28.244  0.00  0.00            
ATOM   1606  OE1 GLN X  98      87.970  94.215  29.416  0.00  0.00            
ATOM   1607  NE2 GLN X  98      87.539  95.266  27.597  0.00  0.00            
ATOM   1608 HE21 GLN X  98      87.549  96.033  28.255  0.00  0.00            
ATOM   1609 HE22 GLN X  98      87.024  95.379  26.736  0.00  0.00            
ATOM   1610  C   GLN X  98      85.923  90.108  27.757  0.00  0.00            
ATOM   1611  O   GLN X  98      85.238  90.241  28.766  0.00  0.00            
ATOM   1612  N   LYS X  99      85.311  89.925  26.559  0.00  0.00            
ATOM   1613  H   LYS X  99      85.903  89.728  25.765  0.00  0.00            
ATOM   1614  CA  LYS X  99      83.877  89.746  26.300  0.00  0.00            
ATOM   1615  HA  LYS X  99      83.592  89.280  27.243  0.00  0.00            
ATOM   1616  CB  LYS X  99      83.181  91.088  26.130  0.00  0.00            
ATOM   1617  HB2 LYS X  99      82.134  90.876  26.344  0.00  0.00            
ATOM   1618  HB3 LYS X  99      83.686  91.661  26.908  0.00  0.00            
ATOM   1619  CG  LYS X  99      83.339  91.760  24.775  0.00  0.00            
ATOM   1620  HG2 LYS X  99      84.322  92.186  24.572  0.00  0.00            
ATOM   1621  HG3 LYS X  99      83.068  91.052  23.992  0.00  0.00            
ATOM   1622  CD  LYS X  99      82.351  92.920  24.632  0.00  0.00            
ATOM   1623  HD2 LYS X  99      81.313  92.646  24.445  0.00  0.00            
ATOM   1624  HD3 LYS X  99      82.427  93.526  25.535  0.00  0.00            
ATOM   1625  CE  LYS X  99      82.704  93.781  23.416  0.00  0.00            
ATOM   1626  HE2 LYS X  99      83.659  94.243  23.667  0.00  0.00            
ATOM   1627  HE3 LYS X  99      82.754  93.253  22.464  0.00  0.00            
ATOM   1628  NZ  LYS X  99      81.719  94.916  23.300  0.00  0.00            
ATOM   1629  HZ1 LYS X  99      80.771  94.588  23.182  0.00  0.00            
ATOM   1630  HZ2 LYS X  99      81.596  95.499  24.116  0.00  0.00            
ATOM   1631  HZ3 LYS X  99      81.874  95.534  22.516  0.00  0.00            
ATOM   1632  C   LYS X  99      83.633  88.770  25.084  0.00  0.00            
ATOM   1633  O   LYS X  99      84.593  88.233  24.546  0.00  0.00            
ATOM   1634  N   ARG X 100      82.336  88.421  24.786  0.00  0.00            
ATOM   1635  H   ARG X 100      81.537  88.933  25.132  0.00  0.00            
ATOM   1636  CA  ARG X 100      81.961  87.514  23.679  0.00  0.00            
ATOM   1637  HA  ARG X 100      82.739  86.805  23.395  0.00  0.00            
ATOM   1638  CB  ARG X 100      80.639  86.800  24.097  0.00  0.00            
ATOM   1639  HB2 ARG X 100      80.067  87.555  24.637  0.00  0.00            
ATOM   1640  HB3 ARG X 100      79.991  86.580  23.248  0.00  0.00            
ATOM   1641  CG  ARG X 100      80.980  85.593  24.879  0.00  0.00            
ATOM   1642  HG2 ARG X 100      81.268  84.790  24.201  0.00  0.00            
ATOM   1643  HG3 ARG X 100      81.860  85.689  25.515  0.00  0.00            
ATOM   1644  CD  ARG X 100      79.726  84.982  25.588  0.00  0.00            
ATOM   1645  HD2 ARG X 100      78.901  84.932  24.877  0.00  0.00            
ATOM   1646  HD3 ARG X 100      80.103  84.076  26.063  0.00  0.00            
ATOM   1647  NE  ARG X 100      79.357  85.805  26.794  0.00  0.00            
ATOM   1648  HE  ARG X 100      80.114  86.076  27.405  0.00  0.00            
ATOM   1649  CZ  ARG X 100      78.159  86.311  26.947  0.00  0.00            
ATOM   1650  NH1 ARG X 100      77.168  86.002  26.191  0.00  0.00            
ATOM   1651 HH11 ARG X 100      77.265  85.193  25.594  0.00  0.00            
ATOM   1652 HH12 ARG X 100      76.329  86.529  26.386  0.00  0.00            
ATOM   1653  NH2 ARG X 100      78.047  87.296  27.755  0.00  0.00            
ATOM   1654 HH21 ARG X 100      78.916  87.511  28.222  0.00  0.00            
ATOM   1655 HH22 ARG X 100      77.155  87.648  28.070  0.00  0.00            
ATOM   1656  C   ARG X 100      81.727  88.386  22.438  0.00  0.00            
ATOM   1657  O   ARG X 100      81.106  89.413  22.402  0.00  0.00            
ATOM   1658  N   HID X 101      82.141  87.855  21.334  0.00  0.00            
ATOM   1659  H   HID X 101      82.760  87.058  21.369  0.00  0.00            
ATOM   1660  CA  HID X 101      81.972  88.356  19.955  0.00  0.00            
ATOM   1661  HA  HID X 101      81.377  89.270  19.953  0.00  0.00            
ATOM   1662  CB  HID X 101      83.441  88.728  19.489  0.00  0.00            
ATOM   1663  HB2 HID X 101      84.098  87.851  19.515  0.00  0.00            
ATOM   1664  HB3 HID X 101      83.394  88.984  18.423  0.00  0.00            
ATOM   1665  CG  HID X 101      84.141  89.840  20.190  0.00  0.00            
ATOM   1666  ND1 HID X 101      83.951  91.175  20.063  0.00  0.00            
ATOM   1667  HD1 HID X 101      83.274  91.652  19.485  0.00  0.00            
ATOM   1668  CE1 HID X 101      84.783  91.803  20.911  0.00  0.00            
ATOM   1669  HE1 HID X 101      84.877  92.876  20.994  0.00  0.00            
ATOM   1670  NE2 HID X 101      85.331  90.948  21.718  0.00  0.00            
ATOM   1671  CD2 HID X 101      84.996  89.670  21.231  0.00  0.00            
ATOM   1672  HD2 HID X 101      85.174  88.736  21.742  0.00  0.00            
ATOM   1673  C   HID X 101      81.401  87.255  19.028  0.00  0.00            
ATOM   1674  O   HID X 101      81.691  86.066  19.136  0.00  0.00            
ATOM   1675  N   VAL X 102      80.654  87.776  17.998  0.00  0.00            
ATOM   1676  H   VAL X 102      80.548  88.768  17.837  0.00  0.00            
ATOM   1677  CA  VAL X 102      79.974  87.036  16.945  0.00  0.00            
ATOM   1678  HA  VAL X 102      80.507  86.092  16.834  0.00  0.00            
ATOM   1679  CB  VAL X 102      78.496  86.697  17.132  0.00  0.00            
ATOM   1680  HB  VAL X 102      77.952  87.641  17.133  0.00  0.00            
ATOM   1681  CG1 VAL X 102      77.861  85.949  15.941  0.00  0.00            
ATOM   1682 HG11 VAL X 102      76.801  85.677  16.009  0.00  0.00            
ATOM   1683 HG12 VAL X 102      77.817  86.667  15.113  0.00  0.00            
ATOM   1684 HG13 VAL X 102      78.397  85.092  15.513  0.00  0.00            
ATOM   1685  CG2 VAL X 102      78.103  86.012  18.384  0.00  0.00            
ATOM   1686 HG21 VAL X 102      78.469  84.978  18.395  0.00  0.00            
ATOM   1687 HG22 VAL X 102      78.450  86.578  19.257  0.00  0.00            
ATOM   1688 HG23 VAL X 102      77.011  85.960  18.477  0.00  0.00            
ATOM   1689  C   VAL X 102      80.099  87.837  15.674  0.00  0.00            
ATOM   1690  O   VAL X 102      79.990  89.077  15.690  0.00  0.00            
ATOM   1691  N   CYS X 103      80.412  87.175  14.579  0.00  0.00            
ATOM   1692  H   CYS X 103      80.504  86.169  14.612  0.00  0.00            
ATOM   1693  CA  CYS X 103      80.307  87.774  13.218  0.00  0.00            
ATOM   1694  HA  CYS X 103      79.641  88.637  13.233  0.00  0.00            
ATOM   1695  CB  CYS X 103      81.688  88.454  12.960  0.00  0.00            
ATOM   1696  HB2 CYS X 103      81.966  89.351  13.514  0.00  0.00            
ATOM   1697  HB3 CYS X 103      82.534  87.806  13.189  0.00  0.00            
ATOM   1698  SG  CYS X 103      81.837  89.046  11.221  0.00  0.00            
ATOM   1699  HG  CYS X 103      81.587  90.349  11.382  0.00  0.00            
ATOM   1700  C   CYS X 103      79.838  86.772  12.142  0.00  0.00            
ATOM   1701  O   CYS X 103      80.111  85.607  12.218  0.00  0.00            
ATOM   1702  N   ILE X 104      79.091  87.257  11.149  0.00  0.00            
ATOM   1703  H   ILE X 104      79.034  88.247  10.959  0.00  0.00            
ATOM   1704  CA  ILE X 104      78.420  86.470  10.109  0.00  0.00            
ATOM   1705  HA  ILE X 104      78.843  85.467  10.169  0.00  0.00            
ATOM   1706  CB  ILE X 104      76.861  86.274  10.437  0.00  0.00            
ATOM   1707  HB  ILE X 104      76.379  87.247  10.351  0.00  0.00            
ATOM   1708  CG2 ILE X 104      76.155  85.510   9.301  0.00  0.00            
ATOM   1709 HG21 ILE X 104      76.309  85.934   8.301  0.00  0.00            
ATOM   1710 HG22 ILE X 104      76.326  84.429   9.375  0.00  0.00            
ATOM   1711 HG23 ILE X 104      75.076  85.548   9.495  0.00  0.00            
ATOM   1712  CG1 ILE X 104      76.609  85.579  11.820  0.00  0.00            
ATOM   1713 HG12 ILE X 104      77.254  84.712  11.965  0.00  0.00            
ATOM   1714 HG13 ILE X 104      77.022  86.282  12.544  0.00  0.00            
ATOM   1715  CD1 ILE X 104      75.215  85.281  12.277  0.00  0.00            
ATOM   1716 HD11 ILE X 104      75.304  85.088  13.353  0.00  0.00            
ATOM   1717 HD12 ILE X 104      74.469  86.058  12.068  0.00  0.00            
ATOM   1718 HD13 ILE X 104      74.891  84.390  11.725  0.00  0.00            
ATOM   1719  C   ILE X 104      78.680  87.098   8.682  0.00  0.00            
ATOM   1720  O   ILE X 104      78.727  88.318   8.597  0.00  0.00            
ATOM   1721  N   SER X 105      78.823  86.255   7.634  0.00  0.00            
ATOM   1722  H   SER X 105      78.792  85.258   7.790  0.00  0.00            
ATOM   1723  CA  SER X 105      79.153  86.736   6.250  0.00  0.00            
ATOM   1724  HA  SER X 105      78.646  87.698   6.325  0.00  0.00            
ATOM   1725  CB  SER X 105      80.664  86.894   6.177  0.00  0.00            
ATOM   1726  HB2 SER X 105      81.129  87.441   6.998  0.00  0.00            
ATOM   1727  HB3 SER X 105      81.200  85.948   6.099  0.00  0.00            
ATOM   1728  OG  SER X 105      81.109  87.627   5.050  0.00  0.00            
ATOM   1729  HG  SER X 105      82.035  87.843   5.257  0.00  0.00            
ATOM   1730  C   SER X 105      78.596  85.994   5.055  0.00  0.00            
ATOM   1731  O   SER X 105      78.318  84.779   5.110  0.00  0.00            
ATOM   1732  N   ARG X 106      78.479  86.753   3.959  0.00  0.00            
ATOM   1733  H   ARG X 106      78.880  87.680   3.928  0.00  0.00            
ATOM   1734  CA  ARG X 106      78.010  86.327   2.654  0.00  0.00            
ATOM   1735  HA  ARG X 106      77.991  85.238   2.630  0.00  0.00            
ATOM   1736  CB  ARG X 106      76.659  86.928   2.244  0.00  0.00            
ATOM   1737  HB2 ARG X 106      75.834  86.639   2.895  0.00  0.00            
ATOM   1738  HB3 ARG X 106      76.648  88.007   2.398  0.00  0.00            
ATOM   1739  CG  ARG X 106      76.146  86.541   0.910  0.00  0.00            
ATOM   1740  HG2 ARG X 106      76.938  86.814   0.213  0.00  0.00            
ATOM   1741  HG3 ARG X 106      76.001  85.464   0.826  0.00  0.00            
ATOM   1742  CD  ARG X 106      74.775  87.177   0.619  0.00  0.00            
ATOM   1743  HD2 ARG X 106      74.178  86.672  -0.141  0.00  0.00            
ATOM   1744  HD3 ARG X 106      74.152  87.020   1.500  0.00  0.00            
ATOM   1745  NE  ARG X 106      74.983  88.585   0.102  0.00  0.00            
ATOM   1746  HE  ARG X 106      75.581  88.598  -0.712  0.00  0.00            
ATOM   1747  CZ  ARG X 106      74.039  89.468   0.118  0.00  0.00            
ATOM   1748  NH1 ARG X 106      73.003  89.327   0.868  0.00  0.00            
ATOM   1749 HH11 ARG X 106      72.896  88.509   1.451  0.00  0.00            
ATOM   1750 HH12 ARG X 106      72.283  90.029   0.960  0.00  0.00            
ATOM   1751  NH2 ARG X 106      74.140  90.501  -0.598  0.00  0.00            
ATOM   1752 HH21 ARG X 106      74.901  90.509  -1.263  0.00  0.00            
ATOM   1753 HH22 ARG X 106      73.373  91.158  -0.621  0.00  0.00            
ATOM   1754  C   ARG X 106      79.099  86.573   1.610  0.00  0.00            
ATOM   1755  O   ARG X 106      79.492  87.690   1.340  0.00  0.00            
ATOM   1756  N   LEU X 107      79.654  85.499   1.028  0.00  0.00            
ATOM   1757  H   LEU X 107      79.248  84.624   1.329  0.00  0.00            
ATOM   1758  CA  LEU X 107      80.480  85.592  -0.180  0.00  0.00            
ATOM   1759  HA  LEU X 107      81.312  86.258   0.051  0.00  0.00            
ATOM   1760  CB  LEU X 107      81.028  84.101  -0.478  0.00  0.00            
ATOM   1761  HB2 LEU X 107      80.139  83.472  -0.528  0.00  0.00            
ATOM   1762  HB3 LEU X 107      81.522  84.087  -1.450  0.00  0.00            
ATOM   1763  CG  LEU X 107      81.930  83.583   0.749  0.00  0.00            
ATOM   1764  HG  LEU X 107      81.397  83.715   1.691  0.00  0.00            
ATOM   1765  CD1 LEU X 107      82.190  82.137   0.630  0.00  0.00            
ATOM   1766 HD11 LEU X 107      82.611  81.694   1.541  0.00  0.00            
ATOM   1767 HD12 LEU X 107      81.259  81.564   0.544  0.00  0.00            
ATOM   1768 HD13 LEU X 107      82.813  81.986  -0.260  0.00  0.00            
ATOM   1769  CD2 LEU X 107      83.246  84.363   0.846  0.00  0.00            
ATOM   1770 HD21 LEU X 107      83.897  84.179  -0.018  0.00  0.00            
ATOM   1771 HD22 LEU X 107      82.973  85.426   0.872  0.00  0.00            
ATOM   1772 HD23 LEU X 107      83.862  84.126   1.722  0.00  0.00            
ATOM   1773  C   LEU X 107      79.736  86.109  -1.369  0.00  0.00            
ATOM   1774  O   LEU X 107      78.511  85.859  -1.531  0.00  0.00            
ATOM   1775  N   VAL X 108      80.441  86.807  -2.293  0.00  0.00            
ATOM   1776  H   VAL X 108      81.264  87.290  -1.963  0.00  0.00            
ATOM   1777  CA  VAL X 108      79.801  87.370  -3.482  0.00  0.00            
ATOM   1778  HA  VAL X 108      78.898  87.861  -3.120  0.00  0.00            
ATOM   1779  CB  VAL X 108      80.852  88.407  -4.040  0.00  0.00            
ATOM   1780  HB  VAL X 108      81.218  89.100  -3.282  0.00  0.00            
ATOM   1781  CG1 VAL X 108      82.047  87.782  -4.715  0.00  0.00            
ATOM   1782 HG11 VAL X 108      81.792  87.300  -5.668  0.00  0.00            
ATOM   1783 HG12 VAL X 108      82.881  88.445  -4.974  0.00  0.00            
ATOM   1784 HG13 VAL X 108      82.428  86.895  -4.193  0.00  0.00            
ATOM   1785  CG2 VAL X 108      80.137  89.201  -5.152  0.00  0.00            
ATOM   1786 HG21 VAL X 108      80.747  90.040  -5.510  0.00  0.00            
ATOM   1787 HG22 VAL X 108      79.963  88.555  -6.021  0.00  0.00            
ATOM   1788 HG23 VAL X 108      79.149  89.580  -4.865  0.00  0.00            
ATOM   1789  C   VAL X 108      79.423  86.248  -4.512  0.00  0.00            
ATOM   1790  O   VAL X 108      78.426  86.456  -5.219  0.00  0.00            
ATOM   1791  N   ARG X 109      80.166  85.124  -4.463  0.00  0.00            
ATOM   1792  H   ARG X 109      80.797  85.087  -3.675  0.00  0.00            
ATOM   1793  CA  ARG X 109      80.147  83.981  -5.373  0.00  0.00            
ATOM   1794  HA  ARG X 109      79.116  83.808  -5.680  0.00  0.00            
ATOM   1795  CB  ARG X 109      80.942  84.065  -6.711  0.00  0.00            
ATOM   1796  HB2 ARG X 109      80.809  83.158  -7.302  0.00  0.00            
ATOM   1797  HB3 ARG X 109      80.593  84.859  -7.372  0.00  0.00            
ATOM   1798  CG  ARG X 109      82.409  84.180  -6.437  0.00  0.00            
ATOM   1799  HG2 ARG X 109      82.658  84.923  -5.679  0.00  0.00            
ATOM   1800  HG3 ARG X 109      82.830  83.201  -6.208  0.00  0.00            
ATOM   1801  CD  ARG X 109      83.270  84.450  -7.713  0.00  0.00            
ATOM   1802  HD2 ARG X 109      83.308  83.484  -8.217  0.00  0.00            
ATOM   1803  HD3 ARG X 109      82.796  85.120  -8.431  0.00  0.00            
ATOM   1804  NE  ARG X 109      84.618  84.838  -7.425  0.00  0.00            
ATOM   1805  HE  ARG X 109      84.816  85.527  -6.714  0.00  0.00            
ATOM   1806  CZ  ARG X 109      85.692  84.557  -8.125  0.00  0.00            
ATOM   1807  NH1 ARG X 109      85.669  83.878  -9.288  0.00  0.00            
ATOM   1808 HH11 ARG X 109      84.787  83.640  -9.720  0.00  0.00            
ATOM   1809 HH12 ARG X 109      86.533  83.965  -9.803  0.00  0.00            
ATOM   1810  NH2 ARG X 109      86.781  85.164  -7.886  0.00  0.00            
ATOM   1811 HH21 ARG X 109      86.955  85.975  -7.310  0.00  0.00            
ATOM   1812 HH22 ARG X 109      87.558  84.787  -8.410  0.00  0.00            
ATOM   1813  C   ARG X 109      80.599  82.692  -4.565  0.00  0.00            
ATOM   1814  O   ARG X 109      81.468  82.832  -3.677  0.00  0.00            
ATOM   1815  N   PRO X 110      80.116  81.477  -4.911  0.00  0.00            
ATOM   1816  CD  PRO X 110      79.190  81.197  -5.952  0.00  0.00            
ATOM   1817  HD2 PRO X 110      79.495  81.558  -6.942  0.00  0.00            
ATOM   1818  HD3 PRO X 110      78.268  81.721  -5.673  0.00  0.00            
ATOM   1819  CG  PRO X 110      78.863  79.655  -5.915  0.00  0.00            
ATOM   1820  HG2 PRO X 110      79.355  79.157  -6.759  0.00  0.00            
ATOM   1821  HG3 PRO X 110      77.812  79.362  -6.036  0.00  0.00            
ATOM   1822  CB  PRO X 110      79.579  79.192  -4.639  0.00  0.00            
ATOM   1823  HB2 PRO X 110      80.062  78.260  -4.959  0.00  0.00            
ATOM   1824  HB3 PRO X 110      78.905  79.120  -3.777  0.00  0.00            
ATOM   1825  CA  PRO X 110      80.534  80.246  -4.304  0.00  0.00            
ATOM   1826  HA  PRO X 110      80.525  80.378  -3.222  0.00  0.00            
ATOM   1827  C   PRO X 110      81.955  79.885  -4.710  0.00  0.00            
ATOM   1828  O   PRO X 110      82.434  79.870  -5.872  0.00  0.00            
ATOM   1829  N   GLN X 111      82.765  79.717  -3.654  0.00  0.00            
ATOM   1830  H   GLN X 111      82.285  79.706  -2.765  0.00  0.00            
ATOM   1831  CA  GLN X 111      84.103  79.214  -3.653  0.00  0.00            
ATOM   1832  HA  GLN X 111      84.558  79.377  -4.631  0.00  0.00            
ATOM   1833  CB  GLN X 111      84.898  79.903  -2.511  0.00  0.00            
ATOM   1834  HB2 GLN X 111      84.535  79.500  -1.566  0.00  0.00            
ATOM   1835  HB3 GLN X 111      85.937  79.573  -2.534  0.00  0.00            
ATOM   1836  CG  GLN X 111      84.941  81.440  -2.604  0.00  0.00            
ATOM   1837  HG2 GLN X 111      83.952  81.888  -2.506  0.00  0.00            
ATOM   1838  HG3 GLN X 111      85.587  81.726  -1.774  0.00  0.00            
ATOM   1839  CD  GLN X 111      85.602  82.008  -3.818  0.00  0.00            
ATOM   1840  OE1 GLN X 111      86.480  81.468  -4.523  0.00  0.00            
ATOM   1841  NE2 GLN X 111      85.205  83.176  -4.221  0.00  0.00            
ATOM   1842 HE21 GLN X 111      85.649  83.499  -5.068  0.00  0.00            
ATOM   1843 HE22 GLN X 111      84.410  83.659  -3.826  0.00  0.00            
ATOM   1844  C   GLN X 111      84.100  77.615  -3.511  0.00  0.00            
ATOM   1845  O   GLN X 111      83.063  76.981  -3.217  0.00  0.00            
ATOM   1846  N   ASN X 112      85.296  77.063  -3.615  0.00  0.00            
ATOM   1847  H   ASN X 112      86.081  77.627  -3.910  0.00  0.00            
ATOM   1848  CA  ASN X 112      85.554  75.667  -3.185  0.00  0.00            
ATOM   1849  HA  ASN X 112      84.682  75.295  -2.647  0.00  0.00            
ATOM   1850  CB  ASN X 112      85.578  74.780  -4.413  0.00  0.00            
ATOM   1851  HB2 ASN X 112      84.594  74.800  -4.881  0.00  0.00            
ATOM   1852  HB3 ASN X 112      86.297  75.174  -5.132  0.00  0.00            
ATOM   1853  CG  ASN X 112      85.815  73.291  -4.154  0.00  0.00            
ATOM   1854  OD1 ASN X 112      86.509  72.846  -3.309  0.00  0.00            
ATOM   1855  ND2 ASN X 112      85.313  72.565  -5.120  0.00  0.00            
ATOM   1856 HD21 ASN X 112      85.502  71.574  -5.160  0.00  0.00            
ATOM   1857 HD22 ASN X 112      84.725  72.980  -5.829  0.00  0.00            
ATOM   1858  C   ASN X 112      86.856  75.643  -2.371  0.00  0.00            
ATOM   1859  O   ASN X 112      87.881  76.128  -2.892  0.00  0.00            
ATOM   1860  N   TRP X 113      86.801  75.183  -1.134  0.00  0.00            
ATOM   1861  H   TRP X 113      85.910  74.835  -0.810  0.00  0.00            
ATOM   1862  CA  TRP X 113      87.896  74.986  -0.176  0.00  0.00            
ATOM   1863  HA  TRP X 113      88.762  75.407  -0.686  0.00  0.00            
ATOM   1864  CB  TRP X 113      87.528  75.826   1.090  0.00  0.00            
ATOM   1865  HB2 TRP X 113      86.637  75.407   1.575  0.00  0.00            
ATOM   1866  HB3 TRP X 113      88.254  75.648   1.893  0.00  0.00            
ATOM   1867  CG  TRP X 113      87.474  77.304   1.010  0.00  0.00            
ATOM   1868  CD1 TRP X 113      88.028  78.122   0.016  0.00  0.00            
ATOM   1869  HD1 TRP X 113      88.737  77.782  -0.724  0.00  0.00            
ATOM   1870  NE1 TRP X 113      87.683  79.454   0.253  0.00  0.00            
ATOM   1871  HE1 TRP X 113      87.886  80.250  -0.336  0.00  0.00            
ATOM   1872  CE2 TRP X 113      86.753  79.501   1.264  0.00  0.00            
ATOM   1873  CZ2 TRP X 113      86.058  80.652   1.688  0.00  0.00            
ATOM   1874  HZ2 TRP X 113      86.215  81.614   1.222  0.00  0.00            
ATOM   1875  CH2 TRP X 113      85.093  80.414   2.733  0.00  0.00            
ATOM   1876  HH2 TRP X 113      84.441  81.207   3.070  0.00  0.00            
ATOM   1877  CZ3 TRP X 113      84.987  79.183   3.382  0.00  0.00            
ATOM   1878  HZ3 TRP X 113      84.494  79.071   4.336  0.00  0.00            
ATOM   1879  CE3 TRP X 113      85.823  78.071   2.971  0.00  0.00            
ATOM   1880  HE3 TRP X 113      85.846  77.132   3.504  0.00  0.00            
ATOM   1881  CD2 TRP X 113      86.683  78.206   1.831  0.00  0.00            
ATOM   1882  C   TRP X 113      88.309  73.597   0.213  0.00  0.00            
ATOM   1883  O   TRP X 113      89.436  73.435   0.733  0.00  0.00            
ATOM   1884  N   GLY X 114      87.524  72.583  -0.182  0.00  0.00            
ATOM   1885  H   GLY X 114      86.696  72.772  -0.728  0.00  0.00            
ATOM   1886  CA  GLY X 114      87.695  71.197   0.269  0.00  0.00            
ATOM   1887  HA2 GLY X 114      88.397  70.717  -0.413  0.00  0.00            
ATOM   1888  HA3 GLY X 114      88.210  71.143   1.229  0.00  0.00            
ATOM   1889  C   GLY X 114      86.480  70.281   0.195  0.00  0.00            
ATOM   1890  O   GLY X 114      85.468  70.741  -0.272  0.00  0.00            
ATOM   1891  N   GLU X 115      86.616  69.016   0.549  0.00  0.00            
ATOM   1892  H   GLU X 115      87.506  68.604   0.789  0.00  0.00            
ATOM   1893  CA  GLU X 115      85.629  68.014   0.057  0.00  0.00            
ATOM   1894  HA  GLU X 115      85.393  68.174  -0.995  0.00  0.00            
ATOM   1895  CB  GLU X 115      86.233  66.649  -0.066  0.00  0.00            
ATOM   1896  HB2 GLU X 115      85.523  66.005  -0.586  0.00  0.00            
ATOM   1897  HB3 GLU X 115      87.129  66.726  -0.682  0.00  0.00            
ATOM   1898  CG  GLU X 115      86.491  65.948   1.266  0.00  0.00            
ATOM   1899  HG2 GLU X 115      85.621  65.845   1.914  0.00  0.00            
ATOM   1900  HG3 GLU X 115      86.822  64.957   0.955  0.00  0.00            
ATOM   1901  CD  GLU X 115      87.625  66.576   2.079  0.00  0.00            
ATOM   1902  OE1 GLU X 115      88.453  67.391   1.615  0.00  0.00            
ATOM   1903  OE2 GLU X 115      87.743  66.149   3.224  0.00  0.00            
ATOM   1904  C   GLU X 115      84.226  68.028   0.797  0.00  0.00            
ATOM   1905  O   GLU X 115      83.333  67.241   0.488  0.00  0.00            
ATOM   1906  N   ASN X 116      84.117  68.799   1.818  0.00  0.00            
ATOM   1907  H   ASN X 116      84.942  69.279   2.145  0.00  0.00            
ATOM   1908  CA  ASN X 116      82.985  69.305   2.577  0.00  0.00            
ATOM   1909  HA  ASN X 116      82.106  68.800   2.175  0.00  0.00            
ATOM   1910  CB  ASN X 116      83.180  68.848   4.038  0.00  0.00            
ATOM   1911  HB2 ASN X 116      82.297  68.850   4.677  0.00  0.00            
ATOM   1912  HB3 ASN X 116      83.470  67.798   4.063  0.00  0.00            
ATOM   1913  CG  ASN X 116      84.373  69.561   4.673  0.00  0.00            
ATOM   1914  OD1 ASN X 116      85.554  69.343   4.499  0.00  0.00            
ATOM   1915  ND2 ASN X 116      84.062  70.634   5.440  0.00  0.00            
ATOM   1916 HD21 ASN X 116      84.831  71.131   5.867  0.00  0.00            
ATOM   1917 HD22 ASN X 116      83.109  70.934   5.589  0.00  0.00            
ATOM   1918  C   ASN X 116      82.623  70.799   2.480  0.00  0.00            
ATOM   1919  O   ASN X 116      81.787  71.283   3.220  0.00  0.00            
ATOM   1920  N   SER X 117      83.228  71.475   1.513  0.00  0.00            
ATOM   1921  H   SER X 117      83.919  70.992   0.956  0.00  0.00            
ATOM   1922  CA  SER X 117      83.064  72.912   1.159  0.00  0.00            
ATOM   1923  HA  SER X 117      82.023  72.988   1.474  0.00  0.00            
ATOM   1924  CB  SER X 117      83.870  73.782   2.069  0.00  0.00            
ATOM   1925  HB2 SER X 117      83.825  74.853   1.872  0.00  0.00            
ATOM   1926  HB3 SER X 117      83.417  73.650   3.052  0.00  0.00            
ATOM   1927  OG  SER X 117      85.272  73.372   1.992  0.00  0.00            
ATOM   1928  HG  SER X 117      85.726  73.633   2.812  0.00  0.00            
ATOM   1929  C   SER X 117      83.150  73.225  -0.345  0.00  0.00            
ATOM   1930  O   SER X 117      83.722  74.262  -0.695  0.00  0.00            
ATOM   1931  N   CYS X 118      82.617  72.322  -1.215  0.00  0.00            
ATOM   1932  H   CYS X 118      82.341  71.410  -0.880  0.00  0.00            
ATOM   1933  CA  CYS X 118      82.660  72.429  -2.689  0.00  0.00            
ATOM   1934  HA  CYS X 118      83.667  72.782  -2.911  0.00  0.00            
ATOM   1935  CB  CYS X 118      82.385  71.010  -3.277  0.00  0.00            
ATOM   1936  HB2 CYS X 118      81.583  70.458  -2.787  0.00  0.00            
ATOM   1937  HB3 CYS X 118      82.263  71.031  -4.360  0.00  0.00            
ATOM   1938  SG  CYS X 118      83.864  69.983  -3.015  0.00  0.00            
ATOM   1939  HG  CYS X 118      83.958  70.429  -1.759  0.00  0.00            
ATOM   1940  C   CYS X 118      81.655  73.393  -3.282  0.00  0.00            
ATOM   1941  O   CYS X 118      81.512  73.496  -4.492  0.00  0.00            
ATOM   1942  N   GLU X 119      80.925  74.140  -2.471  0.00  0.00            
ATOM   1943  H   GLU X 119      80.917  73.978  -1.474  0.00  0.00            
ATOM   1944  CA  GLU X 119      79.927  75.175  -2.880  0.00  0.00            
ATOM   1945  HA  GLU X 119      80.280  75.656  -3.793  0.00  0.00            
ATOM   1946  CB  GLU X 119      78.465  74.546  -3.040  0.00  0.00            
ATOM   1947  HB2 GLU X 119      77.744  75.353  -3.171  0.00  0.00            
ATOM   1948  HB3 GLU X 119      78.342  73.927  -3.929  0.00  0.00            
ATOM   1949  CG  GLU X 119      78.156  73.593  -1.827  0.00  0.00            
ATOM   1950  HG2 GLU X 119      78.771  72.704  -1.964  0.00  0.00            
ATOM   1951  HG3 GLU X 119      78.490  74.062  -0.901  0.00  0.00            
ATOM   1952  CD  GLU X 119      76.639  73.362  -1.712  0.00  0.00            
ATOM   1953  OE1 GLU X 119      75.831  74.307  -1.909  0.00  0.00            
ATOM   1954  OE2 GLU X 119      76.193  72.293  -1.230  0.00  0.00            
ATOM   1955  C   GLU X 119      79.836  76.350  -1.843  0.00  0.00            
ATOM   1956  O   GLU X 119      78.818  77.110  -1.823  0.00  0.00            
ATOM   1957  N   VAL X 120      80.846  76.497  -1.010  0.00  0.00            
ATOM   1958  H   VAL X 120      81.667  75.940  -1.198  0.00  0.00            
ATOM   1959  CA  VAL X 120      80.772  77.408   0.126  0.00  0.00            
ATOM   1960  HA  VAL X 120      79.975  77.067   0.788  0.00  0.00            
ATOM   1961  CB  VAL X 120      81.940  77.256   0.986  0.00  0.00            
ATOM   1962  HB  VAL X 120      81.955  76.184   1.184  0.00  0.00            
ATOM   1963  CG1 VAL X 120      83.287  77.680   0.470  0.00  0.00            
ATOM   1964 HG11 VAL X 120      83.404  78.756   0.290  0.00  0.00            
ATOM   1965 HG12 VAL X 120      83.938  77.315   1.274  0.00  0.00            
ATOM   1966 HG13 VAL X 120      83.663  77.078  -0.367  0.00  0.00            
ATOM   1967  CG2 VAL X 120      81.643  77.623   2.418  0.00  0.00            
ATOM   1968 HG21 VAL X 120      82.457  77.287   3.071  0.00  0.00            
ATOM   1969 HG22 VAL X 120      81.576  78.716   2.481  0.00  0.00            
ATOM   1970 HG23 VAL X 120      80.630  77.361   2.747  0.00  0.00            
ATOM   1971  C   VAL X 120      80.475  78.837  -0.227  0.00  0.00            
ATOM   1972  O   VAL X 120      81.258  79.454  -0.940  0.00  0.00            
ATOM   1973  N   ARG X 121      79.361  79.385   0.279  0.00  0.00            
ATOM   1974  H   ARG X 121      78.861  78.772   0.908  0.00  0.00            
ATOM   1975  CA  ARG X 121      78.821  80.752   0.012  0.00  0.00            
ATOM   1976  HA  ARG X 121      79.498  81.307  -0.637  0.00  0.00            
ATOM   1977  CB  ARG X 121      77.543  80.608  -0.722  0.00  0.00            
ATOM   1978  HB2 ARG X 121      77.930  80.178  -1.646  0.00  0.00            
ATOM   1979  HB3 ARG X 121      76.959  79.800  -0.280  0.00  0.00            
ATOM   1980  CG  ARG X 121      76.723  81.823  -1.171  0.00  0.00            
ATOM   1981  HG2 ARG X 121      75.809  81.491  -1.664  0.00  0.00            
ATOM   1982  HG3 ARG X 121      76.424  82.576  -0.443  0.00  0.00            
ATOM   1983  CD  ARG X 121      77.511  82.689  -2.198  0.00  0.00            
ATOM   1984  HD2 ARG X 121      78.348  83.225  -1.750  0.00  0.00            
ATOM   1985  HD3 ARG X 121      77.726  81.973  -2.991  0.00  0.00            
ATOM   1986  NE  ARG X 121      76.703  83.781  -2.744  0.00  0.00            
ATOM   1987  HE  ARG X 121      76.887  84.698  -2.364  0.00  0.00            
ATOM   1988  CZ  ARG X 121      75.844  83.759  -3.712  0.00  0.00            
ATOM   1989  NH1 ARG X 121      75.421  82.698  -4.349  0.00  0.00            
ATOM   1990 HH11 ARG X 121      75.682  81.759  -4.085  0.00  0.00            
ATOM   1991 HH12 ARG X 121      74.812  82.859  -5.139  0.00  0.00            
ATOM   1992  NH2 ARG X 121      75.477  84.888  -4.205  0.00  0.00            
ATOM   1993 HH21 ARG X 121      74.743  84.880  -4.899  0.00  0.00            
ATOM   1994 HH22 ARG X 121      75.738  85.743  -3.735  0.00  0.00            
ATOM   1995  C   ARG X 121      78.665  81.625   1.267  0.00  0.00            
ATOM   1996  O   ARG X 121      78.514  82.821   1.109  0.00  0.00            
ATOM   1997  N   PHE X 122      78.948  81.061   2.463  0.00  0.00            
ATOM   1998  H   PHE X 122      79.120  80.067   2.427  0.00  0.00            
ATOM   1999  CA  PHE X 122      78.700  81.738   3.793  0.00  0.00            
ATOM   2000  HA  PHE X 122      78.789  82.814   3.640  0.00  0.00            
ATOM   2001  CB  PHE X 122      77.276  81.379   4.297  0.00  0.00            
ATOM   2002  HB2 PHE X 122      77.271  80.345   4.663  0.00  0.00            
ATOM   2003  HB3 PHE X 122      77.021  81.933   5.208  0.00  0.00            
ATOM   2004  CG  PHE X 122      76.108  81.428   3.319  0.00  0.00            
ATOM   2005  CD1 PHE X 122      75.605  82.635   2.979  0.00  0.00            
ATOM   2006  HD1 PHE X 122      76.100  83.538   3.303  0.00  0.00            
ATOM   2007  CE1 PHE X 122      74.383  82.783   2.340  0.00  0.00            
ATOM   2008  HE1 PHE X 122      74.035  83.749   2.005  0.00  0.00            
ATOM   2009  CZ  PHE X 122      73.673  81.699   1.876  0.00  0.00            
ATOM   2010  HZ  PHE X 122      72.763  81.896   1.329  0.00  0.00            
ATOM   2011  CE2 PHE X 122      74.280  80.410   2.017  0.00  0.00            
ATOM   2012  HE2 PHE X 122      73.760  79.541   1.643  0.00  0.00            
ATOM   2013  CD2 PHE X 122      75.455  80.332   2.837  0.00  0.00            
ATOM   2014  HD2 PHE X 122      75.947  79.379   2.963  0.00  0.00            
ATOM   2015  C   PHE X 122      79.693  81.231   4.896  0.00  0.00            
ATOM   2016  O   PHE X 122      80.072  80.075   4.924  0.00  0.00            
ATOM   2017  N   VAL X 123      80.078  82.194   5.826  0.00  0.00            
ATOM   2018  H   VAL X 123      79.753  83.127   5.616  0.00  0.00            
ATOM   2019  CA  VAL X 123      81.014  81.978   6.946  0.00  0.00            
ATOM   2020  HA  VAL X 123      81.192  80.915   7.110  0.00  0.00            
ATOM   2021  CB  VAL X 123      82.426  82.636   6.634  0.00  0.00            
ATOM   2022  HB  VAL X 123      82.296  83.716   6.702  0.00  0.00            
ATOM   2023  CG1 VAL X 123      83.444  82.270   7.651  0.00  0.00            
ATOM   2024 HG11 VAL X 123      84.404  82.674   7.309  0.00  0.00            
ATOM   2025 HG12 VAL X 123      83.207  82.630   8.660  0.00  0.00            
ATOM   2026 HG13 VAL X 123      83.552  81.196   7.850  0.00  0.00            
ATOM   2027  CG2 VAL X 123      83.003  82.227   5.272  0.00  0.00            
ATOM   2028 HG21 VAL X 123      82.671  83.013   4.583  0.00  0.00            
ATOM   2029 HG22 VAL X 123      84.094  82.291   5.170  0.00  0.00            
ATOM   2030 HG23 VAL X 123      82.698  81.274   4.821  0.00  0.00            
ATOM   2031  C   VAL X 123      80.428  82.602   8.249  0.00  0.00            
ATOM   2032  O   VAL X 123      79.920  83.752   8.175  0.00  0.00            
ATOM   2033  N   ILE X 124      80.562  81.931   9.412  0.00  0.00            
ATOM   2034  H   ILE X 124      80.913  80.993   9.283  0.00  0.00            
ATOM   2035  CA  ILE X 124      80.195  82.329  10.757  0.00  0.00            
ATOM   2036  HA  ILE X 124      79.837  83.353  10.648  0.00  0.00            
ATOM   2037  CB  ILE X 124      79.148  81.390  11.458  0.00  0.00            
ATOM   2038  HB  ILE X 124      79.612  80.405  11.398  0.00  0.00            
ATOM   2039  CG2 ILE X 124      78.928  81.744  12.918  0.00  0.00            
ATOM   2040 HG21 ILE X 124      78.245  81.006  13.358  0.00  0.00            
ATOM   2041 HG22 ILE X 124      79.750  81.649  13.638  0.00  0.00            
ATOM   2042 HG23 ILE X 124      78.437  82.706  13.110  0.00  0.00            
ATOM   2043  CG1 ILE X 124      77.719  81.411  10.732  0.00  0.00            
ATOM   2044 HG12 ILE X 124      77.050  82.148  11.176  0.00  0.00            
ATOM   2045 HG13 ILE X 124      77.871  81.678   9.686  0.00  0.00            
ATOM   2046  CD1 ILE X 124      77.228  79.936  10.710  0.00  0.00            
ATOM   2047 HD11 ILE X 124      77.093  79.545  11.726  0.00  0.00            
ATOM   2048 HD12 ILE X 124      76.230  79.924  10.254  0.00  0.00            
ATOM   2049 HD13 ILE X 124      77.981  79.354  10.164  0.00  0.00            
ATOM   2050  C   ILE X 124      81.545  82.378  11.586  0.00  0.00            
ATOM   2051  O   ILE X 124      82.453  81.623  11.337  0.00  0.00            
ATOM   2052  N   LEU X 125      81.627  83.156  12.642  0.00  0.00            
ATOM   2053  H   LEU X 125      80.818  83.728  12.839  0.00  0.00            
ATOM   2054  CA  LEU X 125      82.766  83.234  13.515  0.00  0.00            
ATOM   2055  HA  LEU X 125      83.255  82.259  13.496  0.00  0.00            
ATOM   2056  CB  LEU X 125      83.774  84.249  12.970  0.00  0.00            
ATOM   2057  HB2 LEU X 125      84.119  83.766  12.055  0.00  0.00            
ATOM   2058  HB3 LEU X 125      83.392  85.158  12.506  0.00  0.00            
ATOM   2059  CG  LEU X 125      84.941  84.635  13.754  0.00  0.00            
ATOM   2060  HG  LEU X 125      84.662  85.324  14.552  0.00  0.00            
ATOM   2061  CD1 LEU X 125      85.872  83.560  14.273  0.00  0.00            
ATOM   2062 HD11 LEU X 125      85.359  82.999  15.064  0.00  0.00            
ATOM   2063 HD12 LEU X 125      86.079  82.783  13.527  0.00  0.00            
ATOM   2064 HD13 LEU X 125      86.790  83.992  14.692  0.00  0.00            
ATOM   2065  CD2 LEU X 125      85.760  85.574  12.885  0.00  0.00            
ATOM   2066 HD21 LEU X 125      85.198  86.299  12.284  0.00  0.00            
ATOM   2067 HD22 LEU X 125      86.567  86.012  13.486  0.00  0.00            
ATOM   2068 HD23 LEU X 125      86.236  85.035  12.056  0.00  0.00            
ATOM   2069  C   LEU X 125      82.334  83.581  14.917  0.00  0.00            
ATOM   2070  O   LEU X 125      81.571  84.572  15.035  0.00  0.00            
ATOM   2071  N   VAL X 126      82.853  82.921  15.984  0.00  0.00            
ATOM   2072  H   VAL X 126      83.329  82.059  15.761  0.00  0.00            
ATOM   2073  CA  VAL X 126      82.638  83.265  17.427  0.00  0.00            
ATOM   2074  HA  VAL X 126      82.243  84.280  17.465  0.00  0.00            
ATOM   2075  CB  VAL X 126      81.562  82.305  17.974  0.00  0.00            
ATOM   2076  HB  VAL X 126      81.930  81.282  17.899  0.00  0.00            
ATOM   2077  CG1 VAL X 126      81.313  82.456  19.462  0.00  0.00            
ATOM   2078 HG11 VAL X 126      80.995  83.460  19.769  0.00  0.00            
ATOM   2079 HG12 VAL X 126      80.646  81.669  19.836  0.00  0.00            
ATOM   2080 HG13 VAL X 126      82.230  82.236  20.024  0.00  0.00            
ATOM   2081  CG2 VAL X 126      80.278  82.374  17.160  0.00  0.00            
ATOM   2082 HG21 VAL X 126      79.947  83.417  17.075  0.00  0.00            
ATOM   2083 HG22 VAL X 126      80.456  81.945  16.166  0.00  0.00            
ATOM   2084 HG23 VAL X 126      79.465  81.792  17.611  0.00  0.00            
ATOM   2085  C   VAL X 126      83.891  83.273  18.210  0.00  0.00            
ATOM   2086  O   VAL X 126      84.757  82.531  17.878  0.00  0.00            
ATOM   2087  N   LEU X 127      83.999  84.186  19.140  0.00  0.00            
ATOM   2088  H   LEU X 127      83.153  84.693  19.357  0.00  0.00            
ATOM   2089  CA  LEU X 127      85.250  84.410  19.943  0.00  0.00            
ATOM   2090  HA  LEU X 127      85.772  83.454  19.987  0.00  0.00            
ATOM   2091  CB  LEU X 127      86.254  85.377  19.324  0.00  0.00            
ATOM   2092  HB2 LEU X 127      85.981  86.373  19.672  0.00  0.00            
ATOM   2093  HB3 LEU X 127      87.164  85.017  19.803  0.00  0.00            
ATOM   2094  CG  LEU X 127      86.542  85.405  17.848  0.00  0.00            
ATOM   2095  HG  LEU X 127      86.495  84.428  17.367  0.00  0.00            
ATOM   2096  CD1 LEU X 127      85.480  86.362  17.204  0.00  0.00            
ATOM   2097 HD11 LEU X 127      85.518  86.448  16.111  0.00  0.00            
ATOM   2098 HD12 LEU X 127      84.437  86.045  17.329  0.00  0.00            
ATOM   2099 HD13 LEU X 127      85.514  87.279  17.805  0.00  0.00            
ATOM   2100  CD2 LEU X 127      87.887  85.926  17.604  0.00  0.00            
ATOM   2101 HD21 LEU X 127      88.146  85.804  16.545  0.00  0.00            
ATOM   2102 HD22 LEU X 127      87.995  86.986  17.862  0.00  0.00            
ATOM   2103 HD23 LEU X 127      88.619  85.388  18.218  0.00  0.00            
ATOM   2104  C   LEU X 127      84.969  84.761  21.425  0.00  0.00            
ATOM   2105  O   LEU X 127      84.119  85.561  21.690  0.00  0.00            
ATOM   2106  N   ALA X 128      85.730  84.179  22.315  0.00  0.00            
ATOM   2107  H   ALA X 128      86.359  83.451  22.006  0.00  0.00            
ATOM   2108  CA  ALA X 128      85.493  84.374  23.767  0.00  0.00            
ATOM   2109  HA  ALA X 128      85.232  85.428  23.863  0.00  0.00            
ATOM   2110  CB  ALA X 128      84.377  83.444  24.201  0.00  0.00            
ATOM   2111  HB1 ALA X 128      83.656  83.372  23.378  0.00  0.00            
ATOM   2112  HB2 ALA X 128      84.812  82.443  24.313  0.00  0.00            
ATOM   2113  HB3 ALA X 128      83.983  83.793  25.163  0.00  0.00            
ATOM   2114  C   ALA X 128      86.709  84.035  24.577  0.00  0.00            
ATOM   2115  O   ALA X 128      87.515  83.193  24.178  0.00  0.00            
ATOM   2116  N   PRO X 129      86.878  84.605  25.810  0.00  0.00            
ATOM   2117  CD  PRO X 129      86.024  85.633  26.408  0.00  0.00            
ATOM   2118  HD2 PRO X 129      84.991  85.342  26.638  0.00  0.00            
ATOM   2119  HD3 PRO X 129      86.132  86.579  25.863  0.00  0.00            
ATOM   2120  CG  PRO X 129      86.585  85.888  27.798  0.00  0.00            
ATOM   2121  HG2 PRO X 129      85.943  85.461  28.577  0.00  0.00            
ATOM   2122  HG3 PRO X 129      86.597  86.984  27.843  0.00  0.00            
ATOM   2123  CB  PRO X 129      87.909  85.199  27.835  0.00  0.00            
ATOM   2124  HB2 PRO X 129      88.279  84.900  28.824  0.00  0.00            
ATOM   2125  HB3 PRO X 129      88.537  86.068  27.604  0.00  0.00            
ATOM   2126  CA  PRO X 129      87.882  84.150  26.717  0.00  0.00            
ATOM   2127  HA  PRO X 129      88.852  84.206  26.224  0.00  0.00            
ATOM   2128  C   PRO X 129      87.680  82.768  27.356  0.00  0.00            
ATOM   2129  O   PRO X 129      86.534  82.313  27.407  0.00  0.00            
ATOM   2130  N   PRO X 130      88.731  82.034  27.724  0.00  0.00            
ATOM   2131  CD  PRO X 130      90.150  82.316  27.525  0.00  0.00            
ATOM   2132  HD2 PRO X 130      90.340  83.356  27.818  0.00  0.00            
ATOM   2133  HD3 PRO X 130      90.438  82.248  26.469  0.00  0.00            
ATOM   2134  CG  PRO X 130      90.868  81.268  28.365  0.00  0.00            
ATOM   2135  HG2 PRO X 130      91.132  81.520  29.400  0.00  0.00            
ATOM   2136  HG3 PRO X 130      91.781  80.960  27.841  0.00  0.00            
ATOM   2137  CB  PRO X 130      89.932  80.078  28.494  0.00  0.00            
ATOM   2138  HB2 PRO X 130      89.961  79.550  29.455  0.00  0.00            
ATOM   2139  HB3 PRO X 130      90.126  79.321  27.724  0.00  0.00            
ATOM   2140  CA  PRO X 130      88.542  80.724  28.318  0.00  0.00            
ATOM   2141  HA  PRO X 130      88.059  80.164  27.517  0.00  0.00            
ATOM   2142  C   PRO X 130      87.847  80.717  29.600  0.00  0.00            
ATOM   2143  O   PRO X 130      87.283  79.703  30.036  0.00  0.00            
ATOM   2144  N   LYS X 131      87.926  81.833  30.327  0.00  0.00            
ATOM   2145  H   LYS X 131      88.541  82.542  29.953  0.00  0.00            
ATOM   2146  CA  LYS X 131      87.174  82.071  31.571  0.00  0.00            
ATOM   2147  HA  LYS X 131      86.961  81.100  32.018  0.00  0.00            
ATOM   2148  CB  LYS X 131      88.044  82.870  32.536  0.00  0.00            
ATOM   2149  HB2 LYS X 131      89.015  82.380  32.600  0.00  0.00            
ATOM   2150  HB3 LYS X 131      88.175  83.877  32.139  0.00  0.00            
ATOM   2151  CG  LYS X 131      87.361  83.164  33.895  0.00  0.00            
ATOM   2152  HG2 LYS X 131      86.491  83.798  33.721  0.00  0.00            
ATOM   2153  HG3 LYS X 131      87.038  82.209  34.311  0.00  0.00            
ATOM   2154  CD  LYS X 131      88.286  83.769  34.999  0.00  0.00            
ATOM   2155  HD2 LYS X 131      87.658  83.943  35.873  0.00  0.00            
ATOM   2156  HD3 LYS X 131      89.024  82.974  35.107  0.00  0.00            
ATOM   2157  CE  LYS X 131      88.972  85.111  34.530  0.00  0.00            
ATOM   2158  HE2 LYS X 131      89.509  84.837  33.622  0.00  0.00            
ATOM   2159  HE3 LYS X 131      88.205  85.816  34.210  0.00  0.00            
ATOM   2160  NZ  LYS X 131      89.747  85.807  35.565  0.00  0.00            
ATOM   2161  HZ1 LYS X 131      90.387  85.230  36.093  0.00  0.00            
ATOM   2162  HZ2 LYS X 131      90.417  86.431  35.138  0.00  0.00            
ATOM   2163  HZ3 LYS X 131      89.065  86.206  36.193  0.00  0.00            
ATOM   2164  C   LYS X 131      85.836  82.673  31.140  0.00  0.00            
ATOM   2165  O   LYS X 131      85.740  83.858  30.903  0.00  0.00            
ATOM   2166  N   MET X 132      84.771  81.823  31.129  0.00  0.00            
ATOM   2167  H   MET X 132      84.959  80.883  31.446  0.00  0.00            
ATOM   2168  CA  MET X 132      83.432  82.227  30.863  0.00  0.00            
ATOM   2169  HA  MET X 132      83.351  83.251  31.226  0.00  0.00            
ATOM   2170  CB  MET X 132      83.201  82.234  29.316  0.00  0.00            
ATOM   2171  HB2 MET X 132      83.996  82.779  28.808  0.00  0.00            
ATOM   2172  HB3 MET X 132      83.324  81.234  28.900  0.00  0.00            
ATOM   2173  CG  MET X 132      81.902  82.851  28.948  0.00  0.00            
ATOM   2174  HG2 MET X 132      81.913  82.912  27.860  0.00  0.00            
ATOM   2175  HG3 MET X 132      81.120  82.135  29.200  0.00  0.00            
ATOM   2176  SD  MET X 132      81.543  84.444  29.581  0.00  0.00            
ATOM   2177  CE  MET X 132      83.180  85.250  29.217  0.00  0.00            
ATOM   2178  HE1 MET X 132      83.345  85.017  28.158  0.00  0.00            
ATOM   2179  HE2 MET X 132      82.921  86.304  29.378  0.00  0.00            
ATOM   2180  HE3 MET X 132      83.942  85.016  29.971  0.00  0.00            
ATOM   2181  C   MET X 132      82.448  81.347  31.694  0.00  0.00            
ATOM   2182  O   MET X 132      82.732  80.190  32.153  0.00  0.00            
ATOM   2183  N   LYS X 133      81.171  81.762  31.769  0.00  0.00            
ATOM   2184  H   LYS X 133      81.053  82.670  31.344  0.00  0.00            
ATOM   2185  CA  LYS X 133      80.041  80.904  32.235  0.00  0.00            
ATOM   2186  HA  LYS X 133      80.335  80.453  33.183  0.00  0.00            
ATOM   2187  CB  LYS X 133      78.774  81.843  32.441  0.00  0.00            
ATOM   2188  HB2 LYS X 133      79.119  82.657  33.079  0.00  0.00            
ATOM   2189  HB3 LYS X 133      78.563  82.264  31.458  0.00  0.00            
ATOM   2190  CG  LYS X 133      77.550  81.021  32.955  0.00  0.00            
ATOM   2191  HG2 LYS X 133      77.377  80.186  32.276  0.00  0.00            
ATOM   2192  HG3 LYS X 133      77.762  80.472  33.873  0.00  0.00            
ATOM   2193  CD  LYS X 133      76.372  82.044  33.102  0.00  0.00            
ATOM   2194  HD2 LYS X 133      76.151  82.569  32.172  0.00  0.00            
ATOM   2195  HD3 LYS X 133      75.539  81.493  33.538  0.00  0.00            
ATOM   2196  CE  LYS X 133      76.713  83.071  34.186  0.00  0.00            
ATOM   2197  HE2 LYS X 133      76.843  82.561  35.141  0.00  0.00            
ATOM   2198  HE3 LYS X 133      77.645  83.515  33.836  0.00  0.00            
ATOM   2199  NZ  LYS X 133      75.554  83.970  34.354  0.00  0.00            
ATOM   2200  HZ1 LYS X 133      75.237  84.246  33.436  0.00  0.00            
ATOM   2201  HZ2 LYS X 133      74.757  83.606  34.856  0.00  0.00            
ATOM   2202  HZ3 LYS X 133      75.767  84.877  34.745  0.00  0.00            
ATOM   2203  C   LYS X 133      79.778  79.716  31.264  0.00  0.00            
ATOM   2204  O   LYS X 133      79.804  79.860  30.071  0.00  0.00            
ATOM   2205  N   SER X 134      79.685  78.544  31.891  0.00  0.00            
ATOM   2206  H   SER X 134      79.802  78.523  32.894  0.00  0.00            
ATOM   2207  CA  SER X 134      79.558  77.285  31.194  0.00  0.00            
ATOM   2208  HA  SER X 134      80.513  77.095  30.703  0.00  0.00            
ATOM   2209  CB  SER X 134      79.445  76.100  32.222  0.00  0.00            
ATOM   2210  HB2 SER X 134      79.547  75.166  31.671  0.00  0.00            
ATOM   2211  HB3 SER X 134      80.312  76.095  32.883  0.00  0.00            
ATOM   2212  OG  SER X 134      78.285  76.074  32.957  0.00  0.00            
ATOM   2213  HG  SER X 134      78.541  75.494  33.695  0.00  0.00            
ATOM   2214  C   SER X 134      78.405  77.168  30.150  0.00  0.00            
ATOM   2215  O   SER X 134      78.575  76.619  29.080  0.00  0.00            
ATOM   2216  N   THR X 135      77.219  77.793  30.358  0.00  0.00            
ATOM   2217  H   THR X 135      77.139  78.279  31.239  0.00  0.00            
ATOM   2218  CA  THR X 135      76.054  77.938  29.352  0.00  0.00            
ATOM   2219  HA  THR X 135      76.054  76.982  28.828  0.00  0.00            
ATOM   2220  CB  THR X 135      74.670  78.263  30.021  0.00  0.00            
ATOM   2221  HB  THR X 135      73.877  78.232  29.274  0.00  0.00            
ATOM   2222  CG2 THR X 135      74.313  77.085  30.972  0.00  0.00            
ATOM   2223 HG21 THR X 135      74.090  76.221  30.334  0.00  0.00            
ATOM   2224 HG22 THR X 135      75.235  76.853  31.518  0.00  0.00            
ATOM   2225 HG23 THR X 135      73.479  77.285  31.656  0.00  0.00            
ATOM   2226  OG1 THR X 135      74.810  79.438  30.808  0.00  0.00            
ATOM   2227  HG1 THR X 135      73.999  79.446  31.346  0.00  0.00            
ATOM   2228  C   THR X 135      76.487  78.896  28.241  0.00  0.00            
ATOM   2229  O   THR X 135      75.734  79.029  27.288  0.00  0.00            
ATOM   2230  N   LYS X 136      77.645  79.539  28.298  0.00  0.00            
ATOM   2231  H   LYS X 136      78.195  79.438  29.138  0.00  0.00            
ATOM   2232  CA  LYS X 136      77.983  80.432  27.201  0.00  0.00            
ATOM   2233  HA  LYS X 136      77.531  80.002  26.307  0.00  0.00            
ATOM   2234  CB  LYS X 136      77.420  81.799  27.523  0.00  0.00            
ATOM   2235  HB2 LYS X 136      77.624  82.474  26.692  0.00  0.00            
ATOM   2236  HB3 LYS X 136      76.333  81.740  27.580  0.00  0.00            
ATOM   2237  CG  LYS X 136      77.800  82.458  28.871  0.00  0.00            
ATOM   2238  HG2 LYS X 136      77.641  81.700  29.639  0.00  0.00            
ATOM   2239  HG3 LYS X 136      78.883  82.572  28.897  0.00  0.00            
ATOM   2240  CD  LYS X 136      77.016  83.771  29.217  0.00  0.00            
ATOM   2241  HD2 LYS X 136      76.835  84.371  28.325  0.00  0.00            
ATOM   2242  HD3 LYS X 136      76.081  83.410  29.645  0.00  0.00            
ATOM   2243  CE  LYS X 136      77.759  84.622  30.268  0.00  0.00            
ATOM   2244  HE2 LYS X 136      78.198  84.166  31.155  0.00  0.00            
ATOM   2245  HE3 LYS X 136      78.614  85.059  29.752  0.00  0.00            
ATOM   2246  NZ  LYS X 136      76.891  85.755  30.665  0.00  0.00            
ATOM   2247  HZ1 LYS X 136      76.215  85.437  31.345  0.00  0.00            
ATOM   2248  HZ2 LYS X 136      77.430  86.498  31.086  0.00  0.00            
ATOM   2249  HZ3 LYS X 136      76.365  86.244  29.955  0.00  0.00            
ATOM   2250  C   LYS X 136      79.479  80.451  26.962  0.00  0.00            
ATOM   2251  O   LYS X 136      80.027  81.527  26.815  0.00  0.00            
ATOM   2252  N   THR X 137      80.146  79.299  27.031  0.00  0.00            
ATOM   2253  H   THR X 137      79.695  78.442  27.316  0.00  0.00            
ATOM   2254  CA  THR X 137      81.527  79.135  26.392  0.00  0.00            
ATOM   2255  HA  THR X 137      82.247  79.880  26.734  0.00  0.00            
ATOM   2256  CB  THR X 137      82.064  77.818  26.828  0.00  0.00            
ATOM   2257  HB  THR X 137      82.986  77.596  26.291  0.00  0.00            
ATOM   2258  CG2 THR X 137      82.563  77.907  28.304  0.00  0.00            
ATOM   2259 HG21 THR X 137      83.306  78.701  28.451  0.00  0.00            
ATOM   2260 HG22 THR X 137      81.725  78.076  28.991  0.00  0.00            
ATOM   2261 HG23 THR X 137      82.864  76.909  28.644  0.00  0.00            
ATOM   2262  OG1 THR X 137      81.197  76.796  26.720  0.00  0.00            
ATOM   2263  HG1 THR X 137      81.368  76.442  25.831  0.00  0.00            
ATOM   2264  C   THR X 137      81.439  79.123  24.877  0.00  0.00            
ATOM   2265  O   THR X 137      80.339  78.888  24.365  0.00  0.00            
ATOM   2266  N   ALA X 138      82.527  79.492  24.276  0.00  0.00            
ATOM   2267  H   ALA X 138      83.349  79.727  24.815  0.00  0.00            
ATOM   2268  CA  ALA X 138      82.389  79.864  22.879  0.00  0.00            
ATOM   2269  HA  ALA X 138      81.819  80.792  22.826  0.00  0.00            
ATOM   2270  CB  ALA X 138      83.744  80.066  22.284  0.00  0.00            
ATOM   2271  HB1 ALA X 138      84.462  80.435  23.028  0.00  0.00            
ATOM   2272  HB2 ALA X 138      84.171  79.097  21.998  0.00  0.00            
ATOM   2273  HB3 ALA X 138      83.918  80.705  21.409  0.00  0.00            
ATOM   2274  C   ALA X 138      81.725  78.859  21.836  0.00  0.00            
ATOM   2275  O   ALA X 138      80.993  79.302  20.951  0.00  0.00            
ATOM   2276  N   MET X 139      81.873  77.507  21.966  0.00  0.00            
ATOM   2277  H   MET X 139      82.559  77.260  22.664  0.00  0.00            
ATOM   2278  CA  MET X 139      81.149  76.554  21.129  0.00  0.00            
ATOM   2279  HA  MET X 139      81.189  77.087  20.179  0.00  0.00            
ATOM   2280  CB  MET X 139      81.833  75.228  21.072  0.00  0.00            
ATOM   2281  HB2 MET X 139      82.918  75.289  20.991  0.00  0.00            
ATOM   2282  HB3 MET X 139      81.561  74.721  21.998  0.00  0.00            
ATOM   2283  CG  MET X 139      81.257  74.414  19.917  0.00  0.00            
ATOM   2284  HG2 MET X 139      80.184  74.251  20.021  0.00  0.00            
ATOM   2285  HG3 MET X 139      81.399  74.930  18.967  0.00  0.00            
ATOM   2286  SD  MET X 139      82.025  72.793  19.812  0.00  0.00            
ATOM   2287  CE  MET X 139      81.464  71.963  21.285  0.00  0.00            
ATOM   2288  HE1 MET X 139      80.425  72.254  21.487  0.00  0.00            
ATOM   2289  HE2 MET X 139      81.652  70.883  21.244  0.00  0.00            
ATOM   2290  HE3 MET X 139      81.982  72.298  22.192  0.00  0.00            
ATOM   2291  C   MET X 139      79.646  76.448  21.425  0.00  0.00            
ATOM   2292  O   MET X 139      78.802  76.348  20.530  0.00  0.00            
ATOM   2293  N   GLU X 140      79.308  76.616  22.655  0.00  0.00            
ATOM   2294  H   GLU X 140      79.990  76.731  23.391  0.00  0.00            
ATOM   2295  CA  GLU X 140      77.890  76.719  23.045  0.00  0.00            
ATOM   2296  HA  GLU X 140      77.333  75.889  22.610  0.00  0.00            
ATOM   2297  CB  GLU X 140      77.781  76.527  24.576  0.00  0.00            
ATOM   2298  HB2 GLU X 140      78.121  75.533  24.866  0.00  0.00            
ATOM   2299  HB3 GLU X 140      78.320  77.346  25.052  0.00  0.00            
ATOM   2300  CG  GLU X 140      76.312  76.653  25.059  0.00  0.00            
ATOM   2301  HG2 GLU X 140      76.291  76.554  26.145  0.00  0.00            
ATOM   2302  HG3 GLU X 140      76.012  77.695  24.945  0.00  0.00            
ATOM   2303  CD  GLU X 140      75.290  75.701  24.501  0.00  0.00            
ATOM   2304  OE1 GLU X 140      75.507  74.533  24.102  0.00  0.00            
ATOM   2305  OE2 GLU X 140      74.118  76.172  24.606  0.00  0.00            
ATOM   2306  C   GLU X 140      77.228  77.989  22.503  0.00  0.00            
ATOM   2307  O   GLU X 140      76.160  77.975  22.041  0.00  0.00            
ATOM   2308  N   VAL X 141      77.989  79.043  22.298  0.00  0.00            
ATOM   2309  H   VAL X 141      78.961  79.042  22.571  0.00  0.00            
ATOM   2310  CA  VAL X 141      77.504  80.273  21.620  0.00  0.00            
ATOM   2311  HA  VAL X 141      76.485  80.483  21.946  0.00  0.00            
ATOM   2312  CB  VAL X 141      78.375  81.585  22.064  0.00  0.00            
ATOM   2313  HB  VAL X 141      79.396  81.396  21.733  0.00  0.00            
ATOM   2314  CG1 VAL X 141      77.819  82.917  21.417  0.00  0.00            
ATOM   2315 HG11 VAL X 141      78.368  83.725  21.916  0.00  0.00            
ATOM   2316 HG12 VAL X 141      77.989  82.938  20.334  0.00  0.00            
ATOM   2317 HG13 VAL X 141      76.781  83.130  21.703  0.00  0.00            
ATOM   2318  CG2 VAL X 141      78.411  81.714  23.589  0.00  0.00            
ATOM   2319 HG21 VAL X 141      77.445  81.876  24.082  0.00  0.00            
ATOM   2320 HG22 VAL X 141      78.901  80.839  24.035  0.00  0.00            
ATOM   2321 HG23 VAL X 141      78.994  82.632  23.731  0.00  0.00            
ATOM   2322  C   VAL X 141      77.489  80.148  20.066  0.00  0.00            
ATOM   2323  O   VAL X 141      76.421  80.350  19.465  0.00  0.00            
ATOM   2324  N   ALA X 142      78.570  79.686  19.432  0.00  0.00            
ATOM   2325  H   ALA X 142      79.387  79.515  20.001  0.00  0.00            
ATOM   2326  CA  ALA X 142      78.554  79.172  17.985  0.00  0.00            
ATOM   2327  HA  ALA X 142      78.579  79.939  17.211  0.00  0.00            
ATOM   2328  CB  ALA X 142      79.947  78.600  17.704  0.00  0.00            
ATOM   2329  HB1 ALA X 142      80.120  77.741  18.363  0.00  0.00            
ATOM   2330  HB2 ALA X 142      79.929  78.214  16.678  0.00  0.00            
ATOM   2331  HB3 ALA X 142      80.797  79.279  17.842  0.00  0.00            
ATOM   2332  C   ALA X 142      77.413  78.238  17.579  0.00  0.00            
ATOM   2333  O   ALA X 142      76.813  78.416  16.549  0.00  0.00            
ATOM   2334  N   ARG X 143      77.161  77.197  18.378  0.00  0.00            
ATOM   2335  H   ARG X 143      77.676  77.114  19.243  0.00  0.00            
ATOM   2336  CA  ARG X 143      76.063  76.233  18.294  0.00  0.00            
ATOM   2337  HA  ARG X 143      76.133  75.575  17.428  0.00  0.00            
ATOM   2338  CB  ARG X 143      76.096  75.303  19.505  0.00  0.00            
ATOM   2339  HB2 ARG X 143      77.101  74.908  19.654  0.00  0.00            
ATOM   2340  HB3 ARG X 143      76.041  75.908  20.410  0.00  0.00            
ATOM   2341  CG  ARG X 143      75.046  74.155  19.530  0.00  0.00            
ATOM   2342  HG2 ARG X 143      74.076  74.644  19.621  0.00  0.00            
ATOM   2343  HG3 ARG X 143      75.109  73.521  18.645  0.00  0.00            
ATOM   2344  CD  ARG X 143      75.196  73.385  20.807  0.00  0.00            
ATOM   2345  HD2 ARG X 143      76.124  72.812  20.790  0.00  0.00            
ATOM   2346  HD3 ARG X 143      75.184  74.097  21.632  0.00  0.00            
ATOM   2347  NE  ARG X 143      74.065  72.466  20.931  0.00  0.00            
ATOM   2348  HE  ARG X 143      73.842  72.017  20.055  0.00  0.00            
ATOM   2349  CZ  ARG X 143      73.211  72.381  21.949  0.00  0.00            
ATOM   2350  NH1 ARG X 143      73.299  73.001  23.110  0.00  0.00            
ATOM   2351 HH11 ARG X 143      74.160  73.462  23.366  0.00  0.00            
ATOM   2352 HH12 ARG X 143      72.687  72.763  23.877  0.00  0.00            
ATOM   2353  NH2 ARG X 143      72.040  71.741  21.809  0.00  0.00            
ATOM   2354 HH21 ARG X 143      71.733  71.342  20.933  0.00  0.00            
ATOM   2355 HH22 ARG X 143      71.416  71.558  22.583  0.00  0.00            
ATOM   2356  C   ARG X 143      74.701  76.888  18.084  0.00  0.00            
ATOM   2357  O   ARG X 143      73.781  76.260  17.498  0.00  0.00            
ATOM   2358  N   THR X 144      74.481  78.139  18.577  0.00  0.00            
ATOM   2359  H   THR X 144      75.204  78.507  19.179  0.00  0.00            
ATOM   2360  CA  THR X 144      73.273  78.936  18.305  0.00  0.00            
ATOM   2361  HA  THR X 144      72.423  78.295  18.541  0.00  0.00            
ATOM   2362  CB  THR X 144      73.189  80.210  19.194  0.00  0.00            
ATOM   2363  HB  THR X 144      74.073  80.840  19.088  0.00  0.00            
ATOM   2364  CG2 THR X 144      71.951  81.038  18.872  0.00  0.00            
ATOM   2365 HG21 THR X 144      71.687  81.656  19.738  0.00  0.00            
ATOM   2366 HG22 THR X 144      72.040  81.688  17.992  0.00  0.00            
ATOM   2367 HG23 THR X 144      71.174  80.296  18.651  0.00  0.00            
ATOM   2368  OG1 THR X 144      73.110  79.792  20.518  0.00  0.00            
ATOM   2369  HG1 THR X 144      73.124  80.610  21.046  0.00  0.00            
ATOM   2370  C   THR X 144      73.179  79.379  16.819  0.00  0.00            
ATOM   2371  O   THR X 144      72.189  79.137  16.125  0.00  0.00            
ATOM   2372  N   PHE X 145      74.193  80.159  16.359  0.00  0.00            
ATOM   2373  H   PHE X 145      74.856  80.505  17.038  0.00  0.00            
ATOM   2374  CA  PHE X 145      74.208  80.568  14.960  0.00  0.00            
ATOM   2375  HA  PHE X 145      73.351  81.214  14.768  0.00  0.00            
ATOM   2376  CB  PHE X 145      75.481  81.493  14.862  0.00  0.00            
ATOM   2377  HB2 PHE X 145      76.347  80.822  14.929  0.00  0.00            
ATOM   2378  HB3 PHE X 145      75.550  81.942  13.863  0.00  0.00            
ATOM   2379  CG  PHE X 145      75.374  82.632  15.827  0.00  0.00            
ATOM   2380  CD1 PHE X 145      76.062  82.538  17.048  0.00  0.00            
ATOM   2381  HD1 PHE X 145      76.747  81.712  17.169  0.00  0.00            
ATOM   2382  CE1 PHE X 145      75.798  83.390  18.073  0.00  0.00            
ATOM   2383  HE1 PHE X 145      76.336  83.223  18.994  0.00  0.00            
ATOM   2384  CZ  PHE X 145      74.904  84.469  17.869  0.00  0.00            
ATOM   2385  HZ  PHE X 145      74.679  85.179  18.652  0.00  0.00            
ATOM   2386  CE2 PHE X 145      74.211  84.622  16.604  0.00  0.00            
ATOM   2387  HE2 PHE X 145      73.648  85.526  16.427  0.00  0.00            
ATOM   2388  CD2 PHE X 145      74.449  83.662  15.574  0.00  0.00            
ATOM   2389  HD2 PHE X 145      74.056  83.754  14.572  0.00  0.00            
ATOM   2390  C   PHE X 145      74.320  79.485  13.915  0.00  0.00            
ATOM   2391  O   PHE X 145      73.943  79.704  12.779  0.00  0.00            
ATOM   2392  N   ALA X 146      74.822  78.291  14.293  0.00  0.00            
ATOM   2393  H   ALA X 146      75.259  78.322  15.202  0.00  0.00            
ATOM   2394  CA  ALA X 146      74.930  77.140  13.469  0.00  0.00            
ATOM   2395  HA  ALA X 146      75.298  77.359  12.467  0.00  0.00            
ATOM   2396  CB  ALA X 146      76.025  76.209  14.076  0.00  0.00            
ATOM   2397  HB1 ALA X 146      76.217  75.292  13.506  0.00  0.00            
ATOM   2398  HB2 ALA X 146      77.013  76.686  14.074  0.00  0.00            
ATOM   2399  HB3 ALA X 146      75.804  75.785  15.063  0.00  0.00            
ATOM   2400  C   ALA X 146      73.572  76.506  13.290  0.00  0.00            
ATOM   2401  O   ALA X 146      73.217  76.075  12.192  0.00  0.00            
ATOM   2402  N   THR X 147      72.696  76.558  14.283  0.00  0.00            
ATOM   2403  H   THR X 147      73.154  76.754  15.162  0.00  0.00            
ATOM   2404  CA  THR X 147      71.284  76.059  14.266  0.00  0.00            
ATOM   2405  HA  THR X 147      71.275  75.042  13.874  0.00  0.00            
ATOM   2406  CB  THR X 147      70.676  75.960  15.713  0.00  0.00            
ATOM   2407  HB  THR X 147      70.653  76.938  16.194  0.00  0.00            
ATOM   2408  CG2 THR X 147      69.284  75.282  15.544  0.00  0.00            
ATOM   2409 HG21 THR X 147      68.518  76.050  15.379  0.00  0.00            
ATOM   2410 HG22 THR X 147      69.355  74.585  14.701  0.00  0.00            
ATOM   2411 HG23 THR X 147      68.955  74.775  16.460  0.00  0.00            
ATOM   2412  OG1 THR X 147      71.470  75.056  16.473  0.00  0.00            
ATOM   2413  HG1 THR X 147      72.345  75.433  16.670  0.00  0.00            
ATOM   2414  C   THR X 147      70.385  76.863  13.254  0.00  0.00            
ATOM   2415  O   THR X 147      69.426  76.391  12.654  0.00  0.00            
ATOM   2416  N   MET X 148      70.578  78.178  13.264  0.00  0.00            
ATOM   2417  H   MET X 148      71.149  78.490  14.036  0.00  0.00            
ATOM   2418  CA  MET X 148      70.024  79.080  12.258  0.00  0.00            
ATOM   2419  HA  MET X 148      68.952  78.883  12.297  0.00  0.00            
ATOM   2420  CB  MET X 148      70.281  80.586  12.618  0.00  0.00            
ATOM   2421  HB2 MET X 148      71.368  80.639  12.556  0.00  0.00            
ATOM   2422  HB3 MET X 148      69.864  81.308  11.917  0.00  0.00            
ATOM   2423  CG  MET X 148      69.850  80.873  14.063  0.00  0.00            
ATOM   2424  HG2 MET X 148      68.938  80.318  14.284  0.00  0.00            
ATOM   2425  HG3 MET X 148      70.752  80.560  14.590  0.00  0.00            
ATOM   2426  SD  MET X 148      69.737  82.693  14.587  0.00  0.00            
ATOM   2427  CE  MET X 148      68.228  83.096  13.652  0.00  0.00            
ATOM   2428  HE1 MET X 148      68.348  83.003  12.566  0.00  0.00            
ATOM   2429  HE2 MET X 148      67.436  82.438  14.029  0.00  0.00            
ATOM   2430  HE3 MET X 148      67.866  84.126  13.757  0.00  0.00            
ATOM   2431  C   MET X 148      70.409  78.754  10.781  0.00  0.00            
ATOM   2432  O   MET X 148      69.505  78.586   9.952  0.00  0.00            
ATOM   2433  N   PHE X 149      71.699  78.513  10.454  0.00  0.00            
ATOM   2434  H   PHE X 149      72.453  78.485  11.126  0.00  0.00            
ATOM   2435  CA  PHE X 149      72.071  78.271   9.038  0.00  0.00            
ATOM   2436  HA  PHE X 149      71.626  79.000   8.360  0.00  0.00            
ATOM   2437  CB  PHE X 149      73.581  78.460   8.916  0.00  0.00            
ATOM   2438  HB2 PHE X 149      74.171  78.114   9.774  0.00  0.00            
ATOM   2439  HB3 PHE X 149      74.021  77.859   8.111  0.00  0.00            
ATOM   2440  CG  PHE X 149      73.896  79.862   8.444  0.00  0.00            
ATOM   2441  CD1 PHE X 149      74.266  80.252   7.127  0.00  0.00            
ATOM   2442  HD1 PHE X 149      74.264  79.585   6.278  0.00  0.00            
ATOM   2443  CE1 PHE X 149      74.727  81.502   6.811  0.00  0.00            
ATOM   2444  HE1 PHE X 149      74.988  81.857   5.825  0.00  0.00            
ATOM   2445  CZ  PHE X 149      74.714  82.512   7.805  0.00  0.00            
ATOM   2446  HZ  PHE X 149      74.914  83.506   7.434  0.00  0.00            
ATOM   2447  CE2 PHE X 149      74.419  82.189   9.146  0.00  0.00            
ATOM   2448  HE2 PHE X 149      74.353  82.895   9.960  0.00  0.00            
ATOM   2449  CD2 PHE X 149      74.012  80.867   9.466  0.00  0.00            
ATOM   2450  HD2 PHE X 149      73.852  80.555  10.488  0.00  0.00            
ATOM   2451  C   PHE X 149      71.774  76.903   8.541  0.00  0.00            
ATOM   2452  O   PHE X 149      71.858  76.544   7.390  0.00  0.00            
ATOM   2453  N   SER X 150      71.414  76.070   9.486  0.00  0.00            
ATOM   2454  H   SER X 150      71.163  76.431  10.395  0.00  0.00            
ATOM   2455  CA  SER X 150      71.018  74.729   9.131  0.00  0.00            
ATOM   2456  HA  SER X 150      71.751  74.288   8.457  0.00  0.00            
ATOM   2457  CB  SER X 150      70.852  73.769  10.276  0.00  0.00            
ATOM   2458  HB2 SER X 150      70.181  74.165  11.038  0.00  0.00            
ATOM   2459  HB3 SER X 150      70.482  72.820   9.887  0.00  0.00            
ATOM   2460  OG  SER X 150      72.102  73.445  10.921  0.00  0.00            
ATOM   2461  HG  SER X 150      72.654  74.223  11.112  0.00  0.00            
ATOM   2462  C   SER X 150      69.752  74.575   8.235  0.00  0.00            
ATOM   2463  O   SER X 150      69.549  73.520   7.674  0.00  0.00            
ATOM   2464  N   ASP X 151      68.794  75.561   8.175  0.00  0.00            
ATOM   2465  H   ASP X 151      68.922  76.382   8.749  0.00  0.00            
ATOM   2466  CA  ASP X 151      67.674  75.428   7.198  0.00  0.00            
ATOM   2467  HA  ASP X 151      67.459  74.367   7.072  0.00  0.00            
ATOM   2468  CB  ASP X 151      66.439  76.038   7.886  0.00  0.00            
ATOM   2469  HB2 ASP X 151      66.726  77.028   8.240  0.00  0.00            
ATOM   2470  HB3 ASP X 151      65.630  76.158   7.166  0.00  0.00            
ATOM   2471  CG  ASP X 151      65.925  75.273   9.163  0.00  0.00            
ATOM   2472  OD1 ASP X 151      66.144  74.065   9.248  0.00  0.00            
ATOM   2473  OD2 ASP X 151      65.397  75.855  10.166  0.00  0.00            
ATOM   2474  C   ASP X 151      68.006  76.138   5.859  0.00  0.00            
ATOM   2475  O   ASP X 151      68.463  77.272   5.761  0.00  0.00            
ATOM   2476  N   ILE X 152      67.612  75.388   4.821  0.00  0.00            
ATOM   2477  H   ILE X 152      67.372  74.446   5.096  0.00  0.00            
ATOM   2478  CA  ILE X 152      67.760  75.848   3.405  0.00  0.00            
ATOM   2479  HA  ILE X 152      68.796  76.096   3.173  0.00  0.00            
ATOM   2480  CB  ILE X 152      67.498  74.757   2.332  0.00  0.00            
ATOM   2481  HB  ILE X 152      66.425  74.602   2.452  0.00  0.00            
ATOM   2482  CG2 ILE X 152      67.652  75.337   0.911  0.00  0.00            
ATOM   2483 HG21 ILE X 152      68.527  75.998   0.866  0.00  0.00            
ATOM   2484 HG22 ILE X 152      67.720  74.653   0.056  0.00  0.00            
ATOM   2485 HG23 ILE X 152      66.758  75.882   0.584  0.00  0.00            
ATOM   2486  CG1 ILE X 152      68.319  73.453   2.519  0.00  0.00            
ATOM   2487 HG12 ILE X 152      69.294  73.542   2.040  0.00  0.00            
ATOM   2488 HG13 ILE X 152      68.488  73.245   3.576  0.00  0.00            
ATOM   2489  CD1 ILE X 152      67.712  72.247   1.901  0.00  0.00            
ATOM   2490 HD11 ILE X 152      66.659  72.212   2.207  0.00  0.00            
ATOM   2491 HD12 ILE X 152      67.718  72.308   0.806  0.00  0.00            
ATOM   2492 HD13 ILE X 152      68.169  71.313   2.249  0.00  0.00            
ATOM   2493  C   ILE X 152      66.966  77.147   3.181  0.00  0.00            
ATOM   2494  O   ILE X 152      67.469  78.079   2.637  0.00  0.00            
ATOM   2495  N   ALA X 153      65.699  77.197   3.612  0.00  0.00            
ATOM   2496  H   ALA X 153      65.220  76.344   3.859  0.00  0.00            
ATOM   2497  CA  ALA X 153      64.838  78.328   3.344  0.00  0.00            
ATOM   2498  HA  ALA X 153      64.534  78.271   2.298  0.00  0.00            
ATOM   2499  CB  ALA X 153      63.540  77.944   4.045  0.00  0.00            
ATOM   2500  HB1 ALA X 153      62.821  78.680   3.665  0.00  0.00            
ATOM   2501  HB2 ALA X 153      63.114  76.986   3.723  0.00  0.00            
ATOM   2502  HB3 ALA X 153      63.696  77.965   5.131  0.00  0.00            
ATOM   2503  C   ALA X 153      65.434  79.616   3.891  0.00  0.00            
ATOM   2504  O   ALA X 153      65.408  80.618   3.229  0.00  0.00            
ATOM   2505  N   PHE X 154      66.131  79.591   5.064  0.00  0.00            
ATOM   2506  H   PHE X 154      66.266  78.778   5.647  0.00  0.00            
ATOM   2507  CA  PHE X 154      66.793  80.772   5.613  0.00  0.00            
ATOM   2508  HA  PHE X 154      66.212  81.693   5.618  0.00  0.00            
ATOM   2509  CB  PHE X 154      67.155  80.525   7.088  0.00  0.00            
ATOM   2510  HB2 PHE X 154      66.208  80.409   7.630  0.00  0.00            
ATOM   2511  HB3 PHE X 154      67.622  79.536   7.169  0.00  0.00            
ATOM   2512  CG  PHE X 154      68.115  81.537   7.665  0.00  0.00            
ATOM   2513  CD1 PHE X 154      67.759  82.860   7.983  0.00  0.00            
ATOM   2514  HD1 PHE X 154      66.765  83.227   7.773  0.00  0.00            
ATOM   2515  CE1 PHE X 154      68.719  83.741   8.477  0.00  0.00            
ATOM   2516  HE1 PHE X 154      68.435  84.736   8.788  0.00  0.00            
ATOM   2517  CZ  PHE X 154      70.044  83.292   8.634  0.00  0.00            
ATOM   2518  HZ  PHE X 154      70.784  83.937   9.085  0.00  0.00            
ATOM   2519  CE2 PHE X 154      70.426  81.989   8.300  0.00  0.00            
ATOM   2520  HE2 PHE X 154      71.438  81.642   8.447  0.00  0.00            
ATOM   2521  CD2 PHE X 154      69.416  81.157   7.764  0.00  0.00            
ATOM   2522  HD2 PHE X 154      69.759  80.143   7.625  0.00  0.00            
ATOM   2523  C   PHE X 154      68.023  81.059   4.756  0.00  0.00            
ATOM   2524  O   PHE X 154      68.208  82.210   4.457  0.00  0.00            
ATOM   2525  N   ARG X 155      68.875  80.098   4.478  0.00  0.00            
ATOM   2526  H   ARG X 155      68.759  79.156   4.823  0.00  0.00            
ATOM   2527  CA  ARG X 155      70.057  80.348   3.671  0.00  0.00            
ATOM   2528  HA  ARG X 155      70.680  81.115   4.131  0.00  0.00            
ATOM   2529  CB  ARG X 155      70.893  79.152   3.369  0.00  0.00            
ATOM   2530  HB2 ARG X 155      70.282  78.353   2.951  0.00  0.00            
ATOM   2531  HB3 ARG X 155      71.716  79.393   2.696  0.00  0.00            
ATOM   2532  CG  ARG X 155      71.569  78.560   4.663  0.00  0.00            
ATOM   2533  HG2 ARG X 155      71.910  79.358   5.322  0.00  0.00            
ATOM   2534  HG3 ARG X 155      70.811  77.979   5.189  0.00  0.00            
ATOM   2535  CD  ARG X 155      72.800  77.679   4.472  0.00  0.00            
ATOM   2536  HD2 ARG X 155      73.575  78.321   4.054  0.00  0.00            
ATOM   2537  HD3 ARG X 155      73.128  77.268   5.427  0.00  0.00            
ATOM   2538  NE  ARG X 155      72.420  76.614   3.532  0.00  0.00            
ATOM   2539  HE  ARG X 155      72.359  76.825   2.546  0.00  0.00            
ATOM   2540  CZ  ARG X 155      72.062  75.363   3.876  0.00  0.00            
ATOM   2541  NH1 ARG X 155      71.762  74.964   5.107  0.00  0.00            
ATOM   2542 HH11 ARG X 155      71.699  75.681   5.816  0.00  0.00            
ATOM   2543 HH12 ARG X 155      71.590  74.013   5.402  0.00  0.00            
ATOM   2544  NH2 ARG X 155      71.893  74.480   2.979  0.00  0.00            
ATOM   2545 HH21 ARG X 155      71.925  74.867   2.046  0.00  0.00            
ATOM   2546 HH22 ARG X 155      71.718  73.502   3.162  0.00  0.00            
ATOM   2547  C   ARG X 155      69.643  81.058   2.363  0.00  0.00            
ATOM   2548  O   ARG X 155      70.341  82.038   1.934  0.00  0.00            
ATOM   2549  N   GLN X 156      68.492  80.656   1.717  0.00  0.00            
ATOM   2550  H   GLN X 156      67.966  79.860   2.050  0.00  0.00            
ATOM   2551  CA  GLN X 156      68.024  81.324   0.512  0.00  0.00            
ATOM   2552  HA  GLN X 156      68.883  81.473  -0.141  0.00  0.00            
ATOM   2553  CB  GLN X 156      67.010  80.364  -0.149  0.00  0.00            
ATOM   2554  HB2 GLN X 156      66.243  80.100   0.579  0.00  0.00            
ATOM   2555  HB3 GLN X 156      66.567  80.837  -1.026  0.00  0.00            
ATOM   2556  CG  GLN X 156      67.689  79.066  -0.623  0.00  0.00            
ATOM   2557  HG2 GLN X 156      68.427  79.263  -1.400  0.00  0.00            
ATOM   2558  HG3 GLN X 156      68.179  78.554   0.206  0.00  0.00            
ATOM   2559  CD  GLN X 156      66.726  78.067  -1.293  0.00  0.00            
ATOM   2560  OE1 GLN X 156      67.093  77.168  -1.996  0.00  0.00            
ATOM   2561  NE2 GLN X 156      65.454  78.117  -0.998  0.00  0.00            
ATOM   2562 HE21 GLN X 156      64.804  77.570  -1.544  0.00  0.00            
ATOM   2563 HE22 GLN X 156      65.058  78.920  -0.531  0.00  0.00            
ATOM   2564  C   GLN X 156      67.373  82.732   0.789  0.00  0.00            
ATOM   2565  O   GLN X 156      67.449  83.520  -0.153  0.00  0.00            
ATOM   2566  N   LYS X 157      66.731  83.026   1.891  0.00  0.00            
ATOM   2567  H   LYS X 157      66.763  82.331   2.623  0.00  0.00            
ATOM   2568  CA  LYS X 157      66.358  84.441   2.247  0.00  0.00            
ATOM   2569  HA  LYS X 157      65.796  84.835   1.400  0.00  0.00            
ATOM   2570  CB  LYS X 157      65.629  84.522   3.595  0.00  0.00            
ATOM   2571  HB2 LYS X 157      64.871  83.747   3.477  0.00  0.00            
ATOM   2572  HB3 LYS X 157      66.230  84.204   4.447  0.00  0.00            
ATOM   2573  CG  LYS X 157      65.016  85.828   3.963  0.00  0.00            
ATOM   2574  HG2 LYS X 157      65.813  86.492   4.298  0.00  0.00            
ATOM   2575  HG3 LYS X 157      64.543  86.334   3.122  0.00  0.00            
ATOM   2576  CD  LYS X 157      64.037  85.557   5.106  0.00  0.00            
ATOM   2577  HD2 LYS X 157      64.508  84.931   5.864  0.00  0.00            
ATOM   2578  HD3 LYS X 157      63.804  86.509   5.585  0.00  0.00            
ATOM   2579  CE  LYS X 157      62.787  84.887   4.652  0.00  0.00            
ATOM   2580  HE2 LYS X 157      63.007  84.037   4.005  0.00  0.00            
ATOM   2581  HE3 LYS X 157      62.292  84.536   5.557  0.00  0.00            
ATOM   2582  NZ  LYS X 157      61.939  85.836   3.923  0.00  0.00            
ATOM   2583  HZ1 LYS X 157      62.498  86.476   3.378  0.00  0.00            
ATOM   2584  HZ2 LYS X 157      61.248  85.351   3.369  0.00  0.00            
ATOM   2585  HZ3 LYS X 157      61.557  86.534   4.544  0.00  0.00            
ATOM   2586  C   LYS X 157      67.571  85.370   2.259  0.00  0.00            
ATOM   2587  O   LYS X 157      67.476  86.479   1.714  0.00  0.00            
ATOM   2588  N   LEU X 158      68.743  84.867   2.714  0.00  0.00            
ATOM   2589  H   LEU X 158      68.756  83.923   3.073  0.00  0.00            
ATOM   2590  CA  LEU X 158      69.910  85.706   2.979  0.00  0.00            
ATOM   2591  HA  LEU X 158      69.565  86.608   3.485  0.00  0.00            
ATOM   2592  CB  LEU X 158      71.041  84.917   3.702  0.00  0.00            
ATOM   2593  HB2 LEU X 158      71.279  84.030   3.115  0.00  0.00            
ATOM   2594  HB3 LEU X 158      71.925  85.554   3.729  0.00  0.00            
ATOM   2595  CG  LEU X 158      70.846  84.522   5.133  0.00  0.00            
ATOM   2596  HG  LEU X 158      69.933  83.944   5.278  0.00  0.00            
ATOM   2597  CD1 LEU X 158      72.049  83.652   5.614  0.00  0.00            
ATOM   2598 HD11 LEU X 158      72.896  84.339   5.498  0.00  0.00            
ATOM   2599 HD12 LEU X 158      72.045  83.403   6.682  0.00  0.00            
ATOM   2600 HD13 LEU X 158      72.284  82.713   5.098  0.00  0.00            
ATOM   2601  CD2 LEU X 158      70.645  85.717   6.051  0.00  0.00            
ATOM   2602 HD21 LEU X 158      71.593  86.267   6.095  0.00  0.00            
ATOM   2603 HD22 LEU X 158      69.844  86.392   5.722  0.00  0.00            
ATOM   2604 HD23 LEU X 158      70.568  85.395   7.097  0.00  0.00            
ATOM   2605  C   LEU X 158      70.467  86.271   1.656  0.00  0.00            
ATOM   2606  O   LEU X 158      70.915  87.394   1.633  0.00  0.00            
ATOM   2607  N   LEU X 159      70.339  85.561   0.544  0.00  0.00            
ATOM   2608  H   LEU X 159      69.873  84.671   0.656  0.00  0.00            
ATOM   2609  CA  LEU X 159      70.831  85.984  -0.722  0.00  0.00            
ATOM   2610  HA  LEU X 159      71.899  86.202  -0.695  0.00  0.00            
ATOM   2611  CB  LEU X 159      70.740  84.841  -1.772  0.00  0.00            
ATOM   2612  HB2 LEU X 159      69.703  84.548  -1.936  0.00  0.00            
ATOM   2613  HB3 LEU X 159      71.219  85.227  -2.671  0.00  0.00            
ATOM   2614  CG  LEU X 159      71.462  83.573  -1.285  0.00  0.00            
ATOM   2615  HG  LEU X 159      70.985  83.247  -0.361  0.00  0.00            
ATOM   2616  CD1 LEU X 159      71.429  82.523  -2.435  0.00  0.00            
ATOM   2617 HD11 LEU X 159      72.000  81.685  -2.017  0.00  0.00            
ATOM   2618 HD12 LEU X 159      70.423  82.137  -2.642  0.00  0.00            
ATOM   2619 HD13 LEU X 159      71.863  82.830  -3.394  0.00  0.00            
ATOM   2620  CD2 LEU X 159      72.972  83.702  -1.045  0.00  0.00            
ATOM   2621 HD21 LEU X 159      73.385  82.698  -0.890  0.00  0.00            
ATOM   2622 HD22 LEU X 159      73.526  84.214  -1.842  0.00  0.00            
ATOM   2623 HD23 LEU X 159      73.117  84.350  -0.172  0.00  0.00            
ATOM   2624  C   LEU X 159      70.045  87.193  -1.203  0.00  0.00            
ATOM   2625  O   LEU X 159      70.555  88.085  -1.831  0.00  0.00            
ATOM   2626  N   GLU X 160      68.721  87.323  -0.786  0.00  0.00            
ATOM   2627  H   GLU X 160      68.295  86.641  -0.174  0.00  0.00            
ATOM   2628  CA  GLU X 160      67.816  88.383  -1.246  0.00  0.00            
ATOM   2629  HA  GLU X 160      67.929  88.405  -2.330  0.00  0.00            
ATOM   2630  CB  GLU X 160      66.380  88.035  -0.896  0.00  0.00            
ATOM   2631  HB2 GLU X 160      66.217  88.033   0.182  0.00  0.00            
ATOM   2632  HB3 GLU X 160      65.670  88.727  -1.350  0.00  0.00            
ATOM   2633  CG  GLU X 160      65.951  86.679  -1.425  0.00  0.00            
ATOM   2634  HG2 GLU X 160      65.951  86.624  -2.514  0.00  0.00            
ATOM   2635  HG3 GLU X 160      66.523  85.908  -0.909  0.00  0.00            
ATOM   2636  CD  GLU X 160      64.512  86.409  -0.935  0.00  0.00            
ATOM   2637  OE1 GLU X 160      64.214  85.186  -0.864  0.00  0.00            
ATOM   2638  OE2 GLU X 160      63.637  87.206  -0.570  0.00  0.00            
ATOM   2639  C   GLU X 160      68.125  89.713  -0.578  0.00  0.00            
ATOM   2640  O   GLU X 160      67.865  90.737  -1.149  0.00  0.00            
ATOM   2641  N   THR X 161      68.670  89.689   0.663  0.00  0.00            
ATOM   2642  H   THR X 161      68.763  88.808   1.147  0.00  0.00            
ATOM   2643  CA  THR X 161      68.955  90.837   1.596  0.00  0.00            
ATOM   2644  HA  THR X 161      68.003  91.336   1.776  0.00  0.00            
ATOM   2645  CB  THR X 161      69.390  90.357   2.945  0.00  0.00            
ATOM   2646  HB  THR X 161      69.495  91.206   3.622  0.00  0.00            
ATOM   2647  CG2 THR X 161      68.498  89.342   3.599  0.00  0.00            
ATOM   2648 HG21 THR X 161      68.366  88.454   2.969  0.00  0.00            
ATOM   2649 HG22 THR X 161      68.938  89.023   4.552  0.00  0.00            
ATOM   2650 HG23 THR X 161      67.511  89.764   3.826  0.00  0.00            
ATOM   2651  OG1 THR X 161      70.659  89.762   2.878  0.00  0.00            
ATOM   2652  HG1 THR X 161      70.496  88.930   2.402  0.00  0.00            
ATOM   2653  C   THR X 161      69.998  91.766   0.956  0.00  0.00            
ATOM   2654  O   THR X 161      71.098  91.388   0.547  0.00  0.00            
ATOM   2655  N   ARG X 162      69.552  93.006   0.878  0.00  0.00            
ATOM   2656  H   ARG X 162      68.634  93.247   1.223  0.00  0.00            
ATOM   2657  CA  ARG X 162      70.321  94.130   0.312  0.00  0.00            
ATOM   2658  HA  ARG X 162      71.009  93.720  -0.427  0.00  0.00            
ATOM   2659  CB  ARG X 162      69.293  95.059  -0.444  0.00  0.00            
ATOM   2660  HB2 ARG X 162      68.748  95.523   0.379  0.00  0.00            
ATOM   2661  HB3 ARG X 162      69.854  95.814  -0.994  0.00  0.00            
ATOM   2662  CG  ARG X 162      68.458  94.238  -1.467  0.00  0.00            
ATOM   2663  HG2 ARG X 162      69.099  93.625  -2.100  0.00  0.00            
ATOM   2664  HG3 ARG X 162      67.922  93.402  -1.018  0.00  0.00            
ATOM   2665  CD  ARG X 162      67.533  95.102  -2.251  0.00  0.00            
ATOM   2666  HD2 ARG X 162      68.105  95.940  -2.649  0.00  0.00            
ATOM   2667  HD3 ARG X 162      67.198  94.425  -3.036  0.00  0.00            
ATOM   2668  NE  ARG X 162      66.492  95.615  -1.361  0.00  0.00            
ATOM   2669  HE  ARG X 162      66.474  95.268  -0.413  0.00  0.00            
ATOM   2670  CZ  ARG X 162      65.408  96.356  -1.631  0.00  0.00            
ATOM   2671  NH1 ARG X 162      65.115  96.740  -2.848  0.00  0.00            
ATOM   2672 HH11 ARG X 162      65.698  96.484  -3.633  0.00  0.00            
ATOM   2673 HH12 ARG X 162      64.313  97.347  -2.939  0.00  0.00            
ATOM   2674  NH2 ARG X 162      64.522  96.744  -0.705  0.00  0.00            
ATOM   2675 HH21 ARG X 162      64.776  96.483   0.237  0.00  0.00            
ATOM   2676 HH22 ARG X 162      63.606  97.094  -0.949  0.00  0.00            
ATOM   2677  C   ARG X 162      71.171  94.849   1.354  0.00  0.00            
ATOM   2678  O   ARG X 162      72.349  95.149   1.034  0.00  0.00            
ATOM   2679  N   THR X 163      70.648  95.152   2.537  0.00  0.00            
ATOM   2680  H   THR X 163      69.655  94.986   2.626  0.00  0.00            
ATOM   2681  CA  THR X 163      71.216  95.959   3.610  0.00  0.00            
ATOM   2682  HA  THR X 163      72.212  96.196   3.235  0.00  0.00            
ATOM   2683  CB  THR X 163      70.336  97.184   3.782  0.00  0.00            
ATOM   2684  HB  THR X 163      70.748  97.715   4.640  0.00  0.00            
ATOM   2685  CG2 THR X 163      70.301  98.109   2.601  0.00  0.00            
ATOM   2686 HG21 THR X 163      69.920  99.111   2.833  0.00  0.00            
ATOM   2687 HG22 THR X 163      71.351  98.346   2.388  0.00  0.00            
ATOM   2688 HG23 THR X 163      69.759  97.665   1.757  0.00  0.00            
ATOM   2689  OG1 THR X 163      69.024  96.802   4.266  0.00  0.00            
ATOM   2690  HG1 THR X 163      68.518  97.629   4.185  0.00  0.00            
ATOM   2691  C   THR X 163      71.379  95.172   4.927  0.00  0.00            
ATOM   2692  O   THR X 163      70.858  94.067   5.100  0.00  0.00            
ATOM   2693  N   GLU X 164      72.130  95.620   5.950  0.00  0.00            
ATOM   2694  H   GLU X 164      72.535  96.545   5.947  0.00  0.00            
ATOM   2695  CA  GLU X 164      72.382  94.956   7.180  0.00  0.00            
ATOM   2696  HA  GLU X 164      72.643  93.917   6.981  0.00  0.00            
ATOM   2697  CB  GLU X 164      73.513  95.564   7.983  0.00  0.00            
ATOM   2698  HB2 GLU X 164      73.262  96.565   8.333  0.00  0.00            
ATOM   2699  HB3 GLU X 164      73.608  94.935   8.868  0.00  0.00            
ATOM   2700  CG  GLU X 164      74.891  95.511   7.276  0.00  0.00            
ATOM   2701  HG2 GLU X 164      75.166  94.480   7.056  0.00  0.00            
ATOM   2702  HG3 GLU X 164      74.842  95.962   6.285  0.00  0.00            
ATOM   2703  CD  GLU X 164      75.938  96.373   8.013  0.00  0.00            
ATOM   2704  OE1 GLU X 164      77.169  96.253   7.745  0.00  0.00            
ATOM   2705  OE2 GLU X 164      75.531  97.077   8.958  0.00  0.00            
ATOM   2706  C   GLU X 164      71.102  94.947   8.011  0.00  0.00            
ATOM   2707  O   GLU X 164      70.910  94.017   8.837  0.00  0.00            
ATOM   2708  N   GLU X 165      70.188  95.859   7.783  0.00  0.00            
ATOM   2709  H   GLU X 165      70.501  96.685   7.293  0.00  0.00            
ATOM   2710  CA  GLU X 165      68.808  95.946   8.325  0.00  0.00            
ATOM   2711  HA  GLU X 165      68.686  95.755   9.391  0.00  0.00            
ATOM   2712  CB  GLU X 165      68.385  97.355   7.936  0.00  0.00            
ATOM   2713  HB2 GLU X 165      68.600  97.666   6.914  0.00  0.00            
ATOM   2714  HB3 GLU X 165      67.328  97.470   8.177  0.00  0.00            
ATOM   2715  CG  GLU X 165      69.052  98.388   8.771  0.00  0.00            
ATOM   2716  HG2 GLU X 165      70.139  98.417   8.684  0.00  0.00            
ATOM   2717  HG3 GLU X 165      68.598  99.360   8.582  0.00  0.00            
ATOM   2718  CD  GLU X 165      68.734  98.079  10.296  0.00  0.00            
ATOM   2719  OE1 GLU X 165      67.528  97.926  10.619  0.00  0.00            
ATOM   2720  OE2 GLU X 165      69.661  97.835  11.045  0.00  0.00            
ATOM   2721  C   GLU X 165      67.831  94.893   7.695  0.00  0.00            
ATOM   2722  O   GLU X 165      67.018  94.400   8.434  0.00  0.00            
ATOM   2723  N   GLU X 166      67.889  94.612   6.422  0.00  0.00            
ATOM   2724  H   GLU X 166      68.411  95.319   5.925  0.00  0.00            
ATOM   2725  CA  GLU X 166      67.190  93.441   5.752  0.00  0.00            
ATOM   2726  HA  GLU X 166      66.178  93.423   6.157  0.00  0.00            
ATOM   2727  CB  GLU X 166      67.308  93.594   4.145  0.00  0.00            
ATOM   2728  HB2 GLU X 166      68.340  93.816   3.872  0.00  0.00            
ATOM   2729  HB3 GLU X 166      66.972  92.605   3.832  0.00  0.00            
ATOM   2730  CG  GLU X 166      66.438  94.793   3.665  0.00  0.00            
ATOM   2731  HG2 GLU X 166      65.443  94.443   3.940  0.00  0.00            
ATOM   2732  HG3 GLU X 166      66.597  95.770   4.122  0.00  0.00            
ATOM   2733  CD  GLU X 166      66.316  94.855   2.095  0.00  0.00            
ATOM   2734  OE1 GLU X 166      66.823  94.005   1.357  0.00  0.00            
ATOM   2735  OE2 GLU X 166      65.641  95.801   1.564  0.00  0.00            
ATOM   2736  C   GLU X 166      67.805  92.130   6.179  0.00  0.00            
ATOM   2737  O   GLU X 166      67.195  91.038   6.259  0.00  0.00            
ATOM   2738  N   PHE X 167      69.062  92.052   6.525  0.00  0.00            
ATOM   2739  H   PHE X 167      69.612  92.796   6.120  0.00  0.00            
ATOM   2740  CA  PHE X 167      69.748  90.921   7.173  0.00  0.00            
ATOM   2741  HA  PHE X 167      69.482  90.022   6.617  0.00  0.00            
ATOM   2742  CB  PHE X 167      71.303  91.100   6.981  0.00  0.00            
ATOM   2743  HB2 PHE X 167      71.568  91.470   5.983  0.00  0.00            
ATOM   2744  HB3 PHE X 167      71.763  91.812   7.677  0.00  0.00            
ATOM   2745  CG  PHE X 167      72.116  89.899   7.069  0.00  0.00            
ATOM   2746  CD1 PHE X 167      72.487  89.154   5.896  0.00  0.00            
ATOM   2747  HD1 PHE X 167      72.128  89.446   4.920  0.00  0.00            
ATOM   2748  CE1 PHE X 167      73.386  88.092   6.054  0.00  0.00            
ATOM   2749  HE1 PHE X 167      73.577  87.564   5.132  0.00  0.00            
ATOM   2750  CZ  PHE X 167      73.876  87.700   7.264  0.00  0.00            
ATOM   2751  HZ  PHE X 167      74.643  86.942   7.321  0.00  0.00            
ATOM   2752  CE2 PHE X 167      73.436  88.350   8.462  0.00  0.00            
ATOM   2753  HE2 PHE X 167      73.892  88.027   9.386  0.00  0.00            
ATOM   2754  CD2 PHE X 167      72.616  89.520   8.347  0.00  0.00            
ATOM   2755  HD2 PHE X 167      72.251  90.039   9.222  0.00  0.00            
ATOM   2756  C   PHE X 167      69.179  90.725   8.586  0.00  0.00            
ATOM   2757  O   PHE X 167      68.951  89.599   8.901  0.00  0.00            
ATOM   2758  N   LYS X 168      69.131  91.782   9.413  0.00  0.00            
ATOM   2759  H   LYS X 168      69.420  92.705   9.123  0.00  0.00            
ATOM   2760  CA  LYS X 168      68.499  91.689  10.775  0.00  0.00            
ATOM   2761  HA  LYS X 168      69.034  91.023  11.452  0.00  0.00            
ATOM   2762  CB  LYS X 168      68.640  93.050  11.402  0.00  0.00            
ATOM   2763  HB2 LYS X 168      69.687  93.355  11.419  0.00  0.00            
ATOM   2764  HB3 LYS X 168      68.104  93.805  10.827  0.00  0.00            
ATOM   2765  CG  LYS X 168      68.189  93.183  12.797  0.00  0.00            
ATOM   2766  HG2 LYS X 168      67.115  93.029  12.905  0.00  0.00            
ATOM   2767  HG3 LYS X 168      68.607  92.455  13.493  0.00  0.00            
ATOM   2768  CD  LYS X 168      68.493  94.588  13.399  0.00  0.00            
ATOM   2769  HD2 LYS X 168      69.548  94.849  13.315  0.00  0.00            
ATOM   2770  HD3 LYS X 168      67.849  95.281  12.857  0.00  0.00            
ATOM   2771  CE  LYS X 168      68.128  94.593  14.868  0.00  0.00            
ATOM   2772  HE2 LYS X 168      67.056  94.431  14.984  0.00  0.00            
ATOM   2773  HE3 LYS X 168      68.638  93.745  15.325  0.00  0.00            
ATOM   2774  NZ  LYS X 168      68.523  95.795  15.570  0.00  0.00            
ATOM   2775  HZ1 LYS X 168      68.556  96.555  14.906  0.00  0.00            
ATOM   2776  HZ2 LYS X 168      67.901  95.998  16.340  0.00  0.00            
ATOM   2777  HZ3 LYS X 168      69.432  95.623  15.975  0.00  0.00            
ATOM   2778  C   LYS X 168      67.023  91.208  10.693  0.00  0.00            
ATOM   2779  O   LYS X 168      66.626  90.335  11.481  0.00  0.00            
ATOM   2780  N   GLU X 169      66.272  91.717   9.719  0.00  0.00            
ATOM   2781  H   GLU X 169      66.610  92.558   9.274  0.00  0.00            
ATOM   2782  CA  GLU X 169      64.953  91.160   9.338  0.00  0.00            
ATOM   2783  HA  GLU X 169      64.162  91.240  10.084  0.00  0.00            
ATOM   2784  CB  GLU X 169      64.368  92.038   8.187  0.00  0.00            
ATOM   2785  HB2 GLU X 169      65.053  92.354   7.400  0.00  0.00            
ATOM   2786  HB3 GLU X 169      63.569  91.499   7.677  0.00  0.00            
ATOM   2787  CG  GLU X 169      63.725  93.330   8.790  0.00  0.00            
ATOM   2788  HG2 GLU X 169      64.320  93.691   9.629  0.00  0.00            
ATOM   2789  HG3 GLU X 169      63.712  94.137   8.058  0.00  0.00            
ATOM   2790  CD  GLU X 169      62.247  93.111   9.199  0.00  0.00            
ATOM   2791  OE1 GLU X 169      61.660  94.008   9.875  0.00  0.00            
ATOM   2792  OE2 GLU X 169      61.627  92.031   8.971  0.00  0.00            
ATOM   2793  C   GLU X 169      64.895  89.636   8.990  0.00  0.00            
ATOM   2794  O   GLU X 169      63.955  88.984   9.398  0.00  0.00            
ATOM   2795  N   ALA X 170      65.829  89.123   8.208  0.00  0.00            
ATOM   2796  H   ALA X 170      66.490  89.734   7.750  0.00  0.00            
ATOM   2797  CA  ALA X 170      65.988  87.710   7.968  0.00  0.00            
ATOM   2798  HA  ALA X 170      65.022  87.323   7.644  0.00  0.00            
ATOM   2799  CB  ALA X 170      66.973  87.488   6.754  0.00  0.00            
ATOM   2800  HB1 ALA X 170      67.978  87.828   7.032  0.00  0.00            
ATOM   2801  HB2 ALA X 170      66.959  86.443   6.422  0.00  0.00            
ATOM   2802  HB3 ALA X 170      66.787  88.267   6.005  0.00  0.00            
ATOM   2803  C   ALA X 170      66.356  86.915   9.276  0.00  0.00            
ATOM   2804  O   ALA X 170      65.841  85.801   9.454  0.00  0.00            
ATOM   2805  N   LEU X 171      67.115  87.552  10.190  0.00  0.00            
ATOM   2806  H   LEU X 171      67.598  88.396   9.916  0.00  0.00            
ATOM   2807  CA  LEU X 171      67.587  86.981  11.457  0.00  0.00            
ATOM   2808  HA  LEU X 171      67.848  85.930  11.327  0.00  0.00            
ATOM   2809  CB  LEU X 171      68.866  87.676  12.026  0.00  0.00            
ATOM   2810  HB2 LEU X 171      68.790  88.731  11.763  0.00  0.00            
ATOM   2811  HB3 LEU X 171      68.917  87.517  13.104  0.00  0.00            
ATOM   2812  CG  LEU X 171      70.213  87.240  11.391  0.00  0.00            
ATOM   2813  HG  LEU X 171      70.109  87.223  10.306  0.00  0.00            
ATOM   2814  CD1 LEU X 171      71.335  88.237  11.720  0.00  0.00            
ATOM   2815 HD11 LEU X 171      71.444  88.263  12.811  0.00  0.00            
ATOM   2816 HD12 LEU X 171      72.278  87.917  11.258  0.00  0.00            
ATOM   2817 HD13 LEU X 171      71.099  89.262  11.408  0.00  0.00            
ATOM   2818  CD2 LEU X 171      70.634  85.858  11.796  0.00  0.00            
ATOM   2819 HD21 LEU X 171      69.793  85.157  11.724  0.00  0.00            
ATOM   2820 HD22 LEU X 171      71.453  85.485  11.169  0.00  0.00            
ATOM   2821 HD23 LEU X 171      70.976  86.016  12.826  0.00  0.00            
ATOM   2822  C   LEU X 171      66.439  86.919  12.510  0.00  0.00            
ATOM   2823  O   LEU X 171      66.417  85.970  13.292  0.00  0.00            
ATOM   2824  N   VAL X 172      65.424  87.822  12.539  0.00  0.00            
ATOM   2825  H   VAL X 172      65.501  88.609  11.911  0.00  0.00            
ATOM   2826  CA  VAL X 172      64.142  87.700  13.417  0.00  0.00            
ATOM   2827  HA  VAL X 172      64.520  87.142  14.273  0.00  0.00            
ATOM   2828  CB  VAL X 172      63.587  89.077  13.837  0.00  0.00            
ATOM   2829  HB  VAL X 172      64.268  89.598  14.510  0.00  0.00            
ATOM   2830  CG1 VAL X 172      63.410  89.918  12.522  0.00  0.00            
ATOM   2831 HG11 VAL X 172      62.959  89.217  11.808  0.00  0.00            
ATOM   2832 HG12 VAL X 172      62.774  90.803  12.642  0.00  0.00            
ATOM   2833 HG13 VAL X 172      64.349  90.245  12.058  0.00  0.00            
ATOM   2834  CG2 VAL X 172      62.246  88.916  14.532  0.00  0.00            
ATOM   2835 HG21 VAL X 172      61.600  88.332  13.866  0.00  0.00            
ATOM   2836 HG22 VAL X 172      62.313  88.309  15.443  0.00  0.00            
ATOM   2837 HG23 VAL X 172      61.796  89.909  14.650  0.00  0.00            
ATOM   2838  C   VAL X 172      63.219  86.668  12.775  0.00  0.00            
ATOM   2839  O   VAL X 172      62.620  85.913  13.499  0.00  0.00            
ATOM   2840  N   HIE X 173      63.112  86.667  11.456  0.00  0.00            
ATOM   2841  H   HIE X 173      63.733  87.322  11.003  0.00  0.00            
ATOM   2842  CA  HIE X 173      62.308  85.652  10.677  0.00  0.00            
ATOM   2843  HA  HIE X 173      61.263  85.769  10.963  0.00  0.00            
ATOM   2844  CB  HIE X 173      62.462  85.841   9.152  0.00  0.00            
ATOM   2845  HB2 HIE X 173      62.342  86.900   8.891  0.00  0.00            
ATOM   2846  HB3 HIE X 173      63.473  85.539   8.850  0.00  0.00            
ATOM   2847  CG  HIE X 173      61.464  85.239   8.191  0.00  0.00            
ATOM   2848  ND1 HIE X 173      61.420  83.888   7.861  0.00  0.00            
ATOM   2849  CE1 HIE X 173      60.381  83.703   6.998  0.00  0.00            
ATOM   2850  HE1 HIE X 173      60.121  82.782   6.499  0.00  0.00            
ATOM   2851  NE2 HIE X 173      59.790  84.874   6.771  0.00  0.00            
ATOM   2852  HE2 HIE X 173      58.913  85.069   6.311  0.00  0.00            
ATOM   2853  CD2 HIE X 173      60.408  85.791   7.532  0.00  0.00            
ATOM   2854  HD2 HIE X 173      60.133  86.836   7.545  0.00  0.00            
ATOM   2855  C   HIE X 173      62.652  84.219  10.981  0.00  0.00            
ATOM   2856  O   HIE X 173      61.727  83.493  11.329  0.00  0.00            
ATOM   2857  N   GLN X 174      63.943  83.832  10.816  0.00  0.00            
ATOM   2858  H   GLN X 174      64.568  84.539  10.458  0.00  0.00            
ATOM   2859  CA  GLN X 174      64.418  82.433  11.190  0.00  0.00            
ATOM   2860  HA  GLN X 174      63.621  81.774  10.845  0.00  0.00            
ATOM   2861  CB  GLN X 174      65.767  82.060  10.507  0.00  0.00            
ATOM   2862  HB2 GLN X 174      65.601  82.008   9.431  0.00  0.00            
ATOM   2863  HB3 GLN X 174      66.417  82.916  10.693  0.00  0.00            
ATOM   2864  CG  GLN X 174      66.551  80.818  10.860  0.00  0.00            
ATOM   2865  HG2 GLN X 174      67.540  80.896  10.409  0.00  0.00            
ATOM   2866  HG3 GLN X 174      66.683  80.847  11.942  0.00  0.00            
ATOM   2867  CD  GLN X 174      65.889  79.508  10.623  0.00  0.00            
ATOM   2868  OE1 GLN X 174      64.696  79.463  10.440  0.00  0.00            
ATOM   2869  NE2 GLN X 174      66.642  78.365  10.555  0.00  0.00            
ATOM   2870 HE21 GLN X 174      66.101  77.533  10.370  0.00  0.00            
ATOM   2871 HE22 GLN X 174      67.648  78.361  10.460  0.00  0.00            
ATOM   2872  C   GLN X 174      64.399  82.177  12.735  0.00  0.00            
ATOM   2873  O   GLN X 174      63.900  81.145  13.114  0.00  0.00            
ATOM   2874  N   ARG X 175      64.724  83.146  13.626  0.00  0.00            
ATOM   2875  H   ARG X 175      65.067  84.007  13.225  0.00  0.00            
ATOM   2876  CA  ARG X 175      64.491  83.084  15.087  0.00  0.00            
ATOM   2877  HA  ARG X 175      65.099  82.270  15.481  0.00  0.00            
ATOM   2878  CB  ARG X 175      64.992  84.378  15.741  0.00  0.00            
ATOM   2879  HB2 ARG X 175      65.990  84.490  15.316  0.00  0.00            
ATOM   2880  HB3 ARG X 175      64.313  85.120  15.319  0.00  0.00            
ATOM   2881  CG  ARG X 175      65.025  84.454  17.291  0.00  0.00            
ATOM   2882  HG2 ARG X 175      64.062  84.144  17.697  0.00  0.00            
ATOM   2883  HG3 ARG X 175      65.903  83.910  17.639  0.00  0.00            
ATOM   2884  CD  ARG X 175      65.014  85.993  17.615  0.00  0.00            
ATOM   2885  HD2 ARG X 175      65.819  86.387  16.993  0.00  0.00            
ATOM   2886  HD3 ARG X 175      64.080  86.304  17.149  0.00  0.00            
ATOM   2887  NE  ARG X 175      65.170  86.315  19.032  0.00  0.00            
ATOM   2888  HE  ARG X 175      64.547  85.897  19.708  0.00  0.00            
ATOM   2889  CZ  ARG X 175      66.017  87.152  19.651  0.00  0.00            
ATOM   2890  NH1 ARG X 175      66.959  87.755  19.000  0.00  0.00            
ATOM   2891 HH11 ARG X 175      66.976  87.780  17.991  0.00  0.00            
ATOM   2892 HH12 ARG X 175      67.548  88.455  19.427  0.00  0.00            
ATOM   2893  NH2 ARG X 175      65.984  87.504  20.895  0.00  0.00            
ATOM   2894 HH21 ARG X 175      65.391  86.996  21.536  0.00  0.00            
ATOM   2895 HH22 ARG X 175      66.711  88.168  21.120  0.00  0.00            
ATOM   2896  C   ARG X 175      63.015  82.856  15.420  0.00  0.00            
ATOM   2897  O   ARG X 175      62.739  81.956  16.218  0.00  0.00            
ATOM   2898  N   GLN X 176      62.034  83.482  14.750  0.00  0.00            
ATOM   2899  H   GLN X 176      62.290  84.298  14.214  0.00  0.00            
ATOM   2900  CA  GLN X 176      60.571  83.237  14.927  0.00  0.00            
ATOM   2901  HA  GLN X 176      60.383  83.389  15.990  0.00  0.00            
ATOM   2902  CB  GLN X 176      59.777  84.310  14.175  0.00  0.00            
ATOM   2903  HB2 GLN X 176      59.993  85.324  14.512  0.00  0.00            
ATOM   2904  HB3 GLN X 176      60.197  84.289  13.169  0.00  0.00            
ATOM   2905  CG  GLN X 176      58.263  84.180  14.249  0.00  0.00            
ATOM   2906  HG2 GLN X 176      57.889  84.917  13.539  0.00  0.00            
ATOM   2907  HG3 GLN X 176      57.858  83.196  14.011  0.00  0.00            
ATOM   2908  CD  GLN X 176      57.647  84.526  15.591  0.00  0.00            
ATOM   2909  OE1 GLN X 176      57.968  83.915  16.606  0.00  0.00            
ATOM   2910  NE2 GLN X 176      56.746  85.511  15.619  0.00  0.00            
ATOM   2911 HE21 GLN X 176      56.248  85.723  16.472  0.00  0.00            
ATOM   2912 HE22 GLN X 176      56.497  85.857  14.703  0.00  0.00            
ATOM   2913  C   GLN X 176      60.128  81.844  14.396  0.00  0.00            
ATOM   2914  O   GLN X 176      59.271  81.233  15.067  0.00  0.00            
ATOM   2915  N   LEU X 177      60.751  81.331  13.319  0.00  0.00            
ATOM   2916  H   LEU X 177      61.477  81.873  12.873  0.00  0.00            
ATOM   2917  CA  LEU X 177      60.549  79.916  12.890  0.00  0.00            
ATOM   2918  HA  LEU X 177      59.495  79.641  12.930  0.00  0.00            
ATOM   2919  CB  LEU X 177      61.148  79.627  11.538  0.00  0.00            
ATOM   2920  HB2 LEU X 177      62.137  80.084  11.585  0.00  0.00            
ATOM   2921  HB3 LEU X 177      61.229  78.545  11.436  0.00  0.00            
ATOM   2922  CG  LEU X 177      60.452  80.244  10.375  0.00  0.00            
ATOM   2923  HG  LEU X 177      60.351  81.295  10.645  0.00  0.00            
ATOM   2924  CD1 LEU X 177      61.230  80.090   9.083  0.00  0.00            
ATOM   2925 HD11 LEU X 177      60.883  80.660   8.212  0.00  0.00            
ATOM   2926 HD12 LEU X 177      62.224  80.516   9.266  0.00  0.00            
ATOM   2927 HD13 LEU X 177      61.371  79.030   8.839  0.00  0.00            
ATOM   2928  CD2 LEU X 177      59.055  79.675  10.152  0.00  0.00            
ATOM   2929 HD21 LEU X 177      58.706  80.144   9.223  0.00  0.00            
ATOM   2930 HD22 LEU X 177      59.073  78.582  10.059  0.00  0.00            
ATOM   2931 HD23 LEU X 177      58.291  79.877  10.913  0.00  0.00            
ATOM   2932  C   LEU X 177      61.094  78.850  13.901  0.00  0.00            
ATOM   2933  O   LEU X 177      60.457  77.842  14.185  0.00  0.00            
ATOM   2934  N   LEU X 178      62.291  79.062  14.505  0.00  0.00            
ATOM   2935  H   LEU X 178      62.892  79.835  14.256  0.00  0.00            
ATOM   2936  CA  LEU X 178      62.807  78.111  15.494  0.00  0.00            
ATOM   2937  HA  LEU X 178      62.655  77.115  15.078  0.00  0.00            
ATOM   2938  CB  LEU X 178      64.261  78.408  15.818  0.00  0.00            
ATOM   2939  HB2 LEU X 178      64.340  79.363  16.338  0.00  0.00            
ATOM   2940  HB3 LEU X 178      64.599  77.628  16.500  0.00  0.00            
ATOM   2941  CG  LEU X 178      65.187  78.344  14.528  0.00  0.00            
ATOM   2942  HG  LEU X 178      64.694  78.709  13.626  0.00  0.00            
ATOM   2943  CD1 LEU X 178      66.470  79.094  14.767  0.00  0.00            
ATOM   2944 HD11 LEU X 178      66.302  80.170  14.899  0.00  0.00            
ATOM   2945 HD12 LEU X 178      66.904  78.705  15.696  0.00  0.00            
ATOM   2946 HD13 LEU X 178      67.084  79.015  13.861  0.00  0.00            
ATOM   2947  CD2 LEU X 178      65.518  76.863  14.302  0.00  0.00            
ATOM   2948 HD21 LEU X 178      66.179  76.448  15.073  0.00  0.00            
ATOM   2949 HD22 LEU X 178      64.652  76.197  14.199  0.00  0.00            
ATOM   2950 HD23 LEU X 178      66.157  76.771  13.415  0.00  0.00            
ATOM   2951  C   LEU X 178      61.903  78.184  16.744  0.00  0.00            
ATOM   2952  O   LEU X 178      61.902  77.308  17.590  0.00  0.00            
ATOM   2953  N   THR X 179      61.205  79.343  16.871  0.00  0.00            
ATOM   2954  H   THR X 179      61.149  80.028  16.131  0.00  0.00            
ATOM   2955  CA  THR X 179      60.397  79.617  18.133  0.00  0.00            
ATOM   2956  HA  THR X 179      60.837  79.190  19.034  0.00  0.00            
ATOM   2957  CB  THR X 179      60.336  81.105  18.487  0.00  0.00            
ATOM   2958  HB  THR X 179      59.906  81.667  17.658  0.00  0.00            
ATOM   2959  CG2 THR X 179      59.483  81.336  19.693  0.00  0.00            
ATOM   2960 HG21 THR X 179      58.423  81.513  19.474  0.00  0.00            
ATOM   2961 HG22 THR X 179      59.700  80.516  20.389  0.00  0.00            
ATOM   2962 HG23 THR X 179      59.830  82.190  20.288  0.00  0.00            
ATOM   2963  OG1 THR X 179      61.581  81.682  18.758  0.00  0.00            
ATOM   2964  HG1 THR X 179      62.106  81.632  17.940  0.00  0.00            
ATOM   2965  C   THR X 179      59.053  78.973  18.003  0.00  0.00            
ATOM   2966  O   THR X 179      58.746  78.077  18.809  0.00  0.00            
ATOM   2967  N   MET X 180      58.325  79.219  16.951  0.00  0.00            
ATOM   2968  H   MET X 180      58.642  79.907  16.282  0.00  0.00            
ATOM   2969  CA  MET X 180      57.050  78.496  16.672  0.00  0.00            
ATOM   2970  HA  MET X 180      56.684  78.038  17.591  0.00  0.00            
ATOM   2971  CB  MET X 180      55.831  79.302  16.026  0.00  0.00            
ATOM   2972  HB2 MET X 180      56.209  79.731  15.098  0.00  0.00            
ATOM   2973  HB3 MET X 180      54.995  78.602  16.011  0.00  0.00            
ATOM   2974  CG  MET X 180      55.479  80.456  16.974  0.00  0.00            
ATOM   2975  HG2 MET X 180      55.354  80.140  18.010  0.00  0.00            
ATOM   2976  HG3 MET X 180      56.345  81.118  16.987  0.00  0.00            
ATOM   2977  SD  MET X 180      54.097  81.427  16.400  0.00  0.00            
ATOM   2978  CE  MET X 180      54.637  82.179  14.838  0.00  0.00            
ATOM   2979  HE1 MET X 180      53.824  82.606  14.237  0.00  0.00            
ATOM   2980  HE2 MET X 180      55.393  82.941  15.066  0.00  0.00            
ATOM   2981  HE3 MET X 180      55.102  81.441  14.173  0.00  0.00            
ATOM   2982  C   MET X 180      57.486  77.316  15.798  0.00  0.00            
ATOM   2983  O   MET X 180      57.282  77.352  14.593  0.00  0.00            
ATOM   2984  N   VAL X 181      57.976  76.155  16.343  0.00  0.00            
ATOM   2985  H   VAL X 181      58.040  76.111  17.350  0.00  0.00            
ATOM   2986  CA  VAL X 181      58.390  74.968  15.579  0.00  0.00            
ATOM   2987  HA  VAL X 181      59.242  75.275  14.972  0.00  0.00            
ATOM   2988  CB  VAL X 181      58.944  73.919  16.594  0.00  0.00            
ATOM   2989  HB  VAL X 181      59.077  72.996  16.029  0.00  0.00            
ATOM   2990  CG1 VAL X 181      60.341  74.392  17.153  0.00  0.00            
ATOM   2991 HG11 VAL X 181      60.287  75.172  17.923  0.00  0.00            
ATOM   2992 HG12 VAL X 181      60.818  73.512  17.602  0.00  0.00            
ATOM   2993 HG13 VAL X 181      60.989  74.683  16.318  0.00  0.00            
ATOM   2994  CG2 VAL X 181      57.981  73.659  17.757  0.00  0.00            
ATOM   2995 HG21 VAL X 181      57.988  74.487  18.477  0.00  0.00            
ATOM   2996 HG22 VAL X 181      56.907  73.628  17.535  0.00  0.00            
ATOM   2997 HG23 VAL X 181      58.157  72.706  18.271  0.00  0.00            
ATOM   2998  C   VAL X 181      57.346  74.335  14.654  0.00  0.00            
ATOM   2999  O   VAL X 181      56.128  74.470  14.878  0.00  0.00            
ATOM   3000  N   SER X 182      57.717  73.636  13.575  0.00  0.00            
ATOM   3001  H   SER X 182      58.678  73.653  13.264  0.00  0.00            
ATOM   3002  CA  SER X 182      56.757  72.846  12.837  0.00  0.00            
ATOM   3003  HA  SER X 182      55.978  73.462  12.387  0.00  0.00            
ATOM   3004  CB  SER X 182      57.556  72.155  11.688  0.00  0.00            
ATOM   3005  HB2 SER X 182      58.226  72.836  11.164  0.00  0.00            
ATOM   3006  HB3 SER X 182      58.249  71.392  12.044  0.00  0.00            
ATOM   3007  OG  SER X 182      56.770  71.578  10.741  0.00  0.00            
ATOM   3008  HG  SER X 182      57.305  70.986  10.183  0.00  0.00            
ATOM   3009  C   SER X 182      56.015  71.770  13.667  0.00  0.00            
ATOM   3010  O   SER X 182      56.433  71.355  14.721  0.00  0.00            
ATOM   3011  N   HIE X 183      54.996  71.171  12.934  0.00  0.00            
ATOM   3012  H   HIE X 183      54.899  71.544  12.001  0.00  0.00            
ATOM   3013  CA  HIE X 183      54.488  69.848  13.315  0.00  0.00            
ATOM   3014  HA  HIE X 183      54.238  69.854  14.376  0.00  0.00            
ATOM   3015  CB  HIE X 183      53.232  69.421  12.515  0.00  0.00            
ATOM   3016  HB2 HIE X 183      52.700  68.546  12.910  0.00  0.00            
ATOM   3017  HB3 HIE X 183      52.513  70.249  12.539  0.00  0.00            
ATOM   3018  CG  HIE X 183      53.514  69.149  11.052  0.00  0.00            
ATOM   3019  ND1 HIE X 183      54.208  70.020  10.244  0.00  0.00            
ATOM   3020  CE1 HIE X 183      54.430  69.313   9.121  0.00  0.00            
ATOM   3021  HE1 HIE X 183      54.832  69.855   8.278  0.00  0.00            
ATOM   3022  NE2 HIE X 183      53.978  68.059   9.191  0.00  0.00            
ATOM   3023  HE2 HIE X 183      54.045  67.395   8.432  0.00  0.00            
ATOM   3024  CD2 HIE X 183      53.456  67.867  10.444  0.00  0.00            
ATOM   3025  HD2 HIE X 183      53.096  66.923  10.826  0.00  0.00            
ATOM   3026  C   HIE X 183      55.561  68.740  13.237  0.00  0.00            
ATOM   3027  O   HIE X 183      55.566  67.866  14.113  0.00  0.00            
ATOM   3028  N   GLY X 184      56.506  68.941  12.277  0.00  0.00            
ATOM   3029  H   GLY X 184      56.351  69.779  11.734  0.00  0.00            
ATOM   3030  CA  GLY X 184      57.617  67.947  11.914  0.00  0.00            
ATOM   3031  HA2 GLY X 184      58.463  68.119  12.580  0.00  0.00            
ATOM   3032  HA3 GLY X 184      57.231  66.928  11.930  0.00  0.00            
ATOM   3033  C   GLY X 184      58.162  68.286  10.578  0.00  0.00            
ATOM   3034  O   GLY X 184      58.953  69.211  10.553  0.00  0.00            
ATOM   3035  N   PRO X 185      57.822  67.546   9.466  0.00  0.00            
ATOM   3036  CD  PRO X 185      57.095  66.255   9.438  0.00  0.00            
ATOM   3037  HD2 PRO X 185      56.004  66.359   9.395  0.00  0.00            
ATOM   3038  HD3 PRO X 185      57.386  65.608  10.275  0.00  0.00            
ATOM   3039  CG  PRO X 185      57.611  65.589   8.073  0.00  0.00            
ATOM   3040  HG2 PRO X 185      56.781  65.041   7.609  0.00  0.00            
ATOM   3041  HG3 PRO X 185      58.503  64.982   8.273  0.00  0.00            
ATOM   3042  CB  PRO X 185      57.884  66.859   7.150  0.00  0.00            
ATOM   3043  HB2 PRO X 185      56.938  67.192   6.705  0.00  0.00            
ATOM   3044  HB3 PRO X 185      58.701  66.626   6.456  0.00  0.00            
ATOM   3045  CA  PRO X 185      58.458  67.891   8.165  0.00  0.00            
ATOM   3046  HA  PRO X 185      59.495  67.607   8.350  0.00  0.00            
ATOM   3047  C   PRO X 185      58.375  69.388   7.646  0.00  0.00            
ATOM   3048  O   PRO X 185      57.467  70.092   8.022  0.00  0.00            
ATOM   3049  N   VAL X 186      59.256  69.752   6.751  0.00  0.00            
ATOM   3050  H   VAL X 186      59.861  68.969   6.546  0.00  0.00            
ATOM   3051  CA  VAL X 186      59.536  71.145   6.166  0.00  0.00            
ATOM   3052  HA  VAL X 186      60.002  71.742   6.950  0.00  0.00            
ATOM   3053  CB  VAL X 186      60.604  71.117   5.035  0.00  0.00            
ATOM   3054  HB  VAL X 186      60.813  72.124   4.673  0.00  0.00            
ATOM   3055  CG1 VAL X 186      61.986  70.677   5.590  0.00  0.00            
ATOM   3056 HG11 VAL X 186      62.015  69.680   6.047  0.00  0.00            
ATOM   3057 HG12 VAL X 186      62.757  70.582   4.816  0.00  0.00            
ATOM   3058 HG13 VAL X 186      62.392  71.319   6.381  0.00  0.00            
ATOM   3059  CG2 VAL X 186      60.193  70.212   3.815  0.00  0.00            
ATOM   3060 HG21 VAL X 186      59.525  70.673   3.076  0.00  0.00            
ATOM   3061 HG22 VAL X 186      61.099  69.983   3.242  0.00  0.00            
ATOM   3062 HG23 VAL X 186      59.705  69.281   4.128  0.00  0.00            
ATOM   3063  C   VAL X 186      58.309  72.044   5.688  0.00  0.00            
ATOM   3064  O   VAL X 186      58.384  73.242   5.666  0.00  0.00            
ATOM   3065  N   ALA X 187      57.251  71.358   5.179  0.00  0.00            
ATOM   3066  H   ALA X 187      57.263  70.358   5.320  0.00  0.00            
ATOM   3067  CA  ALA X 187      56.180  71.993   4.393  0.00  0.00            
ATOM   3068  HA  ALA X 187      56.324  73.068   4.283  0.00  0.00            
ATOM   3069  CB  ALA X 187      56.189  71.385   2.952  0.00  0.00            
ATOM   3070  HB1 ALA X 187      55.336  71.740   2.361  0.00  0.00            
ATOM   3071  HB2 ALA X 187      57.156  71.641   2.500  0.00  0.00            
ATOM   3072  HB3 ALA X 187      56.021  70.310   3.094  0.00  0.00            
ATOM   3073  C   ALA X 187      54.813  71.953   5.005  0.00  0.00            
ATOM   3074  O   ALA X 187      54.557  71.051   5.777  0.00  0.00            
ATOM   3075  N   PRO X 188      53.900  73.025   4.996  0.00  0.00            
ATOM   3076  CD  PRO X 188      54.047  74.210   4.210  0.00  0.00            
ATOM   3077  HD2 PRO X 188      54.321  73.856   3.209  0.00  0.00            
ATOM   3078  HD3 PRO X 188      54.834  74.817   4.673  0.00  0.00            
ATOM   3079  CG  PRO X 188      52.724  75.045   4.318  0.00  0.00            
ATOM   3080  HG2 PRO X 188      52.022  74.897   3.488  0.00  0.00            
ATOM   3081  HG3 PRO X 188      52.970  76.099   4.494  0.00  0.00            
ATOM   3082  CB  PRO X 188      52.055  74.531   5.580  0.00  0.00            
ATOM   3083  HB2 PRO X 188      50.959  74.473   5.566  0.00  0.00            
ATOM   3084  HB3 PRO X 188      52.350  75.115   6.460  0.00  0.00            
ATOM   3085  CA  PRO X 188      52.575  73.043   5.699  0.00  0.00            
ATOM   3086  HA  PRO X 188      52.786  72.799   6.740  0.00  0.00            
ATOM   3087  C   PRO X 188      51.596  72.003   5.145  0.00  0.00            
ATOM   3088  O   PRO X 188      51.477  71.862   3.943  0.00  0.00            
ATOM   3089  N   ARG X 189      50.999  71.218   6.103  0.00  0.00            
ATOM   3090  H   ARG X 189      51.158  71.588   7.030  0.00  0.00            
ATOM   3091  CA  ARG X 189      49.800  70.342   5.762  0.00  0.00            
ATOM   3092  HA  ARG X 189      50.067  69.529   5.087  0.00  0.00            
ATOM   3093  CB  ARG X 189      49.270  69.586   7.041  0.00  0.00            
ATOM   3094  HB2 ARG X 189      49.207  70.191   7.945  0.00  0.00            
ATOM   3095  HB3 ARG X 189      48.248  69.210   6.984  0.00  0.00            
ATOM   3096  CG  ARG X 189      50.273  68.373   7.323  0.00  0.00            
ATOM   3097  HG2 ARG X 189      50.171  67.769   6.421  0.00  0.00            
ATOM   3098  HG3 ARG X 189      51.315  68.691   7.333  0.00  0.00            
ATOM   3099  CD  ARG X 189      49.877  67.526   8.578  0.00  0.00            
ATOM   3100  HD2 ARG X 189      48.816  67.370   8.384  0.00  0.00            
ATOM   3101  HD3 ARG X 189      50.376  66.564   8.698  0.00  0.00            
ATOM   3102  NE  ARG X 189      50.087  68.219   9.814  0.00  0.00            
ATOM   3103  HE  ARG X 189      49.896  69.208   9.888  0.00  0.00            
ATOM   3104  CZ  ARG X 189      50.236  67.595  10.994  0.00  0.00            
ATOM   3105  NH1 ARG X 189      50.377  66.340  11.252  0.00  0.00            
ATOM   3106 HH11 ARG X 189      50.256  65.635  10.539  0.00  0.00            
ATOM   3107 HH12 ARG X 189      50.200  65.988  12.182  0.00  0.00            
ATOM   3108  NH2 ARG X 189      50.275  68.327  12.007  0.00  0.00            
ATOM   3109 HH21 ARG X 189      50.191  69.324  11.868  0.00  0.00            
ATOM   3110 HH22 ARG X 189      50.323  67.959  12.946  0.00  0.00            
ATOM   3111  C   ARG X 189      48.645  71.217   5.256  0.00  0.00            
ATOM   3112  O   ARG X 189      48.402  72.355   5.743  0.00  0.00            
ATOM   3113  N   THR X 190      47.873  70.766   4.257  0.00  0.00            
ATOM   3114  H   THR X 190      48.094  69.833   3.940  0.00  0.00            
ATOM   3115  CA  THR X 190      46.721  71.582   3.786  0.00  0.00            
ATOM   3116  HA  THR X 190      46.989  72.639   3.781  0.00  0.00            
ATOM   3117  CB  THR X 190      46.269  70.967   2.404  0.00  0.00            
ATOM   3118  HB  THR X 190      45.294  71.393   2.171  0.00  0.00            
ATOM   3119  CG2 THR X 190      47.364  70.959   1.307  0.00  0.00            
ATOM   3120 HG21 THR X 190      47.698  71.958   1.002  0.00  0.00            
ATOM   3121 HG22 THR X 190      48.309  70.535   1.667  0.00  0.00            
ATOM   3122 HG23 THR X 190      47.143  70.364   0.412  0.00  0.00            
ATOM   3123  OG1 THR X 190      45.783  69.698   2.572  0.00  0.00            
ATOM   3124  HG1 THR X 190      46.498  69.052   2.439  0.00  0.00            
ATOM   3125  C   THR X 190      45.551  71.434   4.864  0.00  0.00            
ATOM   3126  O   THR X 190      45.189  70.382   5.376  0.00  0.00            
ATOM   3127  N   LYS X 191      44.806  72.564   5.127  0.00  0.00            
ATOM   3128  H   LYS X 191      45.085  73.424   4.676  0.00  0.00            
ATOM   3129  CA  LYS X 191      43.729  72.793   6.079  0.00  0.00            
ATOM   3130  HA  LYS X 191      43.617  73.869   6.208  0.00  0.00            
ATOM   3131  CB  LYS X 191      42.304  72.259   5.591  0.00  0.00            
ATOM   3132  HB2 LYS X 191      42.443  71.178   5.618  0.00  0.00            
ATOM   3133  HB3 LYS X 191      41.519  72.569   6.280  0.00  0.00            
ATOM   3134  CG  LYS X 191      42.018  72.667   4.189  0.00  0.00            
ATOM   3135  HG2 LYS X 191      41.927  73.751   4.243  0.00  0.00            
ATOM   3136  HG3 LYS X 191      42.817  72.553   3.457  0.00  0.00            
ATOM   3137  CD  LYS X 191      40.699  72.080   3.686  0.00  0.00            
ATOM   3138  HD2 LYS X 191      40.792  70.995   3.644  0.00  0.00            
ATOM   3139  HD3 LYS X 191      39.805  72.393   4.226  0.00  0.00            
ATOM   3140  CE  LYS X 191      40.488  72.553   2.217  0.00  0.00            
ATOM   3141  HE2 LYS X 191      39.438  72.318   2.044  0.00  0.00            
ATOM   3142  HE3 LYS X 191      40.472  73.643   2.218  0.00  0.00            
ATOM   3143  NZ  LYS X 191      41.425  71.949   1.262  0.00  0.00            
ATOM   3144  HZ1 LYS X 191      41.132  72.163   0.319  0.00  0.00            
ATOM   3145  HZ2 LYS X 191      42.360  72.321   1.344  0.00  0.00            
ATOM   3146  HZ3 LYS X 191      41.551  70.955   1.389  0.00  0.00            
ATOM   3147  C   LYS X 191      44.195  72.325   7.538  0.00  0.00            
ATOM   3148  O   LYS X 191      43.475  71.674   8.285  0.00  0.00            
ATOM   3149  N   GLU X 192      45.485  72.673   7.820  0.00  0.00            
ATOM   3150  H   GLU X 192      46.013  73.206   7.144  0.00  0.00            
ATOM   3151  CA  GLU X 192      46.152  72.363   9.029  0.00  0.00            
ATOM   3152  HA  GLU X 192      46.145  71.277   9.123  0.00  0.00            
ATOM   3153  CB  GLU X 192      47.662  72.760   9.010  0.00  0.00            
ATOM   3154  HB2 GLU X 192      48.199  72.151   8.282  0.00  0.00            
ATOM   3155  HB3 GLU X 192      47.753  73.762   8.591  0.00  0.00            
ATOM   3156  CG  GLU X 192      48.361  72.675  10.384  0.00  0.00            
ATOM   3157  HG2 GLU X 192      49.335  73.112  10.165  0.00  0.00            
ATOM   3158  HG3 GLU X 192      47.810  73.147  11.197  0.00  0.00            
ATOM   3159  CD  GLU X 192      48.506  71.215  10.774  0.00  0.00            
ATOM   3160  OE1 GLU X 192      47.465  70.567  11.123  0.00  0.00            
ATOM   3161  OE2 GLU X 192      49.669  70.702  10.688  0.00  0.00            
ATOM   3162  C   GLU X 192      45.455  72.829  10.394  0.00  0.00            
ATOM   3163  O   GLU X 192      45.133  74.021  10.505  0.00  0.00            
ATOM   3164  N   ARG X 193      45.207  71.973  11.377  0.00  0.00            
ATOM   3165  H   ARG X 193      45.819  71.173  11.291  0.00  0.00            
ATOM   3166  CA  ARG X 193      44.506  72.207  12.590  0.00  0.00            
ATOM   3167  HA  ARG X 193      44.115  73.223  12.656  0.00  0.00            
ATOM   3168  CB  ARG X 193      43.255  71.269  12.705  0.00  0.00            
ATOM   3169  HB2 ARG X 193      42.769  71.396  11.737  0.00  0.00            
ATOM   3170  HB3 ARG X 193      43.596  70.253  12.901  0.00  0.00            
ATOM   3171  CG  ARG X 193      42.245  71.791  13.770  0.00  0.00            
ATOM   3172  HG2 ARG X 193      42.555  71.418  14.746  0.00  0.00            
ATOM   3173  HG3 ARG X 193      42.402  72.868  13.832  0.00  0.00            
ATOM   3174  CD  ARG X 193      40.846  71.434  13.387  0.00  0.00            
ATOM   3175  HD2 ARG X 193      40.724  71.857  12.390  0.00  0.00            
ATOM   3176  HD3 ARG X 193      40.683  70.363  13.270  0.00  0.00            
ATOM   3177  NE  ARG X 193      39.970  72.050  14.376  0.00  0.00            
ATOM   3178  HE  ARG X 193      40.096  73.047  14.475  0.00  0.00            
ATOM   3179  CZ  ARG X 193      39.172  71.466  15.276  0.00  0.00            
ATOM   3180  NH1 ARG X 193      38.800  70.230  15.098  0.00  0.00            
ATOM   3181 HH11 ARG X 193      39.060  69.887  14.184  0.00  0.00            
ATOM   3182 HH12 ARG X 193      38.341  69.640  15.777  0.00  0.00            
ATOM   3183  NH2 ARG X 193      38.746  72.165  16.288  0.00  0.00            
ATOM   3184 HH21 ARG X 193      39.319  72.958  16.539  0.00  0.00            
ATOM   3185 HH22 ARG X 193      38.050  71.765  16.902  0.00  0.00            
ATOM   3186  C   ARG X 193      45.324  72.079  13.793  0.00  0.00            
ATOM   3187  O   ARG X 193      45.022  72.590  14.827  0.00  0.00            
ATOM   3188  N   SER X 194      46.489  71.404  13.736  0.00  0.00            
ATOM   3189  H   SER X 194      46.721  71.061  12.815  0.00  0.00            
ATOM   3190  CA  SER X 194      47.610  71.472  14.745  0.00  0.00            
ATOM   3191  HA  SER X 194      47.317  70.933  15.646  0.00  0.00            
ATOM   3192  CB  SER X 194      48.641  70.541  14.107  0.00  0.00            
ATOM   3193  HB2 SER X 194      48.152  69.661  13.689  0.00  0.00            
ATOM   3194  HB3 SER X 194      49.278  71.052  13.385  0.00  0.00            
ATOM   3195  OG  SER X 194      49.562  70.126  15.040  0.00  0.00            
ATOM   3196  HG  SER X 194      50.255  70.792  15.191  0.00  0.00            
ATOM   3197  C   SER X 194      48.097  72.852  14.920  0.00  0.00            
ATOM   3198  O   SER X 194      48.279  73.558  13.893  0.00  0.00            
ATOM   3199  N   THR X 195      48.727  73.232  16.093  0.00  0.00            
ATOM   3200  H   THR X 195      48.488  72.560  16.808  0.00  0.00            
ATOM   3201  CA  THR X 195      49.459  74.462  16.347  0.00  0.00            
ATOM   3202  HA  THR X 195      50.170  74.636  15.539  0.00  0.00            
ATOM   3203  CB  THR X 195      48.502  75.647  16.348  0.00  0.00            
ATOM   3204  HB  THR X 195      48.082  75.909  15.377  0.00  0.00            
ATOM   3205  CG2 THR X 195      47.368  75.575  17.335  0.00  0.00            
ATOM   3206 HG21 THR X 195      46.823  74.639  17.164  0.00  0.00            
ATOM   3207 HG22 THR X 195      47.773  75.717  18.345  0.00  0.00            
ATOM   3208 HG23 THR X 195      46.580  76.333  17.251  0.00  0.00            
ATOM   3209  OG1 THR X 195      49.204  76.765  16.870  0.00  0.00            
ATOM   3210  HG1 THR X 195      49.856  77.071  16.216  0.00  0.00            
ATOM   3211  C   THR X 195      50.238  74.355  17.734  0.00  0.00            
ATOM   3212  O   THR X 195      49.742  73.749  18.688  0.00  0.00            
ATOM   3213  N   VAL X 196      51.336  75.060  17.841  0.00  0.00            
ATOM   3214  H   VAL X 196      51.521  75.493  16.948  0.00  0.00            
ATOM   3215  CA  VAL X 196      52.046  75.374  19.054  0.00  0.00            
ATOM   3216  HA  VAL X 196      52.235  74.526  19.713  0.00  0.00            
ATOM   3217  CB  VAL X 196      53.452  75.948  18.814  0.00  0.00            
ATOM   3218  HB  VAL X 196      53.833  75.913  19.835  0.00  0.00            
ATOM   3219  CG1 VAL X 196      54.274  75.020  17.886  0.00  0.00            
ATOM   3220 HG11 VAL X 196      54.062  75.210  16.827  0.00  0.00            
ATOM   3221 HG12 VAL X 196      55.290  75.329  18.160  0.00  0.00            
ATOM   3222 HG13 VAL X 196      54.234  73.948  18.115  0.00  0.00            
ATOM   3223  CG2 VAL X 196      53.394  77.340  18.272  0.00  0.00            
ATOM   3224 HG21 VAL X 196      52.962  77.362  17.264  0.00  0.00            
ATOM   3225 HG22 VAL X 196      52.941  78.074  18.950  0.00  0.00            
ATOM   3226 HG23 VAL X 196      54.362  77.854  18.278  0.00  0.00            
ATOM   3227  C   VAL X 196      51.291  76.248  20.057  0.00  0.00            
ATOM   3228  O   VAL X 196      51.608  76.152  21.247  0.00  0.00            
ATOM   3229  N   SER X 197      50.407  77.190  19.572  0.00  0.00            
ATOM   3230  H   SER X 197      50.425  77.294  18.567  0.00  0.00            
ATOM   3231  CA  SER X 197      49.858  78.270  20.381  0.00  0.00            
ATOM   3232  HA  SER X 197      50.707  78.719  20.897  0.00  0.00            
ATOM   3233  CB  SER X 197      49.131  79.243  19.457  0.00  0.00            
ATOM   3234  HB2 SER X 197      48.689  80.078  20.001  0.00  0.00            
ATOM   3235  HB3 SER X 197      49.799  79.615  18.680  0.00  0.00            
ATOM   3236  OG  SER X 197      48.055  78.644  18.752  0.00  0.00            
ATOM   3237  HG  SER X 197      48.310  77.745  18.482  0.00  0.00            
ATOM   3238  C   SER X 197      48.952  77.796  21.484  0.00  0.00            
ATOM   3239  O   SER X 197      48.248  76.793  21.389  0.00  0.00            
ATOM   3240  N   LEU X 198      48.846  78.542  22.586  0.00  0.00            
ATOM   3241  H   LEU X 198      49.501  79.280  22.802  0.00  0.00            
ATOM   3242  CA  LEU X 198      48.066  78.098  23.802  0.00  0.00            
ATOM   3243  HA  LEU X 198      47.792  77.045  23.731  0.00  0.00            
ATOM   3244  CB  LEU X 198      48.980  78.248  25.087  0.00  0.00            
ATOM   3245  HB2 LEU X 198      49.245  79.281  25.315  0.00  0.00            
ATOM   3246  HB3 LEU X 198      48.346  77.952  25.923  0.00  0.00            
ATOM   3247  CG  LEU X 198      50.356  77.482  25.134  0.00  0.00            
ATOM   3248  HG  LEU X 198      51.001  77.934  24.381  0.00  0.00            
ATOM   3249  CD1 LEU X 198      50.930  77.601  26.507  0.00  0.00            
ATOM   3250 HD11 LEU X 198      51.730  76.856  26.592  0.00  0.00            
ATOM   3251 HD12 LEU X 198      51.318  78.612  26.681  0.00  0.00            
ATOM   3252 HD13 LEU X 198      50.226  77.274  27.282  0.00  0.00            
ATOM   3253  CD2 LEU X 198      50.246  76.033  24.781  0.00  0.00            
ATOM   3254 HD21 LEU X 198      49.811  75.875  23.787  0.00  0.00            
ATOM   3255 HD22 LEU X 198      51.195  75.486  24.844  0.00  0.00            
ATOM   3256 HD23 LEU X 198      49.537  75.627  25.513  0.00  0.00            
ATOM   3257  C   LEU X 198      46.817  78.973  23.986  0.00  0.00            
ATOM   3258  O   LEU X 198      46.851  80.076  23.445  0.00  0.00            
ATOM   3259  N   PRO X 199      45.777  78.523  24.710  0.00  0.00            
ATOM   3260  CD  PRO X 199      45.552  77.202  25.099  0.00  0.00            
ATOM   3261  HD2 PRO X 199      46.364  76.654  25.593  0.00  0.00            
ATOM   3262  HD3 PRO X 199      45.137  76.598  24.282  0.00  0.00            
ATOM   3263  CG  PRO X 199      44.442  77.306  26.199  0.00  0.00            
ATOM   3264  HG2 PRO X 199      44.850  77.439  27.209  0.00  0.00            
ATOM   3265  HG3 PRO X 199      43.753  76.458  26.104  0.00  0.00            
ATOM   3266  CB  PRO X 199      43.679  78.584  25.816  0.00  0.00            
ATOM   3267  HB2 PRO X 199      43.203  79.029  26.699  0.00  0.00            
ATOM   3268  HB3 PRO X 199      43.012  78.317  24.987  0.00  0.00            
ATOM   3269  CA  PRO X 199      44.789  79.502  25.261  0.00  0.00            
ATOM   3270  HA  PRO X 199      44.352  80.123  24.479  0.00  0.00            
ATOM   3271  C   PRO X 199      45.455  80.487  26.203  0.00  0.00            
ATOM   3272  O   PRO X 199      46.578  80.156  26.674  0.00  0.00            
ATOM   3273  N   ALA X 200      44.726  81.616  26.338  0.00  0.00            
ATOM   3274  H   ALA X 200      43.841  81.690  25.858  0.00  0.00            
ATOM   3275  CA  ALA X 200      45.132  82.727  27.135  0.00  0.00            
ATOM   3276  HA  ALA X 200      46.213  82.787  27.010  0.00  0.00            
ATOM   3277  CB  ALA X 200      44.453  83.961  26.630  0.00  0.00            
ATOM   3278  HB1 ALA X 200      44.834  84.895  27.062  0.00  0.00            
ATOM   3279  HB2 ALA X 200      44.463  84.043  25.536  0.00  0.00            
ATOM   3280  HB3 ALA X 200      43.412  83.944  26.974  0.00  0.00            
ATOM   3281  C   ALA X 200      44.956  82.553  28.643  0.00  0.00            
ATOM   3282  O   ALA X 200      44.897  83.470  29.388  0.00  0.00            
ATOM   3283  N   HIE X 201      44.802  81.351  29.179  0.00  0.00            
ATOM   3284  H   HIE X 201      44.921  80.538  28.593  0.00  0.00            
ATOM   3285  CA  HIE X 201      44.582  80.941  30.571  0.00  0.00            
ATOM   3286  HA  HIE X 201      45.143  81.576  31.256  0.00  0.00            
ATOM   3287  CB  HIE X 201      43.074  81.208  30.873  0.00  0.00            
ATOM   3288  HB2 HIE X 201      42.872  82.279  30.752  0.00  0.00            
ATOM   3289  HB3 HIE X 201      42.610  80.689  30.025  0.00  0.00            
ATOM   3290  CG  HIE X 201      42.656  80.814  32.239  0.00  0.00            
ATOM   3291  ND1 HIE X 201      43.228  81.079  33.455  0.00  0.00            
ATOM   3292  CE1 HIE X 201      42.430  80.543  34.415  0.00  0.00            
ATOM   3293  HE1 HIE X 201      42.568  80.724  35.471  0.00  0.00            
ATOM   3294  NE2 HIE X 201      41.361  79.960  33.882  0.00  0.00            
ATOM   3295  HE2 HIE X 201      40.588  79.647  34.450  0.00  0.00            
ATOM   3296  CD2 HIE X 201      41.472  80.096  32.491  0.00  0.00            
ATOM   3297  HD2 HIE X 201      40.707  79.879  31.761  0.00  0.00            
ATOM   3298  C   HIE X 201      44.763  79.396  30.779  0.00  0.00            
ATOM   3299  O   HIE X 201      44.590  78.596  29.876  0.00  0.00            
ATOM   3300  N   ARG X 202      45.354  79.065  31.937  0.00  0.00            
ATOM   3301  H   ARG X 202      45.583  79.900  32.457  0.00  0.00            
ATOM   3302  CA  ARG X 202      45.876  77.655  32.116  0.00  0.00            
ATOM   3303  HA  ARG X 202      46.547  77.473  31.276  0.00  0.00            
ATOM   3304  CB  ARG X 202      46.818  77.646  33.376  0.00  0.00            
ATOM   3305  HB2 ARG X 202      46.367  78.200  34.198  0.00  0.00            
ATOM   3306  HB3 ARG X 202      46.849  76.605  33.699  0.00  0.00            
ATOM   3307  CG  ARG X 202      48.221  78.052  33.106  0.00  0.00            
ATOM   3308  HG2 ARG X 202      48.167  79.106  32.833  0.00  0.00            
ATOM   3309  HG3 ARG X 202      48.715  78.021  34.077  0.00  0.00            
ATOM   3310  CD  ARG X 202      49.050  77.383  31.937  0.00  0.00            
ATOM   3311  HD2 ARG X 202      49.025  76.325  32.199  0.00  0.00            
ATOM   3312  HD3 ARG X 202      48.611  77.583  30.960  0.00  0.00            
ATOM   3313  NE  ARG X 202      50.372  77.961  31.997  0.00  0.00            
ATOM   3314  HE  ARG X 202      51.107  77.614  32.597  0.00  0.00            
ATOM   3315  CZ  ARG X 202      50.839  79.006  31.262  0.00  0.00            
ATOM   3316  NH1 ARG X 202      50.055  79.773  30.549  0.00  0.00            
ATOM   3317 HH11 ARG X 202      49.086  79.613  30.316  0.00  0.00            
ATOM   3318 HH12 ARG X 202      50.511  80.505  30.023  0.00  0.00            
ATOM   3319  NH2 ARG X 202      52.142  79.227  31.347  0.00  0.00            
ATOM   3320 HH21 ARG X 202      52.718  78.424  31.557  0.00  0.00            
ATOM   3321 HH22 ARG X 202      52.508  79.942  30.736  0.00  0.00            
ATOM   3322  C   ARG X 202      44.748  76.660  32.238  0.00  0.00            
ATOM   3323  O   ARG X 202      43.741  76.848  32.872  0.00  0.00            
ATOM   3324  N   HIE X 203      45.067  75.507  31.609  0.00  0.00            
ATOM   3325  H   HIE X 203      45.973  75.563  31.167  0.00  0.00            
ATOM   3326  CA  HIE X 203      44.471  74.182  31.781  0.00  0.00            
ATOM   3327  HA  HIE X 203      43.391  74.331  31.789  0.00  0.00            
ATOM   3328  CB  HIE X 203      45.032  73.361  30.693  0.00  0.00            
ATOM   3329  HB2 HIE X 203      46.127  73.365  30.753  0.00  0.00            
ATOM   3330  HB3 HIE X 203      44.662  72.332  30.778  0.00  0.00            
ATOM   3331  CG  HIE X 203      44.528  73.700  29.345  0.00  0.00            
ATOM   3332  ND1 HIE X 203      45.422  74.121  28.379  0.00  0.00            
ATOM   3333  CE1 HIE X 203      44.740  74.129  27.245  0.00  0.00            
ATOM   3334  HE1 HIE X 203      45.125  74.452  26.289  0.00  0.00            
ATOM   3335  NE2 HIE X 203      43.512  73.602  27.416  0.00  0.00            
ATOM   3336  HE2 HIE X 203      42.834  73.398  26.696  0.00  0.00            
ATOM   3337  CD2 HIE X 203      43.334  73.286  28.775  0.00  0.00            
ATOM   3338  HD2 HIE X 203      42.424  72.847  29.157  0.00  0.00            
ATOM   3339  C   HIE X 203      44.749  73.596  33.216  0.00  0.00            
ATOM   3340  O   HIE X 203      45.823  73.779  33.793  0.00  0.00            
ATOM   3341  N   PRO X 204      43.759  72.845  33.786  0.00  0.00            
ATOM   3342  CD  PRO X 204      42.389  72.513  33.284  0.00  0.00            
ATOM   3343  HD2 PRO X 204      42.461  72.000  32.317  0.00  0.00            
ATOM   3344  HD3 PRO X 204      41.642  73.307  33.162  0.00  0.00            
ATOM   3345  CG  PRO X 204      41.854  71.473  34.305  0.00  0.00            
ATOM   3346  HG2 PRO X 204      42.291  70.482  34.131  0.00  0.00            
ATOM   3347  HG3 PRO X 204      40.773  71.289  34.307  0.00  0.00            
ATOM   3348  CB  PRO X 204      42.471  72.020  35.590  0.00  0.00            
ATOM   3349  HB2 PRO X 204      42.491  71.198  36.315  0.00  0.00            
ATOM   3350  HB3 PRO X 204      41.968  72.898  36.014  0.00  0.00            
ATOM   3351  CA  PRO X 204      43.882  72.387  35.176  0.00  0.00            
ATOM   3352  HA  PRO X 204      44.261  73.126  35.882  0.00  0.00            
ATOM   3353  C   PRO X 204      44.856  71.158  35.243  0.00  0.00            
ATOM   3354  O   PRO X 204      45.201  70.544  34.273  0.00  0.00            
ATOM   3355  N   GLU X 205      45.393  70.990  36.431  0.00  0.00            
ATOM   3356  H   GLU X 205      45.149  71.671  37.136  0.00  0.00            
ATOM   3357  CA  GLU X 205      46.242  69.802  36.806  0.00  0.00            
ATOM   3358  HA  GLU X 205      47.036  69.828  36.059  0.00  0.00            
ATOM   3359  CB  GLU X 205      46.986  70.183  38.074  0.00  0.00            
ATOM   3360  HB2 GLU X 205      47.511  71.112  37.852  0.00  0.00            
ATOM   3361  HB3 GLU X 205      46.324  70.246  38.938  0.00  0.00            
ATOM   3362  CG  GLU X 205      47.926  69.062  38.597  0.00  0.00            
ATOM   3363  HG2 GLU X 205      48.500  69.513  39.405  0.00  0.00            
ATOM   3364  HG3 GLU X 205      47.356  68.266  39.078  0.00  0.00            
ATOM   3365  CD  GLU X 205      48.963  68.475  37.624  0.00  0.00            
ATOM   3366  OE1 GLU X 205      49.456  69.179  36.721  0.00  0.00            
ATOM   3367  OE2 GLU X 205      49.155  67.241  37.741  0.00  0.00            
ATOM   3368  C   GLU X 205      45.616  68.407  36.842  0.00  0.00            
ATOM   3369  O   GLU X 205      46.059  67.563  36.016  0.00  0.00            
ATOM   3370  N   PRO X 206      44.495  68.217  37.566  0.00  0.00            
ATOM   3371  CD  PRO X 206      43.952  69.028  38.616  0.00  0.00            
ATOM   3372  HD2 PRO X 206      43.839  70.103  38.429  0.00  0.00            
ATOM   3373  HD3 PRO X 206      44.595  68.883  39.493  0.00  0.00            
ATOM   3374  CG  PRO X 206      42.516  68.455  38.937  0.00  0.00            
ATOM   3375  HG2 PRO X 206      41.742  68.985  38.368  0.00  0.00            
ATOM   3376  HG3 PRO X 206      42.328  68.550  40.013  0.00  0.00            
ATOM   3377  CB  PRO X 206      42.642  66.982  38.601  0.00  0.00            
ATOM   3378  HB2 PRO X 206      41.739  66.627  38.090  0.00  0.00            
ATOM   3379  HB3 PRO X 206      42.827  66.370  39.492  0.00  0.00            
ATOM   3380  CA  PRO X 206      43.766  66.897  37.468  0.00  0.00            
ATOM   3381  HA  PRO X 206      44.554  66.196  37.743  0.00  0.00            
ATOM   3382  C   PRO X 206      43.084  66.608  36.078  0.00  0.00            
ATOM   3383  O   PRO X 206      42.433  67.465  35.474  0.00  0.00            
ATOM   3384  N   PRO X 207      43.215  65.436  35.552  0.00  0.00            
ATOM   3385  CD  PRO X 207      43.753  64.277  36.273  0.00  0.00            
ATOM   3386  HD2 PRO X 207      43.425  64.128  37.309  0.00  0.00            
ATOM   3387  HD3 PRO X 207      44.845  64.377  36.237  0.00  0.00            
ATOM   3388  CG  PRO X 207      43.400  63.070  35.473  0.00  0.00            
ATOM   3389  HG2 PRO X 207      42.436  62.782  35.910  0.00  0.00            
ATOM   3390  HG3 PRO X 207      44.188  62.314  35.580  0.00  0.00            
ATOM   3391  CB  PRO X 207      43.277  63.660  34.049  0.00  0.00            
ATOM   3392  HB2 PRO X 207      42.771  62.950  33.384  0.00  0.00            
ATOM   3393  HB3 PRO X 207      44.291  63.763  33.642  0.00  0.00            
ATOM   3394  CA  PRO X 207      42.607  64.989  34.262  0.00  0.00            
ATOM   3395  HA  PRO X 207      42.893  65.651  33.445  0.00  0.00            
ATOM   3396  C   PRO X 207      41.093  64.815  34.385  0.00  0.00            
ATOM   3397  O   PRO X 207      40.533  64.942  35.436  0.00  0.00            
ATOM   3398  N   LYS X 208      40.431  64.610  33.232  0.00  0.00            
ATOM   3399  H   LYS X 208      40.903  64.701  32.344  0.00  0.00            
ATOM   3400  CA  LYS X 208      38.923  64.551  33.137  0.00  0.00            
ATOM   3401  HA  LYS X 208      38.563  65.092  34.012  0.00  0.00            
ATOM   3402  CB  LYS X 208      38.599  65.297  31.829  0.00  0.00            
ATOM   3403  HB2 LYS X 208      39.218  64.842  31.056  0.00  0.00            
ATOM   3404  HB3 LYS X 208      37.545  65.220  31.563  0.00  0.00            
ATOM   3405  CG  LYS X 208      39.042  66.739  31.948  0.00  0.00            
ATOM   3406  HG2 LYS X 208      38.730  67.155  32.906  0.00  0.00            
ATOM   3407  HG3 LYS X 208      40.122  66.696  31.808  0.00  0.00            
ATOM   3408  CD  LYS X 208      38.235  67.500  30.843  0.00  0.00            
ATOM   3409  HD2 LYS X 208      38.366  66.981  29.894  0.00  0.00            
ATOM   3410  HD3 LYS X 208      37.179  67.598  31.092  0.00  0.00            
ATOM   3411  CE  LYS X 208      38.852  68.942  30.891  0.00  0.00            
ATOM   3412  HE2 LYS X 208      39.929  68.874  30.740  0.00  0.00            
ATOM   3413  HE3 LYS X 208      38.356  69.484  30.086  0.00  0.00            
ATOM   3414  NZ  LYS X 208      38.608  69.650  32.178  0.00  0.00            
ATOM   3415  HZ1 LYS X 208      39.081  69.209  32.953  0.00  0.00            
ATOM   3416  HZ2 LYS X 208      39.005  70.576  32.103  0.00  0.00            
ATOM   3417  HZ3 LYS X 208      37.659  69.698  32.519  0.00  0.00            
ATOM   3418  C   LYS X 208      38.234  63.148  33.253  0.00  0.00            
ATOM   3419  O   LYS X 208      38.791  62.111  32.850  0.00  0.00            
ATOM   3420  N   CYS X 209      36.907  63.131  33.553  0.00  0.00            
ATOM   3421  H   CYS X 209      36.516  64.038  33.763  0.00  0.00            
ATOM   3422  CA  CYS X 209      35.906  62.135  33.323  0.00  0.00            
ATOM   3423  HA  CYS X 209      35.167  62.353  34.094  0.00  0.00            
ATOM   3424  CB  CYS X 209      35.214  62.293  31.954  0.00  0.00            
ATOM   3425  HB2 CYS X 209      34.627  61.377  31.895  0.00  0.00            
ATOM   3426  HB3 CYS X 209      34.432  63.041  31.823  0.00  0.00            
ATOM   3427  SG  CYS X 209      36.248  62.312  30.456  0.00  0.00            
ATOM   3428  HG  CYS X 209      36.378  63.626  30.253  0.00  0.00            
ATOM   3429  C   CYS X 209      36.279  60.703  33.668  0.00  0.00            
ATOM   3430  O   CYS X 209      36.026  60.212  34.773  0.00  0.00            
ATOM   3431  N   LYS X 210      36.864  60.024  32.711  0.00  0.00            
ATOM   3432  H   LYS X 210      36.964  60.412  31.783  0.00  0.00            
ATOM   3433  CA  LYS X 210      37.452  58.644  32.884  0.00  0.00            
ATOM   3434  HA  LYS X 210      36.579  58.043  33.139  0.00  0.00            
ATOM   3435  CB  LYS X 210      37.970  58.098  31.512  0.00  0.00            
ATOM   3436  HB2 LYS X 210      38.023  57.021  31.669  0.00  0.00            
ATOM   3437  HB3 LYS X 210      37.274  58.383  30.723  0.00  0.00            
ATOM   3438  CG  LYS X 210      39.426  58.629  31.169  0.00  0.00            
ATOM   3439  HG2 LYS X 210      39.538  59.661  31.499  0.00  0.00            
ATOM   3440  HG3 LYS X 210      40.095  57.987  31.744  0.00  0.00            
ATOM   3441  CD  LYS X 210      39.739  58.431  29.662  0.00  0.00            
ATOM   3442  HD2 LYS X 210      39.547  57.396  29.383  0.00  0.00            
ATOM   3443  HD3 LYS X 210      39.025  59.064  29.135  0.00  0.00            
ATOM   3444  CE  LYS X 210      41.216  58.736  29.251  0.00  0.00            
ATOM   3445  HE2 LYS X 210      41.488  59.754  29.529  0.00  0.00            
ATOM   3446  HE3 LYS X 210      41.855  58.015  29.760  0.00  0.00            
ATOM   3447  NZ  LYS X 210      41.277  58.590  27.811  0.00  0.00            
ATOM   3448  HZ1 LYS X 210      42.214  58.725  27.460  0.00  0.00            
ATOM   3449  HZ2 LYS X 210      41.181  57.613  27.575  0.00  0.00            
ATOM   3450  HZ3 LYS X 210      40.640  59.139  27.253  0.00  0.00            
ATOM   3451  C   LYS X 210      38.399  58.482  34.095  0.00  0.00            
ATOM   3452  O   LYS X 210      38.758  57.347  34.411  0.00  0.00            
ATOM   3453  N   ASP X 211      38.982  59.566  34.623  0.00  0.00            
ATOM   3454  H   ASP X 211      38.842  60.388  34.052  0.00  0.00            
ATOM   3455  CA  ASP X 211      39.911  59.700  35.747  0.00  0.00            
ATOM   3456  HA  ASP X 211      39.943  58.754  36.288  0.00  0.00            
ATOM   3457  CB  ASP X 211      41.377  59.960  35.278  0.00  0.00            
ATOM   3458  HB2 ASP X 211      41.481  60.914  34.762  0.00  0.00            
ATOM   3459  HB3 ASP X 211      42.062  60.163  36.101  0.00  0.00            
ATOM   3460  CG  ASP X 211      41.985  58.717  34.600  0.00  0.00            
ATOM   3461  OD1 ASP X 211      42.708  58.819  33.562  0.00  0.00            
ATOM   3462  OD2 ASP X 211      41.789  57.657  35.188  0.00  0.00            
ATOM   3463  C   ASP X 211      39.483  60.859  36.669  0.00  0.00            
ATOM   3464  O   ASP X 211      38.697  61.722  36.339  0.00  0.00            
ATOM   3465  N   PHE X 212      40.010  60.818  37.883  0.00  0.00            
ATOM   3466  H   PHE X 212      40.705  60.106  38.055  0.00  0.00            
ATOM   3467  CA  PHE X 212      39.647  61.680  39.063  0.00  0.00            
ATOM   3468  HA  PHE X 212      40.220  61.417  39.953  0.00  0.00            
ATOM   3469  CB  PHE X 212      40.196  63.052  38.798  0.00  0.00            
ATOM   3470  HB2 PHE X 212      41.276  63.125  38.625  0.00  0.00            
ATOM   3471  HB3 PHE X 212      39.780  63.549  37.912  0.00  0.00            
ATOM   3472  CG  PHE X 212      40.055  63.925  39.998  0.00  0.00            
ATOM   3473  CD1 PHE X 212      39.151  64.990  39.884  0.00  0.00            
ATOM   3474  HD1 PHE X 212      38.518  65.151  39.023  0.00  0.00            
ATOM   3475  CE1 PHE X 212      39.099  66.044  40.802  0.00  0.00            
ATOM   3476  HE1 PHE X 212      38.351  66.800  40.612  0.00  0.00            
ATOM   3477  CZ  PHE X 212      39.940  65.947  41.941  0.00  0.00            
ATOM   3478  HZ  PHE X 212      39.745  66.668  42.721  0.00  0.00            
ATOM   3479  CE2 PHE X 212      40.792  64.811  42.089  0.00  0.00            
ATOM   3480  HE2 PHE X 212      41.324  64.554  42.993  0.00  0.00            
ATOM   3481  CD2 PHE X 212      40.874  63.839  41.101  0.00  0.00            
ATOM   3482  HD2 PHE X 212      41.566  63.015  41.195  0.00  0.00            
ATOM   3483  C   PHE X 212      38.190  61.642  39.553  0.00  0.00            
ATOM   3484  O   PHE X 212      37.956  61.369  40.730  0.00  0.00            
ATOM   3485  N   VAL X 213      37.261  61.834  38.675  0.00  0.00            
ATOM   3486  H   VAL X 213      37.544  61.913  37.708  0.00  0.00            
ATOM   3487  CA  VAL X 213      35.822  61.575  38.906  0.00  0.00            
ATOM   3488  HA  VAL X 213      35.595  62.363  39.625  0.00  0.00            
ATOM   3489  CB  VAL X 213      34.948  62.047  37.717  0.00  0.00            
ATOM   3490  HB  VAL X 213      35.114  61.388  36.865  0.00  0.00            
ATOM   3491  CG1 VAL X 213      33.483  61.920  38.041  0.00  0.00            
ATOM   3492 HG11 VAL X 213      32.822  62.333  37.269  0.00  0.00            
ATOM   3493 HG12 VAL X 213      33.289  60.866  38.272  0.00  0.00            
ATOM   3494 HG13 VAL X 213      33.248  62.518  38.930  0.00  0.00            
ATOM   3495  CG2 VAL X 213      35.264  63.431  37.346  0.00  0.00            
ATOM   3496 HG21 VAL X 213      34.639  63.700  36.486  0.00  0.00            
ATOM   3497 HG22 VAL X 213      34.972  64.176  38.096  0.00  0.00            
ATOM   3498 HG23 VAL X 213      36.300  63.525  36.996  0.00  0.00            
ATOM   3499  C   VAL X 213      35.492  60.171  39.419  0.00  0.00            
ATOM   3500  O   VAL X 213      34.659  60.042  40.311  0.00  0.00            
ATOM   3501  N   PRO X 214      35.982  59.051  38.829  0.00  0.00            
ATOM   3502  CD  PRO X 214      36.808  58.979  37.654  0.00  0.00            
ATOM   3503  HD2 PRO X 214      37.814  58.575  37.827  0.00  0.00            
ATOM   3504  HD3 PRO X 214      36.862  59.908  37.074  0.00  0.00            
ATOM   3505  CG  PRO X 214      36.069  57.846  36.949  0.00  0.00            
ATOM   3506  HG2 PRO X 214      36.721  57.354  36.217  0.00  0.00            
ATOM   3507  HG3 PRO X 214      35.205  58.198  36.373  0.00  0.00            
ATOM   3508  CB  PRO X 214      35.731  56.779  38.046  0.00  0.00            
ATOM   3509  HB2 PRO X 214      36.634  56.177  38.209  0.00  0.00            
ATOM   3510  HB3 PRO X 214      34.854  56.242  37.666  0.00  0.00            
ATOM   3511  CA  PRO X 214      35.509  57.705  39.285  0.00  0.00            
ATOM   3512  HA  PRO X 214      34.436  57.789  39.461  0.00  0.00            
ATOM   3513  C   PRO X 214      36.276  57.216  40.530  0.00  0.00            
ATOM   3514  O   PRO X 214      37.545  57.133  40.520  0.00  0.00            
ATOM   3515  N   PHE X 215      35.510  56.868  41.635  0.00  0.00            
ATOM   3516  H   PHE X 215      34.523  56.998  41.460  0.00  0.00            
ATOM   3517  CA  PHE X 215      36.016  56.340  42.880  0.00  0.00            
ATOM   3518  HA  PHE X 215      36.686  57.031  43.393  0.00  0.00            
ATOM   3519  CB  PHE X 215      34.820  56.103  43.830  0.00  0.00            
ATOM   3520  HB2 PHE X 215      34.481  55.095  43.561  0.00  0.00            
ATOM   3521  HB3 PHE X 215      35.123  56.170  44.882  0.00  0.00            
ATOM   3522  CG  PHE X 215      33.672  57.091  43.820  0.00  0.00            
ATOM   3523  CD1 PHE X 215      32.374  56.636  43.917  0.00  0.00            
ATOM   3524  HD1 PHE X 215      32.173  55.578  44.000  0.00  0.00            
ATOM   3525  CE1 PHE X 215      31.288  57.494  43.982  0.00  0.00            
ATOM   3526  HE1 PHE X 215      30.300  57.124  44.212  0.00  0.00            
ATOM   3527  CZ  PHE X 215      31.550  58.846  44.141  0.00  0.00            
ATOM   3528  HZ  PHE X 215      30.769  59.567  44.332  0.00  0.00            
ATOM   3529  CE2 PHE X 215      32.875  59.413  43.995  0.00  0.00            
ATOM   3530  HE2 PHE X 215      33.086  60.470  44.052  0.00  0.00            
ATOM   3531  CD2 PHE X 215      33.895  58.544  43.694  0.00  0.00            
ATOM   3532  HD2 PHE X 215      34.901  58.927  43.604  0.00  0.00            
ATOM   3533  C   PHE X 215      36.941  55.077  42.710  0.00  0.00            
ATOM   3534  O   PHE X 215      36.642  54.099  41.999  0.00  0.00            
ATOM   3535  N   GLY X 216      37.985  54.987  43.487  0.00  0.00            
ATOM   3536  H   GLY X 216      38.180  55.714  44.160  0.00  0.00            
ATOM   3537  CA  GLY X 216      38.864  53.803  43.628  0.00  0.00            
ATOM   3538  HA2 GLY X 216      39.624  54.067  44.363  0.00  0.00            
ATOM   3539  HA3 GLY X 216      38.287  52.967  44.024  0.00  0.00            
ATOM   3540  C   GLY X 216      39.638  53.381  42.396  0.00  0.00            
ATOM   3541  O   GLY X 216      40.392  52.425  42.487  0.00  0.00            
ATOM   3542  N   LYS X 217      39.482  54.042  41.265  0.00  0.00            
ATOM   3543  H   LYS X 217      38.592  54.519  41.219  0.00  0.00            
ATOM   3544  CA  LYS X 217      40.199  53.681  39.958  0.00  0.00            
ATOM   3545  HA  LYS X 217      40.164  52.671  39.549  0.00  0.00            
ATOM   3546  CB  LYS X 217      39.440  54.399  38.791  0.00  0.00            
ATOM   3547  HB2 LYS X 217      38.395  54.088  38.794  0.00  0.00            
ATOM   3548  HB3 LYS X 217      39.524  55.473  38.951  0.00  0.00            
ATOM   3549  CG  LYS X 217      39.974  53.911  37.450  0.00  0.00            
ATOM   3550  HG2 LYS X 217      41.022  54.203  37.385  0.00  0.00            
ATOM   3551  HG3 LYS X 217      39.851  52.828  37.470  0.00  0.00            
ATOM   3552  CD  LYS X 217      39.080  54.630  36.389  0.00  0.00            
ATOM   3553  HD2 LYS X 217      38.065  54.274  36.565  0.00  0.00            
ATOM   3554  HD3 LYS X 217      39.095  55.719  36.400  0.00  0.00            
ATOM   3555  CE  LYS X 217      39.593  54.330  34.918  0.00  0.00            
ATOM   3556  HE2 LYS X 217      39.890  53.281  34.918  0.00  0.00            
ATOM   3557  HE3 LYS X 217      38.860  54.455  34.121  0.00  0.00            
ATOM   3558  NZ  LYS X 217      40.710  55.199  34.704  0.00  0.00            
ATOM   3559  HZ1 LYS X 217      40.464  56.165  34.865  0.00  0.00            
ATOM   3560  HZ2 LYS X 217      41.414  54.856  35.341  0.00  0.00            
ATOM   3561  HZ3 LYS X 217      41.075  55.176  33.762  0.00  0.00            
ATOM   3562  C   LYS X 217      41.773  53.926  39.994  0.00  0.00            
ATOM   3563  O   LYS X 217      42.603  53.210  39.408  0.00  0.00            
ATOM   3564  N   GLY X 218      42.167  54.919  40.865  0.00  0.00            
ATOM   3565  H   GLY X 218      41.410  55.383  41.346  0.00  0.00            
ATOM   3566  CA  GLY X 218      43.581  55.047  41.316  0.00  0.00            
ATOM   3567  HA2 GLY X 218      44.198  55.379  40.481  0.00  0.00            
ATOM   3568  HA3 GLY X 218      43.742  55.754  42.131  0.00  0.00            
ATOM   3569  C   GLY X 218      44.145  53.716  41.912  0.00  0.00            
ATOM   3570  O   GLY X 218      45.238  53.286  41.511  0.00  0.00            
ATOM   3571  N   ILE X 219      43.477  53.161  42.921  0.00  0.00            
ATOM   3572  H   ILE X 219      42.750  53.695  43.377  0.00  0.00            
ATOM   3573  CA  ILE X 219      43.795  51.931  43.634  0.00  0.00            
ATOM   3574  HA  ILE X 219      44.787  51.959  44.083  0.00  0.00            
ATOM   3575  CB  ILE X 219      42.861  51.849  44.889  0.00  0.00            
ATOM   3576  HB  ILE X 219      41.811  51.884  44.601  0.00  0.00            
ATOM   3577  CG2 ILE X 219      43.139  50.526  45.682  0.00  0.00            
ATOM   3578 HG21 ILE X 219      42.610  49.770  45.088  0.00  0.00            
ATOM   3579 HG22 ILE X 219      44.211  50.329  45.805  0.00  0.00            
ATOM   3580 HG23 ILE X 219      42.685  50.549  46.681  0.00  0.00            
ATOM   3581  CG1 ILE X 219      42.970  52.978  45.925  0.00  0.00            
ATOM   3582 HG12 ILE X 219      43.800  52.763  46.597  0.00  0.00            
ATOM   3583 HG13 ILE X 219      43.217  53.908  45.413  0.00  0.00            
ATOM   3584  CD1 ILE X 219      41.689  53.222  46.742  0.00  0.00            
ATOM   3585 HD11 ILE X 219      41.530  52.470  47.525  0.00  0.00            
ATOM   3586 HD12 ILE X 219      41.878  54.186  47.232  0.00  0.00            
ATOM   3587 HD13 ILE X 219      40.817  53.292  46.081  0.00  0.00            
ATOM   3588  C   ILE X 219      43.687  50.684  42.710  0.00  0.00            
ATOM   3589  O   ILE X 219      44.569  49.812  42.771  0.00  0.00            
ATOM   3590  N   ARG X 220      42.693  50.665  41.787  0.00  0.00            
ATOM   3591  H   ARG X 220      42.028  51.420  41.697  0.00  0.00            
ATOM   3592  CA  ARG X 220      42.649  49.641  40.776  0.00  0.00            
ATOM   3593  HA  ARG X 220      42.703  48.643  41.212  0.00  0.00            
ATOM   3594  CB  ARG X 220      41.402  49.714  39.919  0.00  0.00            
ATOM   3595  HB2 ARG X 220      40.516  49.736  40.554  0.00  0.00            
ATOM   3596  HB3 ARG X 220      41.393  50.684  39.421  0.00  0.00            
ATOM   3597  CG  ARG X 220      41.330  48.636  38.775  0.00  0.00            
ATOM   3598  HG2 ARG X 220      42.138  48.762  38.054  0.00  0.00            
ATOM   3599  HG3 ARG X 220      41.342  47.680  39.299  0.00  0.00            
ATOM   3600  CD  ARG X 220      40.034  48.902  38.029  0.00  0.00            
ATOM   3601  HD2 ARG X 220      39.338  48.942  38.867  0.00  0.00            
ATOM   3602  HD3 ARG X 220      40.056  49.869  37.527  0.00  0.00            
ATOM   3603  NE  ARG X 220      39.816  47.732  37.101  0.00  0.00            
ATOM   3604  HE  ARG X 220      40.629  47.394  36.606  0.00  0.00            
ATOM   3605  CZ  ARG X 220      38.728  46.908  36.978  0.00  0.00            
ATOM   3606  NH1 ARG X 220      37.594  47.198  37.575  0.00  0.00            
ATOM   3607 HH11 ARG X 220      37.475  47.991  38.189  0.00  0.00            
ATOM   3608 HH12 ARG X 220      36.828  46.549  37.474  0.00  0.00            
ATOM   3609  NH2 ARG X 220      38.763  45.949  36.160  0.00  0.00            
ATOM   3610 HH21 ARG X 220      39.617  45.658  35.705  0.00  0.00            
ATOM   3611 HH22 ARG X 220      37.909  45.418  36.066  0.00  0.00            
ATOM   3612  C   ARG X 220      43.935  49.610  39.945  0.00  0.00            
ATOM   3613  O   ARG X 220      44.477  48.591  39.800  0.00  0.00            
ATOM   3614  N   GLU X 221      44.403  50.761  39.401  0.00  0.00            
ATOM   3615  H   GLU X 221      43.711  51.489  39.498  0.00  0.00            
ATOM   3616  CA  GLU X 221      45.563  50.847  38.533  0.00  0.00            
ATOM   3617  HA  GLU X 221      45.581  50.161  37.686  0.00  0.00            
ATOM   3618  CB  GLU X 221      45.585  52.295  38.015  0.00  0.00            
ATOM   3619  HB2 GLU X 221      44.622  52.561  37.579  0.00  0.00            
ATOM   3620  HB3 GLU X 221      45.755  52.830  38.949  0.00  0.00            
ATOM   3621  CG  GLU X 221      46.738  52.568  37.062  0.00  0.00            
ATOM   3622  HG2 GLU X 221      46.915  53.642  37.130  0.00  0.00            
ATOM   3623  HG3 GLU X 221      47.633  52.069  37.433  0.00  0.00            
ATOM   3624  CD  GLU X 221      46.448  52.070  35.590  0.00  0.00            
ATOM   3625  OE1 GLU X 221      47.475  51.827  34.821  0.00  0.00            
ATOM   3626  OE2 GLU X 221      45.213  51.975  35.231  0.00  0.00            
ATOM   3627  C   GLU X 221      46.823  50.511  39.400  0.00  0.00            
ATOM   3628  O   GLU X 221      47.687  49.764  39.019  0.00  0.00            
ATOM   3629  N   ASP X 222      46.985  51.068  40.638  0.00  0.00            
ATOM   3630  H   ASP X 222      46.298  51.686  41.048  0.00  0.00            
ATOM   3631  CA  ASP X 222      47.991  50.763  41.633  0.00  0.00            
ATOM   3632  HA  ASP X 222      49.002  50.962  41.277  0.00  0.00            
ATOM   3633  CB  ASP X 222      47.734  51.463  42.948  0.00  0.00            
ATOM   3634  HB2 ASP X 222      46.711  51.292  43.284  0.00  0.00            
ATOM   3635  HB3 ASP X 222      48.337  51.049  43.756  0.00  0.00            
ATOM   3636  CG  ASP X 222      47.974  53.010  42.950  0.00  0.00            
ATOM   3637  OD1 ASP X 222      48.254  53.562  41.870  0.00  0.00            
ATOM   3638  OD2 ASP X 222      47.964  53.661  44.026  0.00  0.00            
ATOM   3639  C   ASP X 222      48.142  49.248  41.854  0.00  0.00            
ATOM   3640  O   ASP X 222      49.232  48.767  41.735  0.00  0.00            
ATOM   3641  N   ILE X 223      47.093  48.434  42.170  0.00  0.00            
ATOM   3642  H   ILE X 223      46.198  48.848  42.388  0.00  0.00            
ATOM   3643  CA  ILE X 223      47.254  46.966  42.445  0.00  0.00            
ATOM   3644  HA  ILE X 223      48.078  46.903  43.156  0.00  0.00            
ATOM   3645  CB  ILE X 223      45.976  46.392  43.007  0.00  0.00            
ATOM   3646  HB  ILE X 223      45.214  46.460  42.231  0.00  0.00            
ATOM   3647  CG2 ILE X 223      46.323  44.937  43.374  0.00  0.00            
ATOM   3648 HG21 ILE X 223      45.523  44.350  43.843  0.00  0.00            
ATOM   3649 HG22 ILE X 223      46.543  44.329  42.487  0.00  0.00            
ATOM   3650 HG23 ILE X 223      47.068  44.888  44.178  0.00  0.00            
ATOM   3651  CG1 ILE X 223      45.499  47.073  44.271  0.00  0.00            
ATOM   3652 HG12 ILE X 223      46.143  47.016  45.149  0.00  0.00            
ATOM   3653 HG13 ILE X 223      45.398  48.153  44.163  0.00  0.00            
ATOM   3654  CD1 ILE X 223      44.053  46.562  44.531  0.00  0.00            
ATOM   3655 HD11 ILE X 223      43.739  46.872  45.535  0.00  0.00            
ATOM   3656 HD12 ILE X 223      43.464  47.112  43.788  0.00  0.00            
ATOM   3657 HD13 ILE X 223      43.883  45.486  44.397  0.00  0.00            
ATOM   3658  C   ILE X 223      47.636  46.269  41.094  0.00  0.00            
ATOM   3659  O   ILE X 223      48.464  45.411  41.111  0.00  0.00            
ATOM   3660  N   ALA X 224      46.893  46.634  40.032  0.00  0.00            
ATOM   3661  H   ALA X 224      46.137  47.289  40.170  0.00  0.00            
ATOM   3662  CA  ALA X 224      47.235  46.221  38.627  0.00  0.00            
ATOM   3663  HA  ALA X 224      47.005  45.158  38.552  0.00  0.00            
ATOM   3664  CB  ALA X 224      46.318  46.978  37.755  0.00  0.00            
ATOM   3665  HB1 ALA X 224      45.287  46.744  38.049  0.00  0.00            
ATOM   3666  HB2 ALA X 224      46.427  48.061  37.889  0.00  0.00            
ATOM   3667  HB3 ALA X 224      46.433  46.770  36.685  0.00  0.00            
ATOM   3668  C   ALA X 224      48.719  46.457  38.151  0.00  0.00            
ATOM   3669  O   ALA X 224      49.347  45.583  37.479  0.00  0.00            
ATOM   3670  N   ARG X 225      49.349  47.615  38.467  0.00  0.00            
ATOM   3671  H   ARG X 225      48.767  48.312  38.910  0.00  0.00            
ATOM   3672  CA  ARG X 225      50.820  47.766  38.060  0.00  0.00            
ATOM   3673  HA  ARG X 225      50.950  47.319  37.075  0.00  0.00            
ATOM   3674  CB  ARG X 225      51.193  49.291  37.931  0.00  0.00            
ATOM   3675  HB2 ARG X 225      51.042  49.712  38.925  0.00  0.00            
ATOM   3676  HB3 ARG X 225      52.256  49.377  37.705  0.00  0.00            
ATOM   3677  CG  ARG X 225      50.383  50.094  36.918  0.00  0.00            
ATOM   3678  HG2 ARG X 225      50.230  49.535  35.994  0.00  0.00            
ATOM   3679  HG3 ARG X 225      49.357  50.189  37.273  0.00  0.00            
ATOM   3680  CD  ARG X 225      50.928  51.498  36.686  0.00  0.00            
ATOM   3681  HD2 ARG X 225      50.923  51.980  37.663  0.00  0.00            
ATOM   3682  HD3 ARG X 225      51.916  51.490  36.225  0.00  0.00            
ATOM   3683  NE  ARG X 225      50.005  52.139  35.711  0.00  0.00            
ATOM   3684  HE  ARG X 225      49.065  51.773  35.667  0.00  0.00            
ATOM   3685  CZ  ARG X 225      50.230  53.250  35.144  0.00  0.00            
ATOM   3686  NH1 ARG X 225      51.326  53.890  35.209  0.00  0.00            
ATOM   3687 HH11 ARG X 225      52.003  53.642  35.916  0.00  0.00            
ATOM   3688 HH12 ARG X 225      51.407  54.625  34.522  0.00  0.00            
ATOM   3689  NH2 ARG X 225      49.361  53.710  34.344  0.00  0.00            
ATOM   3690 HH21 ARG X 225      48.533  53.181  34.110  0.00  0.00            
ATOM   3691 HH22 ARG X 225      49.604  54.584  33.901  0.00  0.00            
ATOM   3692  C   ARG X 225      51.780  46.956  38.950  0.00  0.00            
ATOM   3693  O   ARG X 225      52.834  46.484  38.490  0.00  0.00            
ATOM   3694  N   ARG X 226      51.363  46.686  40.191  0.00  0.00            
ATOM   3695  H   ARG X 226      50.567  47.172  40.578  0.00  0.00            
ATOM   3696  CA  ARG X 226      52.327  46.112  41.123  0.00  0.00            
ATOM   3697  HA  ARG X 226      53.377  46.261  40.872  0.00  0.00            
ATOM   3698  CB  ARG X 226      52.257  46.978  42.394  0.00  0.00            
ATOM   3699  HB2 ARG X 226      51.273  47.016  42.861  0.00  0.00            
ATOM   3700  HB3 ARG X 226      52.935  46.541  43.127  0.00  0.00            
ATOM   3701  CG  ARG X 226      52.614  48.426  42.137  0.00  0.00            
ATOM   3702  HG2 ARG X 226      51.906  48.908  41.462  0.00  0.00            
ATOM   3703  HG3 ARG X 226      52.421  48.905  43.098  0.00  0.00            
ATOM   3704  CD  ARG X 226      54.095  48.736  41.665  0.00  0.00            
ATOM   3705  HD2 ARG X 226      54.122  48.576  40.587  0.00  0.00            
ATOM   3706  HD3 ARG X 226      54.299  49.787  41.866  0.00  0.00            
ATOM   3707  NE  ARG X 226      55.163  47.959  42.410  0.00  0.00            
ATOM   3708  HE  ARG X 226      54.787  47.190  42.947  0.00  0.00            
ATOM   3709  CZ  ARG X 226      56.441  48.198  42.558  0.00  0.00            
ATOM   3710  NH1 ARG X 226      56.913  49.290  42.016  0.00  0.00            
ATOM   3711 HH11 ARG X 226      56.328  50.037  41.669  0.00  0.00            
ATOM   3712 HH12 ARG X 226      57.916  49.392  42.084  0.00  0.00            
ATOM   3713  NH2 ARG X 226      57.320  47.446  43.206  0.00  0.00            
ATOM   3714 HH21 ARG X 226      57.171  46.449  43.269  0.00  0.00            
ATOM   3715 HH22 ARG X 226      58.256  47.747  42.979  0.00  0.00            
ATOM   3716  C   ARG X 226      52.194  44.657  41.444  0.00  0.00            
ATOM   3717  O   ARG X 226      53.173  43.930  41.636  0.00  0.00            
ATOM   3718  N   PHE X 227      50.968  44.142  41.533  0.00  0.00            
ATOM   3719  H   PHE X 227      50.179  44.766  41.437  0.00  0.00            
ATOM   3720  CA  PHE X 227      50.700  42.747  41.725  0.00  0.00            
ATOM   3721  HA  PHE X 227      51.223  42.456  42.636  0.00  0.00            
ATOM   3722  CB  PHE X 227      49.199  42.485  42.043  0.00  0.00            
ATOM   3723  HB2 PHE X 227      48.838  43.108  42.871  0.00  0.00            
ATOM   3724  HB3 PHE X 227      48.480  42.744  41.256  0.00  0.00            
ATOM   3725  CG  PHE X 227      48.961  40.971  42.217  0.00  0.00            
ATOM   3726  CD1 PHE X 227      49.217  40.285  43.410  0.00  0.00            
ATOM   3727  HD1 PHE X 227      49.751  40.812  44.187  0.00  0.00            
ATOM   3728  CE1 PHE X 227      49.066  38.901  43.532  0.00  0.00            
ATOM   3729  HE1 PHE X 227      49.504  38.495  44.432  0.00  0.00            
ATOM   3730  CZ  PHE X 227      48.509  38.083  42.579  0.00  0.00            
ATOM   3731  HZ  PHE X 227      48.296  37.032  42.707  0.00  0.00            
ATOM   3732  CE2 PHE X 227      48.157  38.768  41.377  0.00  0.00            
ATOM   3733  HE2 PHE X 227      47.789  38.222  40.521  0.00  0.00            
ATOM   3734  CD2 PHE X 227      48.372  40.164  41.186  0.00  0.00            
ATOM   3735  HD2 PHE X 227      48.173  40.542  40.194  0.00  0.00            
ATOM   3736  C   PHE X 227      51.213  41.786  40.745  0.00  0.00            
ATOM   3737  O   PHE X 227      51.873  40.838  41.211  0.00  0.00            
ATOM   3738  N   PRO X 228      51.352  42.061  39.438  0.00  0.00            
ATOM   3739  CD  PRO X 228      50.554  43.024  38.712  0.00  0.00            
ATOM   3740  HD2 PRO X 228      51.028  44.001  38.865  0.00  0.00            
ATOM   3741  HD3 PRO X 228      49.571  43.125  39.190  0.00  0.00            
ATOM   3742  CG  PRO X 228      50.389  42.469  37.357  0.00  0.00            
ATOM   3743  HG2 PRO X 228      50.080  43.172  36.574  0.00  0.00            
ATOM   3744  HG3 PRO X 228      49.501  41.841  37.503  0.00  0.00            
ATOM   3745  CB  PRO X 228      51.628  41.700  37.098  0.00  0.00            
ATOM   3746  HB2 PRO X 228      52.377  42.432  36.773  0.00  0.00            
ATOM   3747  HB3 PRO X 228      51.505  40.911  36.346  0.00  0.00            
ATOM   3748  CA  PRO X 228      51.975  41.149  38.532  0.00  0.00            
ATOM   3749  HA  PRO X 228      51.439  40.205  38.634  0.00  0.00            
ATOM   3750  C   PRO X 228      53.498  40.923  38.670  0.00  0.00            
ATOM   3751  O   PRO X 228      53.836  39.768  38.740  0.00  0.00            
ATOM   3752  N   LEU X 229      54.213  41.957  38.912  0.00  0.00            
ATOM   3753  H   LEU X 229      53.782  42.869  38.962  0.00  0.00            
ATOM   3754  CA  LEU X 229      55.702  41.880  39.151  0.00  0.00            
ATOM   3755  HA  LEU X 229      56.161  41.072  38.581  0.00  0.00            
ATOM   3756  CB  LEU X 229      56.253  43.182  38.666  0.00  0.00            
ATOM   3757  HB2 LEU X 229      57.339  43.188  38.758  0.00  0.00            
ATOM   3758  HB3 LEU X 229      56.010  43.244  37.605  0.00  0.00            
ATOM   3759  CG  LEU X 229      55.896  44.506  39.399  0.00  0.00            
ATOM   3760  HG  LEU X 229      54.806  44.511  39.377  0.00  0.00            
ATOM   3761  CD1 LEU X 229      56.513  44.600  40.849  0.00  0.00            
ATOM   3762 HD11 LEU X 229      57.603  44.511  40.777  0.00  0.00            
ATOM   3763 HD12 LEU X 229      56.197  45.569  41.256  0.00  0.00            
ATOM   3764 HD13 LEU X 229      56.245  43.851  41.605  0.00  0.00            
ATOM   3765  CD2 LEU X 229      56.410  45.737  38.578  0.00  0.00            
ATOM   3766 HD21 LEU X 229      56.027  45.678  37.552  0.00  0.00            
ATOM   3767 HD22 LEU X 229      56.113  46.746  38.891  0.00  0.00            
ATOM   3768 HD23 LEU X 229      57.503  45.636  38.568  0.00  0.00            
ATOM   3769  C   LEU X 229      56.076  41.567  40.594  0.00  0.00            
ATOM   3770  O   LEU X 229      57.241  41.332  40.821  0.00  0.00            
ATOM   3771  N   TYR X 230      55.137  41.442  41.497  0.00  0.00            
ATOM   3772  H   TYR X 230      54.174  41.489  41.196  0.00  0.00            
ATOM   3773  CA  TYR X 230      55.369  41.289  42.966  0.00  0.00            
ATOM   3774  HA  TYR X 230      55.576  42.304  43.304  0.00  0.00            
ATOM   3775  CB  TYR X 230      54.035  40.924  43.707  0.00  0.00            
ATOM   3776  HB2 TYR X 230      53.238  41.603  43.380  0.00  0.00            
ATOM   3777  HB3 TYR X 230      53.650  39.953  43.372  0.00  0.00            
ATOM   3778  CG  TYR X 230      53.998  40.940  45.189  0.00  0.00            
ATOM   3779  CD1 TYR X 230      54.073  42.141  45.985  0.00  0.00            
ATOM   3780  HD1 TYR X 230      54.141  43.067  45.433  0.00  0.00            
ATOM   3781  CE1 TYR X 230      54.220  42.177  47.382  0.00  0.00            
ATOM   3782  HE1 TYR X 230      54.382  43.063  47.978  0.00  0.00            
ATOM   3783  CZ  TYR X 230      54.296  40.887  48.097  0.00  0.00            
ATOM   3784  OH  TYR X 230      54.398  40.876  49.418  0.00  0.00            
ATOM   3785  HH  TYR X 230      54.130  41.699  49.861  0.00  0.00            
ATOM   3786  CE2 TYR X 230      54.153  39.630  47.257  0.00  0.00            
ATOM   3787  HE2 TYR X 230      54.288  38.640  47.665  0.00  0.00            
ATOM   3788  CD2 TYR X 230      53.925  39.713  45.859  0.00  0.00            
ATOM   3789  HD2 TYR X 230      53.867  38.737  45.400  0.00  0.00            
ATOM   3790  C   TYR X 230      56.549  40.338  43.343  0.00  0.00            
ATOM   3791  O   TYR X 230      57.477  40.850  44.051  0.00  0.00            
ATOM   3792  N   PRO X 231      56.674  39.057  42.866  0.00  0.00            
ATOM   3793  CD  PRO X 231      55.662  38.335  42.077  0.00  0.00            
ATOM   3794  HD2 PRO X 231      55.371  38.840  41.148  0.00  0.00            
ATOM   3795  HD3 PRO X 231      54.804  38.213  42.750  0.00  0.00            
ATOM   3796  CG  PRO X 231      56.209  36.911  41.844  0.00  0.00            
ATOM   3797  HG2 PRO X 231      56.648  36.758  40.850  0.00  0.00            
ATOM   3798  HG3 PRO X 231      55.495  36.092  41.993  0.00  0.00            
ATOM   3799  CB  PRO X 231      57.151  36.775  43.047  0.00  0.00            
ATOM   3800  HB2 PRO X 231      57.928  36.076  42.712  0.00  0.00            
ATOM   3801  HB3 PRO X 231      56.597  36.264  43.844  0.00  0.00            
ATOM   3802  CA  PRO X 231      57.694  38.132  43.385  0.00  0.00            
ATOM   3803  HA  PRO X 231      57.716  38.290  44.463  0.00  0.00            
ATOM   3804  C   PRO X 231      59.123  38.512  42.932  0.00  0.00            
ATOM   3805  O   PRO X 231      60.121  38.389  43.634  0.00  0.00            
ATOM   3806  N   LEU X 232      59.260  39.220  41.788  0.00  0.00            
ATOM   3807  H   LEU X 232      58.443  39.500  41.266  0.00  0.00            
ATOM   3808  CA  LEU X 232      60.540  39.804  41.330  0.00  0.00            
ATOM   3809  HA  LEU X 232      61.359  39.121  41.557  0.00  0.00            
ATOM   3810  CB  LEU X 232      60.566  40.154  39.832  0.00  0.00            
ATOM   3811  HB2 LEU X 232      59.803  40.877  39.544  0.00  0.00            
ATOM   3812  HB3 LEU X 232      61.504  40.662  39.606  0.00  0.00            
ATOM   3813  CG  LEU X 232      60.480  38.927  38.914  0.00  0.00            
ATOM   3814  HG  LEU X 232      59.964  38.093  39.390  0.00  0.00            
ATOM   3815  CD1 LEU X 232      59.849  39.249  37.585  0.00  0.00            
ATOM   3816 HD11 LEU X 232      60.243  40.154  37.106  0.00  0.00            
ATOM   3817 HD12 LEU X 232      60.048  38.423  36.892  0.00  0.00            
ATOM   3818 HD13 LEU X 232      58.794  39.505  37.746  0.00  0.00            
ATOM   3819  CD2 LEU X 232      61.965  38.566  38.736  0.00  0.00            
ATOM   3820 HD21 LEU X 232      62.502  39.342  38.178  0.00  0.00            
ATOM   3821 HD22 LEU X 232      62.559  38.499  39.655  0.00  0.00            
ATOM   3822 HD23 LEU X 232      62.028  37.674  38.100  0.00  0.00            
ATOM   3823  C   LEU X 232      60.978  41.025  42.195  0.00  0.00            
ATOM   3824  O   LEU X 232      62.178  41.215  42.424  0.00  0.00            
ATOM   3825  N   ASP X 233      60.115  41.672  42.925  0.00  0.00            
ATOM   3826  H   ASP X 233      59.151  41.378  42.860  0.00  0.00            
ATOM   3827  CA  ASP X 233      60.568  42.638  44.006  0.00  0.00            
ATOM   3828  HA  ASP X 233      61.185  43.399  43.530  0.00  0.00            
ATOM   3829  CB  ASP X 233      59.382  43.352  44.680  0.00  0.00            
ATOM   3830  HB2 ASP X 233      58.809  42.686  45.326  0.00  0.00            
ATOM   3831  HB3 ASP X 233      59.752  44.032  45.446  0.00  0.00            
ATOM   3832  CG  ASP X 233      58.487  44.224  43.804  0.00  0.00            
ATOM   3833  OD1 ASP X 233      59.077  44.817  42.870  0.00  0.00            
ATOM   3834  OD2 ASP X 233      57.306  44.513  44.160  0.00  0.00            
ATOM   3835  C   ASP X 233      61.457  42.050  45.187  0.00  0.00            
ATOM   3836  O   ASP X 233      62.119  42.723  45.944  0.00  0.00            
ATOM   3837  N   PHE X 234      61.395  40.713  45.309  0.00  0.00            
ATOM   3838  H   PHE X 234      60.841  40.177  44.656  0.00  0.00            
ATOM   3839  CA  PHE X 234      62.341  39.920  46.053  0.00  0.00            
ATOM   3840  HA  PHE X 234      62.912  40.524  46.759  0.00  0.00            
ATOM   3841  CB  PHE X 234      61.489  38.937  46.875  0.00  0.00            
ATOM   3842  HB2 PHE X 234      61.052  38.179  46.214  0.00  0.00            
ATOM   3843  HB3 PHE X 234      62.168  38.334  47.490  0.00  0.00            
ATOM   3844  CG  PHE X 234      60.334  39.506  47.695  0.00  0.00            
ATOM   3845  CD1 PHE X 234      60.493  39.672  49.105  0.00  0.00            
ATOM   3846  HD1 PHE X 234      61.433  39.520  49.615  0.00  0.00            
ATOM   3847  CE1 PHE X 234      59.363  39.986  49.852  0.00  0.00            
ATOM   3848  HE1 PHE X 234      59.445  40.087  50.924  0.00  0.00            
ATOM   3849  CZ  PHE X 234      58.027  40.003  49.325  0.00  0.00            
ATOM   3850  HZ  PHE X 234      57.154  40.243  49.913  0.00  0.00            
ATOM   3851  CE2 PHE X 234      57.887  39.749  47.945  0.00  0.00            
ATOM   3852  HE2 PHE X 234      56.923  39.847  47.469  0.00  0.00            
ATOM   3853  CD2 PHE X 234      59.073  39.468  47.159  0.00  0.00            
ATOM   3854  HD2 PHE X 234      58.906  39.232  46.118  0.00  0.00            
ATOM   3855  C   PHE X 234      63.380  39.156  45.219  0.00  0.00            
ATOM   3856  O   PHE X 234      64.513  39.228  45.651  0.00  0.00            
ATOM   3857  N   THR X 235      63.088  38.486  44.122  0.00  0.00            
ATOM   3858  H   THR X 235      62.212  38.637  43.642  0.00  0.00            
ATOM   3859  CA  THR X 235      63.968  37.433  43.639  0.00  0.00            
ATOM   3860  HA  THR X 235      64.496  37.042  44.509  0.00  0.00            
ATOM   3861  CB  THR X 235      63.250  36.252  42.966  0.00  0.00            
ATOM   3862  HB  THR X 235      64.043  35.649  42.525  0.00  0.00            
ATOM   3863  CG2 THR X 235      62.380  35.403  43.963  0.00  0.00            
ATOM   3864 HG21 THR X 235      61.670  34.718  43.485  0.00  0.00            
ATOM   3865 HG22 THR X 235      63.078  34.842  44.597  0.00  0.00            
ATOM   3866 HG23 THR X 235      61.920  36.029  44.738  0.00  0.00            
ATOM   3867  OG1 THR X 235      62.376  36.669  41.936  0.00  0.00            
ATOM   3868  HG1 THR X 235      61.879  35.868  41.700  0.00  0.00            
ATOM   3869  C   THR X 235      65.088  37.904  42.749  0.00  0.00            
ATOM   3870  O   THR X 235      66.039  37.191  42.493  0.00  0.00            
ATOM   3871  N   ASP X 236      64.944  39.178  42.267  0.00  0.00            
ATOM   3872  H   ASP X 236      64.178  39.790  42.509  0.00  0.00            
ATOM   3873  CA  ASP X 236      66.020  39.733  41.331  0.00  0.00            
ATOM   3874  HA  ASP X 236      66.536  38.991  40.723  0.00  0.00            
ATOM   3875  CB  ASP X 236      65.214  40.730  40.368  0.00  0.00            
ATOM   3876  HB2 ASP X 236      64.614  40.159  39.659  0.00  0.00            
ATOM   3877  HB3 ASP X 236      64.550  41.432  40.873  0.00  0.00            
ATOM   3878  CG  ASP X 236      66.150  41.603  39.481  0.00  0.00            
ATOM   3879  OD1 ASP X 236      65.875  42.836  39.460  0.00  0.00            
ATOM   3880  OD2 ASP X 236      67.229  41.210  39.056  0.00  0.00            
ATOM   3881  C   ASP X 236      67.164  40.439  42.140  0.00  0.00            
ATOM   3882  O   ASP X 236      66.961  41.091  43.152  0.00  0.00            
ATOM   3883  N   GLY X 237      68.397  40.345  41.573  0.00  0.00            
ATOM   3884  H   GLY X 237      68.434  39.659  40.832  0.00  0.00            
ATOM   3885  CA  GLY X 237      69.611  40.869  42.100  0.00  0.00            
ATOM   3886  HA2 GLY X 237      70.286  40.990  41.253  0.00  0.00            
ATOM   3887  HA3 GLY X 237      69.466  41.831  42.591  0.00  0.00            
ATOM   3888  C   GLY X 237      70.285  39.920  43.059  0.00  0.00            
ATOM   3889  O   GLY X 237      71.213  40.188  43.754  0.00  0.00            
ATOM   3890  N   ILE X 238      69.793  38.648  43.129  0.00  0.00            
ATOM   3891  H   ILE X 238      69.211  38.304  42.379  0.00  0.00            
ATOM   3892  CA  ILE X 238      70.208  37.721  44.192  0.00  0.00            
ATOM   3893  HA  ILE X 238      71.271  37.864  44.384  0.00  0.00            
ATOM   3894  CB  ILE X 238      69.372  38.071  45.455  0.00  0.00            
ATOM   3895  HB  ILE X 238      69.663  39.072  45.774  0.00  0.00            
ATOM   3896  CG2 ILE X 238      67.841  38.108  45.235  0.00  0.00            
ATOM   3897 HG21 ILE X 238      67.189  38.006  46.112  0.00  0.00            
ATOM   3898 HG22 ILE X 238      67.631  39.028  44.676  0.00  0.00            
ATOM   3899 HG23 ILE X 238      67.508  37.393  44.473  0.00  0.00            
ATOM   3900  CG1 ILE X 238      69.683  37.142  46.674  0.00  0.00            
ATOM   3901 HG12 ILE X 238      69.171  36.184  46.579  0.00  0.00            
ATOM   3902 HG13 ILE X 238      70.765  37.009  46.651  0.00  0.00            
ATOM   3903  CD1 ILE X 238      69.302  37.720  48.031  0.00  0.00            
ATOM   3904 HD11 ILE X 238      68.256  37.420  48.170  0.00  0.00            
ATOM   3905 HD12 ILE X 238      69.848  37.147  48.791  0.00  0.00            
ATOM   3906 HD13 ILE X 238      69.441  38.802  48.147  0.00  0.00            
ATOM   3907  C   ILE X 238      70.174  36.235  43.748  0.00  0.00            
ATOM   3908  O   ILE X 238      70.991  35.423  44.159  0.00  0.00            
ATOM   3909  N   ILE X 239      69.372  35.882  42.748  0.00  0.00            
ATOM   3910  H   ILE X 239      68.660  36.527  42.439  0.00  0.00            
ATOM   3911  CA  ILE X 239      69.325  34.550  42.145  0.00  0.00            
ATOM   3912  HA  ILE X 239      70.223  34.026  42.470  0.00  0.00            
ATOM   3913  CB  ILE X 239      68.061  33.750  42.702  0.00  0.00            
ATOM   3914  HB  ILE X 239      67.218  34.335  42.334  0.00  0.00            
ATOM   3915  CG2 ILE X 239      67.969  32.282  42.008  0.00  0.00            
ATOM   3916 HG21 ILE X 239      68.341  32.252  40.977  0.00  0.00            
ATOM   3917 HG22 ILE X 239      68.535  31.541  42.586  0.00  0.00            
ATOM   3918 HG23 ILE X 239      66.939  31.912  41.933  0.00  0.00            
ATOM   3919  CG1 ILE X 239      67.944  33.622  44.184  0.00  0.00            
ATOM   3920 HG12 ILE X 239      68.739  33.002  44.599  0.00  0.00            
ATOM   3921 HG13 ILE X 239      68.024  34.656  44.520  0.00  0.00            
ATOM   3922  CD1 ILE X 239      66.652  32.934  44.714  0.00  0.00            
ATOM   3923 HD11 ILE X 239      66.568  31.864  44.486  0.00  0.00            
ATOM   3924 HD12 ILE X 239      66.539  33.097  45.793  0.00  0.00            
ATOM   3925 HD13 ILE X 239      65.773  33.317  44.182  0.00  0.00            
ATOM   3926  C   ILE X 239      69.307  34.508  40.593  0.00  0.00            
ATOM   3927  O   ILE X 239      68.569  35.236  39.921  0.00  0.00            
ATOM   3928  N   GLY X 240      70.183  33.750  39.971  0.00  0.00            
ATOM   3929  H   GLY X 240      70.775  33.161  40.540  0.00  0.00            
ATOM   3930  CA  GLY X 240      70.310  33.607  38.543  0.00  0.00            
ATOM   3931  HA2 GLY X 240      70.802  32.641  38.426  0.00  0.00            
ATOM   3932  HA3 GLY X 240      69.296  33.491  38.161  0.00  0.00            
ATOM   3933  C   GLY X 240      71.137  34.730  37.773  0.00  0.00            
ATOM   3934  O   GLY X 240      72.229  35.209  38.176  0.00  0.00            
ATOM   3935  N   LYS X 241      70.648  35.202  36.626  0.00  0.00            
ATOM   3936  H   LYS X 241      69.773  34.790  36.335  0.00  0.00            
ATOM   3937  CA  LYS X 241      71.101  36.502  36.028  0.00  0.00            
ATOM   3938  HA  LYS X 241      72.184  36.405  36.103  0.00  0.00            
ATOM   3939  CB  LYS X 241      70.554  36.734  34.609  0.00  0.00            
ATOM   3940  HB2 LYS X 241      71.064  37.585  34.158  0.00  0.00            
ATOM   3941  HB3 LYS X 241      70.547  35.892  33.917  0.00  0.00            
ATOM   3942  CG  LYS X 241      69.059  37.036  34.682  0.00  0.00            
ATOM   3943  HG2 LYS X 241      68.389  36.284  35.098  0.00  0.00            
ATOM   3944  HG3 LYS X 241      68.842  37.962  35.215  0.00  0.00            
ATOM   3945  CD  LYS X 241      68.591  37.244  33.221  0.00  0.00            
ATOM   3946  HD2 LYS X 241      69.069  38.128  32.800  0.00  0.00            
ATOM   3947  HD3 LYS X 241      68.974  36.382  32.675  0.00  0.00            
ATOM   3948  CE  LYS X 241      67.070  37.331  33.089  0.00  0.00            
ATOM   3949  HE2 LYS X 241      66.628  36.395  33.429  0.00  0.00            
ATOM   3950  HE3 LYS X 241      66.617  38.142  33.660  0.00  0.00            
ATOM   3951  NZ  LYS X 241      66.703  37.395  31.664  0.00  0.00            
ATOM   3952  HZ1 LYS X 241      65.724  37.190  31.520  0.00  0.00            
ATOM   3953  HZ2 LYS X 241      66.835  38.337  31.324  0.00  0.00            
ATOM   3954  HZ3 LYS X 241      67.294  36.844  31.059  0.00  0.00            
ATOM   3955  C   LYS X 241      70.822  37.715  36.966  0.00  0.00            
ATOM   3956  O   LYS X 241      69.826  37.767  37.710  0.00  0.00            
ATOM   3957  N   ASN X 242      71.723  38.722  36.896  0.00  0.00            
ATOM   3958  H   ASN X 242      72.469  38.659  36.217  0.00  0.00            
ATOM   3959  CA  ASN X 242      71.943  39.960  37.697  0.00  0.00            
ATOM   3960  HA  ASN X 242      72.831  40.410  37.252  0.00  0.00            
ATOM   3961  CB  ASN X 242      70.793  40.965  37.520  0.00  0.00            
ATOM   3962  HB2 ASN X 242      70.464  40.881  36.484  0.00  0.00            
ATOM   3963  HB3 ASN X 242      69.946  40.684  38.147  0.00  0.00            
ATOM   3964  CG  ASN X 242      71.190  42.423  37.792  0.00  0.00            
ATOM   3965  OD1 ASN X 242      71.015  42.912  38.950  0.00  0.00            
ATOM   3966  ND2 ASN X 242      71.585  43.175  36.785  0.00  0.00            
ATOM   3967 HD21 ASN X 242      71.696  44.152  37.017  0.00  0.00            
ATOM   3968 HD22 ASN X 242      71.775  42.745  35.892  0.00  0.00            
ATOM   3969  C   ASN X 242      72.201  39.570  39.187  0.00  0.00            
ATOM   3970  O   ASN X 242      71.459  38.850  39.759  0.00  0.00            
ATOM   3971  N   LYS X 243      73.210  40.224  39.703  0.00  0.00            
ATOM   3972  H   LYS X 243      73.747  40.831  39.101  0.00  0.00            
ATOM   3973  CA  LYS X 243      73.351  40.309  41.203  0.00  0.00            
ATOM   3974  HA  LYS X 243      72.404  40.009  41.652  0.00  0.00            
ATOM   3975  CB  LYS X 243      74.381  39.364  41.797  0.00  0.00            
ATOM   3976  HB2 LYS X 243      75.391  39.696  41.557  0.00  0.00            
ATOM   3977  HB3 LYS X 243      74.293  39.278  42.880  0.00  0.00            
ATOM   3978  CG  LYS X 243      74.283  37.891  41.221  0.00  0.00            
ATOM   3979  HG2 LYS X 243      74.089  37.912  40.149  0.00  0.00            
ATOM   3980  HG3 LYS X 243      75.269  37.440  41.325  0.00  0.00            
ATOM   3981  CD  LYS X 243      73.233  37.084  41.954  0.00  0.00            
ATOM   3982  HD2 LYS X 243      73.371  37.035  43.034  0.00  0.00            
ATOM   3983  HD3 LYS X 243      72.260  37.515  41.720  0.00  0.00            
ATOM   3984  CE  LYS X 243      73.054  35.597  41.475  0.00  0.00            
ATOM   3985  HE2 LYS X 243      72.350  35.111  42.151  0.00  0.00            
ATOM   3986  HE3 LYS X 243      72.736  35.607  40.432  0.00  0.00            
ATOM   3987  NZ  LYS X 243      74.375  34.923  41.605  0.00  0.00            
ATOM   3988  HZ1 LYS X 243      75.114  35.319  41.043  0.00  0.00            
ATOM   3989  HZ2 LYS X 243      74.606  34.864  42.586  0.00  0.00            
ATOM   3990  HZ3 LYS X 243      74.186  33.970  41.329  0.00  0.00            
ATOM   3991  C   LYS X 243      73.512  41.855  41.624  0.00  0.00            
ATOM   3992  O   LYS X 243      74.304  42.550  41.050  0.00  0.00            
ATOM   3993  N   ALA X 244      72.950  42.052  42.788  0.00  0.00            
ATOM   3994  H   ALA X 244      72.342  41.324  43.137  0.00  0.00            
ATOM   3995  CA  ALA X 244      73.160  43.287  43.640  0.00  0.00            
ATOM   3996  HA  ALA X 244      74.147  43.663  43.372  0.00  0.00            
ATOM   3997  CB  ALA X 244      72.046  44.270  43.275  0.00  0.00            
ATOM   3998  HB1 ALA X 244      71.095  43.849  43.625  0.00  0.00            
ATOM   3999  HB2 ALA X 244      72.101  45.179  43.887  0.00  0.00            
ATOM   4000  HB3 ALA X 244      71.986  44.436  42.193  0.00  0.00            
ATOM   4001  C   ALA X 244      73.267  42.901  45.173  0.00  0.00            
ATOM   4002  O   ALA X 244      73.297  43.775  46.019  0.00  0.00            
ATOM   4003  N   VAL X 245      73.259  41.598  45.551  0.00  0.00            
ATOM   4004  H   VAL X 245      73.495  40.920  44.841  0.00  0.00            
ATOM   4005  CA  VAL X 245      73.074  41.091  46.870  0.00  0.00            
ATOM   4006  HA  VAL X 245      72.205  41.589  47.300  0.00  0.00            
ATOM   4007  CB  VAL X 245      72.764  39.537  46.889  0.00  0.00            
ATOM   4008  HB  VAL X 245      71.753  39.491  46.486  0.00  0.00            
ATOM   4009  CG1 VAL X 245      73.711  38.664  46.140  0.00  0.00            
ATOM   4010 HG11 VAL X 245      73.675  38.991  45.093  0.00  0.00            
ATOM   4011 HG12 VAL X 245      74.732  38.836  46.501  0.00  0.00            
ATOM   4012 HG13 VAL X 245      73.524  37.584  46.183  0.00  0.00            
ATOM   4013  CG2 VAL X 245      72.786  38.922  48.310  0.00  0.00            
ATOM   4014 HG21 VAL X 245      72.040  39.356  48.987  0.00  0.00            
ATOM   4015 HG22 VAL X 245      72.558  37.850  48.267  0.00  0.00            
ATOM   4016 HG23 VAL X 245      73.818  38.911  48.681  0.00  0.00            
ATOM   4017  C   VAL X 245      74.235  41.477  47.786  0.00  0.00            
ATOM   4018  O   VAL X 245      74.090  41.718  48.978  0.00  0.00            
ATOM   4019  N   GLY X 246      75.434  41.731  47.262  0.00  0.00            
ATOM   4020  H   GLY X 246      75.601  41.561  46.280  0.00  0.00            
ATOM   4021  CA  GLY X 246      76.431  42.465  48.044  0.00  0.00            
ATOM   4022  HA2 GLY X 246      76.618  41.940  48.980  0.00  0.00            
ATOM   4023  HA3 GLY X 246      77.375  42.447  47.499  0.00  0.00            
ATOM   4024  C   GLY X 246      75.979  43.823  48.423  0.00  0.00            
ATOM   4025  O   GLY X 246      76.108  44.178  49.582  0.00  0.00            
ATOM   4026  N   LYS X 247      75.416  44.617  47.504  0.00  0.00            
ATOM   4027  H   LYS X 247      75.432  44.297  46.546  0.00  0.00            
ATOM   4028  CA  LYS X 247      74.829  45.896  47.709  0.00  0.00            
ATOM   4029  HA  LYS X 247      75.691  46.444  48.089  0.00  0.00            
ATOM   4030  CB  LYS X 247      74.418  46.593  46.395  0.00  0.00            
ATOM   4031  HB2 LYS X 247      75.234  46.477  45.682  0.00  0.00            
ATOM   4032  HB3 LYS X 247      73.466  46.148  46.106  0.00  0.00            
ATOM   4033  CG  LYS X 247      74.004  48.100  46.440  0.00  0.00            
ATOM   4034  HG2 LYS X 247      73.785  48.309  45.393  0.00  0.00            
ATOM   4035  HG3 LYS X 247      73.139  48.210  47.094  0.00  0.00            
ATOM   4036  CD  LYS X 247      75.014  49.082  46.933  0.00  0.00            
ATOM   4037  HD2 LYS X 247      75.093  48.866  47.999  0.00  0.00            
ATOM   4038  HD3 LYS X 247      75.974  48.844  46.473  0.00  0.00            
ATOM   4039  CE  LYS X 247      74.625  50.484  46.686  0.00  0.00            
ATOM   4040  HE2 LYS X 247      74.420  50.650  45.629  0.00  0.00            
ATOM   4041  HE3 LYS X 247      73.694  50.741  47.191  0.00  0.00            
ATOM   4042  NZ  LYS X 247      75.753  51.358  47.071  0.00  0.00            
ATOM   4043  HZ1 LYS X 247      76.601  50.974  46.680  0.00  0.00            
ATOM   4044  HZ2 LYS X 247      75.584  52.231  46.591  0.00  0.00            
ATOM   4045  HZ3 LYS X 247      75.802  51.521  48.066  0.00  0.00            
ATOM   4046  C   LYS X 247      73.630  45.969  48.758  0.00  0.00            
ATOM   4047  O   LYS X 247      73.572  46.823  49.594  0.00  0.00            
ATOM   4048  N   TYR X 248      72.698  45.045  48.661  0.00  0.00            
ATOM   4049  H   TYR X 248      72.829  44.489  47.829  0.00  0.00            
ATOM   4050  CA  TYR X 248      71.516  44.995  49.534  0.00  0.00            
ATOM   4051  HA  TYR X 248      71.044  45.957  49.335  0.00  0.00            
ATOM   4052  CB  TYR X 248      70.638  43.774  49.173  0.00  0.00            
ATOM   4053  HB2 TYR X 248      71.080  42.802  49.427  0.00  0.00            
ATOM   4054  HB3 TYR X 248      69.755  43.931  49.804  0.00  0.00            
ATOM   4055  CG  TYR X 248      70.039  43.720  47.739  0.00  0.00            
ATOM   4056  CD1 TYR X 248      69.702  44.875  47.066  0.00  0.00            
ATOM   4057  HD1 TYR X 248      69.962  45.803  47.554  0.00  0.00            
ATOM   4058  CE1 TYR X 248      69.091  44.848  45.795  0.00  0.00            
ATOM   4059  HE1 TYR X 248      68.867  45.718  45.195  0.00  0.00            
ATOM   4060  CZ  TYR X 248      68.807  43.611  45.180  0.00  0.00            
ATOM   4061  OH  TYR X 248      68.062  43.456  44.020  0.00  0.00            
ATOM   4062  HH  TYR X 248      67.650  42.583  43.893  0.00  0.00            
ATOM   4063  CE2 TYR X 248      69.093  42.378  45.965  0.00  0.00            
ATOM   4064  HE2 TYR X 248      68.885  41.408  45.537  0.00  0.00            
ATOM   4065  CD2 TYR X 248      69.627  42.464  47.245  0.00  0.00            
ATOM   4066  HD2 TYR X 248      69.856  41.555  47.780  0.00  0.00            
ATOM   4067  C   TYR X 248      71.945  44.980  51.010  0.00  0.00            
ATOM   4068  O   TYR X 248      71.141  45.480  51.808  0.00  0.00            
ATOM   4069  N   ILE X 249      73.009  44.312  51.417  0.00  0.00            
ATOM   4070  H   ILE X 249      73.400  43.747  50.677  0.00  0.00            
ATOM   4071  CA  ILE X 249      73.464  44.150  52.813  0.00  0.00            
ATOM   4072  HA  ILE X 249      72.685  43.924  53.542  0.00  0.00            
ATOM   4073  CB  ILE X 249      74.471  42.991  52.848  0.00  0.00            
ATOM   4074  HB  ILE X 249      75.326  43.129  52.185  0.00  0.00            
ATOM   4075  CG2 ILE X 249      75.000  42.861  54.322  0.00  0.00            
ATOM   4076 HG21 ILE X 249      75.812  42.128  54.411  0.00  0.00            
ATOM   4077 HG22 ILE X 249      75.446  43.777  54.729  0.00  0.00            
ATOM   4078 HG23 ILE X 249      74.209  42.606  55.038  0.00  0.00            
ATOM   4079  CG1 ILE X 249      73.750  41.679  52.417  0.00  0.00            
ATOM   4080 HG12 ILE X 249      73.062  41.433  53.225  0.00  0.00            
ATOM   4081 HG13 ILE X 249      73.184  41.833  51.498  0.00  0.00            
ATOM   4082  CD1 ILE X 249      74.615  40.472  52.133  0.00  0.00            
ATOM   4083 HD11 ILE X 249      75.180  40.603  51.202  0.00  0.00            
ATOM   4084 HD12 ILE X 249      75.247  40.283  53.009  0.00  0.00            
ATOM   4085 HD13 ILE X 249      73.907  39.648  51.976  0.00  0.00            
ATOM   4086  C   ILE X 249      74.012  45.464  53.338  0.00  0.00            
ATOM   4087  O   ILE X 249      73.643  45.989  54.388  0.00  0.00            
ATOM   4088  N   THR X 250      74.823  46.192  52.638  0.00  0.00            
ATOM   4089  H   THR X 250      75.104  45.976  51.692  0.00  0.00            
ATOM   4090  CA  THR X 250      75.264  47.578  52.983  0.00  0.00            
ATOM   4091  HA  THR X 250      75.615  47.583  54.014  0.00  0.00            
ATOM   4092  CB  THR X 250      76.481  48.107  52.185  0.00  0.00            
ATOM   4093  HB  THR X 250      76.813  49.052  52.615  0.00  0.00            
ATOM   4094  CG2 THR X 250      77.632  47.157  52.278  0.00  0.00            
ATOM   4095 HG21 THR X 250      77.372  46.169  51.879  0.00  0.00            
ATOM   4096 HG22 THR X 250      78.442  47.517  51.632  0.00  0.00            
ATOM   4097 HG23 THR X 250      77.956  47.020  53.317  0.00  0.00            
ATOM   4098  OG1 THR X 250      76.281  48.114  50.772  0.00  0.00            
ATOM   4099  HG1 THR X 250      76.564  48.962  50.388  0.00  0.00            
ATOM   4100  C   THR X 250      74.152  48.646  53.010  0.00  0.00            
ATOM   4101  O   THR X 250      74.060  49.439  53.940  0.00  0.00            
ATOM   4102  N   THR X 251      73.207  48.527  52.081  0.00  0.00            
ATOM   4103  H   THR X 251      73.399  47.895  51.317  0.00  0.00            
ATOM   4104  CA  THR X 251      72.030  49.451  52.006  0.00  0.00            
ATOM   4105  HA  THR X 251      72.399  50.476  51.998  0.00  0.00            
ATOM   4106  CB  THR X 251      71.252  49.295  50.645  0.00  0.00            
ATOM   4107  HB  THR X 251      71.007  48.233  50.597  0.00  0.00            
ATOM   4108  CG2 THR X 251      69.964  50.042  50.569  0.00  0.00            
ATOM   4109 HG21 THR X 251      69.467  49.965  49.594  0.00  0.00            
ATOM   4110 HG22 THR X 251      69.197  49.806  51.317  0.00  0.00            
ATOM   4111 HG23 THR X 251      70.307  51.054  50.817  0.00  0.00            
ATOM   4112  OG1 THR X 251      72.079  49.708  49.586  0.00  0.00            
ATOM   4113  HG1 THR X 251      72.564  50.510  49.850  0.00  0.00            
ATOM   4114  C   THR X 251      71.086  49.209  53.266  0.00  0.00            
ATOM   4115  O   THR X 251      70.481  50.196  53.835  0.00  0.00            
ATOM   4116  N   THR X 252      71.067  47.920  53.729  0.00  0.00            
ATOM   4117  H   THR X 252      71.670  47.251  53.272  0.00  0.00            
ATOM   4118  CA  THR X 252      70.251  47.501  54.919  0.00  0.00            
ATOM   4119  HA  THR X 252      69.239  47.903  54.855  0.00  0.00            
ATOM   4120  CB  THR X 252      70.103  45.894  54.947  0.00  0.00            
ATOM   4121  HB  THR X 252      71.055  45.366  54.902  0.00  0.00            
ATOM   4122  CG2 THR X 252      69.266  45.366  56.144  0.00  0.00            
ATOM   4123 HG21 THR X 252      69.616  45.800  57.089  0.00  0.00            
ATOM   4124 HG22 THR X 252      68.193  45.556  56.023  0.00  0.00            
ATOM   4125 HG23 THR X 252      69.419  44.280  56.184  0.00  0.00            
ATOM   4126  OG1 THR X 252      69.354  45.476  53.844  0.00  0.00            
ATOM   4127  HG1 THR X 252      69.992  45.427  53.112  0.00  0.00            
ATOM   4128  C   THR X 252      70.838  48.007  56.235  0.00  0.00            
ATOM   4129  O   THR X 252      70.089  48.530  57.008  0.00  0.00            
ATOM   4130  N   LEU X 253      72.191  47.997  56.358  0.00  0.00            
ATOM   4131  H   LEU X 253      72.717  47.420  55.718  0.00  0.00            
ATOM   4132  CA  LEU X 253      72.948  48.636  57.487  0.00  0.00            
ATOM   4133  HA  LEU X 253      72.768  48.148  58.444  0.00  0.00            
ATOM   4134  CB  LEU X 253      74.484  48.560  57.174  0.00  0.00            
ATOM   4135  HB2 LEU X 253      74.711  48.730  56.121  0.00  0.00            
ATOM   4136  HB3 LEU X 253      75.027  49.251  57.819  0.00  0.00            
ATOM   4137  CG  LEU X 253      75.125  47.202  57.578  0.00  0.00            
ATOM   4138  HG  LEU X 253      74.602  46.327  57.192  0.00  0.00            
ATOM   4139  CD1 LEU X 253      76.506  47.135  57.014  0.00  0.00            
ATOM   4140 HD11 LEU X 253      76.490  47.082  55.919  0.00  0.00            
ATOM   4141 HD12 LEU X 253      77.085  48.040  57.237  0.00  0.00            
ATOM   4142 HD13 LEU X 253      77.002  46.230  57.387  0.00  0.00            
ATOM   4143  CD2 LEU X 253      75.226  47.025  59.086  0.00  0.00            
ATOM   4144 HD21 LEU X 253      74.216  47.086  59.509  0.00  0.00            
ATOM   4145 HD22 LEU X 253      75.739  46.063  59.209  0.00  0.00            
ATOM   4146 HD23 LEU X 253      75.803  47.846  59.531  0.00  0.00            
ATOM   4147  C   LEU X 253      72.605  50.151  57.706  0.00  0.00            
ATOM   4148  O   LEU X 253      72.308  50.444  58.820  0.00  0.00            
ATOM   4149  N   PHE X 254      72.616  51.005  56.708  0.00  0.00            
ATOM   4150  H   PHE X 254      72.939  50.667  55.813  0.00  0.00            
ATOM   4151  CA  PHE X 254      72.146  52.453  56.792  0.00  0.00            
ATOM   4152  HA  PHE X 254      72.709  53.006  57.545  0.00  0.00            
ATOM   4153  CB  PHE X 254      72.357  53.051  55.395  0.00  0.00            
ATOM   4154  HB2 PHE X 254      73.407  53.370  55.406  0.00  0.00            
ATOM   4155  HB3 PHE X 254      72.385  52.245  54.651  0.00  0.00            
ATOM   4156  CG  PHE X 254      71.331  54.076  55.018  0.00  0.00            
ATOM   4157  CD1 PHE X 254      71.139  55.288  55.744  0.00  0.00            
ATOM   4158  HD1 PHE X 254      71.671  55.483  56.663  0.00  0.00            
ATOM   4159  CE1 PHE X 254      70.058  56.131  55.403  0.00  0.00            
ATOM   4160  HE1 PHE X 254      69.764  57.031  55.921  0.00  0.00            
ATOM   4161  CZ  PHE X 254      69.309  55.860  54.264  0.00  0.00            
ATOM   4162  HZ  PHE X 254      68.467  56.502  54.050  0.00  0.00            
ATOM   4163  CE2 PHE X 254      69.475  54.673  53.587  0.00  0.00            
ATOM   4164  HE2 PHE X 254      68.799  54.418  52.784  0.00  0.00            
ATOM   4165  CD2 PHE X 254      70.529  53.835  53.871  0.00  0.00            
ATOM   4166  HD2 PHE X 254      70.634  52.893  53.353  0.00  0.00            
ATOM   4167  C   PHE X 254      70.631  52.540  57.273  0.00  0.00            
ATOM   4168  O   PHE X 254      70.416  53.095  58.361  0.00  0.00            
ATOM   4169  N   LEU X 255      69.775  51.813  56.635  0.00  0.00            
ATOM   4170  H   LEU X 255      70.130  51.403  55.784  0.00  0.00            
ATOM   4171  CA  LEU X 255      68.364  51.784  56.911  0.00  0.00            
ATOM   4172  HA  LEU X 255      67.933  52.764  56.706  0.00  0.00            
ATOM   4173  CB  LEU X 255      67.577  50.836  55.988  0.00  0.00            
ATOM   4174  HB2 LEU X 255      68.144  49.907  56.046  0.00  0.00            
ATOM   4175  HB3 LEU X 255      66.568  50.824  56.400  0.00  0.00            
ATOM   4176  CG  LEU X 255      67.452  51.359  54.538  0.00  0.00            
ATOM   4177  HG  LEU X 255      68.445  51.578  54.146  0.00  0.00            
ATOM   4178  CD1 LEU X 255      66.851  50.284  53.611  0.00  0.00            
ATOM   4179 HD11 LEU X 255      65.768  50.215  53.767  0.00  0.00            
ATOM   4180 HD12 LEU X 255      66.989  50.428  52.533  0.00  0.00            
ATOM   4181 HD13 LEU X 255      67.371  49.352  53.865  0.00  0.00            
ATOM   4182  CD2 LEU X 255      66.589  52.650  54.329  0.00  0.00            
ATOM   4183 HD21 LEU X 255      66.338  52.619  53.262  0.00  0.00            
ATOM   4184 HD22 LEU X 255      65.725  52.764  54.995  0.00  0.00            
ATOM   4185 HD23 LEU X 255      67.160  53.587  54.349  0.00  0.00            
ATOM   4186  C   LEU X 255      67.957  51.555  58.355  0.00  0.00            
ATOM   4187  O   LEU X 255      67.150  52.327  58.900  0.00  0.00            
ATOM   4188  N   TYR X 256      68.623  50.496  58.953  0.00  0.00            
ATOM   4189  H   TYR X 256      69.335  50.084  58.368  0.00  0.00            
ATOM   4190  CA  TYR X 256      68.668  50.194  60.362  0.00  0.00            
ATOM   4191  HA  TYR X 256      67.635  49.907  60.564  0.00  0.00            
ATOM   4192  CB  TYR X 256      69.599  48.986  60.609  0.00  0.00            
ATOM   4193  HB2 TYR X 256      69.339  48.119  59.990  0.00  0.00            
ATOM   4194  HB3 TYR X 256      70.597  49.271  60.253  0.00  0.00            
ATOM   4195  CG  TYR X 256      69.599  48.521  62.071  0.00  0.00            
ATOM   4196  CD1 TYR X 256      68.381  48.354  62.743  0.00  0.00            
ATOM   4197  HD1 TYR X 256      67.449  48.551  62.234  0.00  0.00            
ATOM   4198  CE1 TYR X 256      68.352  47.752  64.026  0.00  0.00            
ATOM   4199  HE1 TYR X 256      67.409  47.582  64.523  0.00  0.00            
ATOM   4200  CZ  TYR X 256      69.620  47.195  64.641  0.00  0.00            
ATOM   4201  OH  TYR X 256      69.639  46.576  65.843  0.00  0.00            
ATOM   4202  HH  TYR X 256      68.755  46.540  66.246  0.00  0.00            
ATOM   4203  CE2 TYR X 256      70.852  47.422  63.811  0.00  0.00            
ATOM   4204  HE2 TYR X 256      71.816  47.062  64.139  0.00  0.00            
ATOM   4205  CD2 TYR X 256      70.793  47.992  62.574  0.00  0.00            
ATOM   4206  HD2 TYR X 256      71.694  48.129  61.994  0.00  0.00            
ATOM   4207  C   TYR X 256      69.049  51.442  61.263  0.00  0.00            
ATOM   4208  O   TYR X 256      68.169  51.979  61.902  0.00  0.00            
ATOM   4209  N   PHE X 257      70.267  51.908  61.143  0.00  0.00            
ATOM   4210  H   PHE X 257      70.993  51.541  60.545  0.00  0.00            
ATOM   4211  CA  PHE X 257      70.823  52.987  61.989  0.00  0.00            
ATOM   4212  HA  PHE X 257      70.678  52.631  63.009  0.00  0.00            
ATOM   4213  CB  PHE X 257      72.315  53.174  61.651  0.00  0.00            
ATOM   4214  HB2 PHE X 257      72.506  53.054  60.577  0.00  0.00            
ATOM   4215  HB3 PHE X 257      72.662  54.186  61.893  0.00  0.00            
ATOM   4216  CG  PHE X 257      73.122  52.205  62.547  0.00  0.00            
ATOM   4217  CD1 PHE X 257      73.154  50.797  62.238  0.00  0.00            
ATOM   4218  HD1 PHE X 257      72.542  50.418  61.432  0.00  0.00            
ATOM   4219  CE1 PHE X 257      73.907  49.917  63.080  0.00  0.00            
ATOM   4220  HE1 PHE X 257      73.994  48.858  62.889  0.00  0.00            
ATOM   4221  CZ  PHE X 257      74.791  50.458  64.031  0.00  0.00            
ATOM   4222  HZ  PHE X 257      75.321  49.726  64.622  0.00  0.00            
ATOM   4223  CE2 PHE X 257      74.902  51.825  64.287  0.00  0.00            
ATOM   4224  HE2 PHE X 257      75.680  52.162  64.957  0.00  0.00            
ATOM   4225  CD2 PHE X 257      73.962  52.639  63.587  0.00  0.00            
ATOM   4226  HD2 PHE X 257      74.005  53.717  63.650  0.00  0.00            
ATOM   4227  C   PHE X 257      70.005  54.274  61.859  0.00  0.00            
ATOM   4228  O   PHE X 257      69.737  54.962  62.847  0.00  0.00            
ATOM   4229  N   ALA X 258      69.629  54.582  60.593  0.00  0.00            
ATOM   4230  H   ALA X 258      69.972  54.040  59.813  0.00  0.00            
ATOM   4231  CA  ALA X 258      68.744  55.699  60.349  0.00  0.00            
ATOM   4232  HA  ALA X 258      69.130  56.531  60.938  0.00  0.00            
ATOM   4233  CB  ALA X 258      69.053  56.032  58.849  0.00  0.00            
ATOM   4234  HB1 ALA X 258      68.902  55.106  58.281  0.00  0.00            
ATOM   4235  HB2 ALA X 258      68.366  56.776  58.428  0.00  0.00            
ATOM   4236  HB3 ALA X 258      70.095  56.301  58.636  0.00  0.00            
ATOM   4237  C   ALA X 258      67.246  55.534  60.785  0.00  0.00            
ATOM   4238  O   ALA X 258      66.423  56.480  60.657  0.00  0.00            
ATOM   4239  N   CYS X 259      66.779  54.315  61.151  0.00  0.00            
ATOM   4240  H   CYS X 259      67.383  53.516  61.024  0.00  0.00            
ATOM   4241  CA  CYS X 259      65.475  54.045  61.629  0.00  0.00            
ATOM   4242  HA  CYS X 259      64.757  54.815  61.345  0.00  0.00            
ATOM   4243  CB  CYS X 259      64.893  52.731  61.001  0.00  0.00            
ATOM   4244  HB2 CYS X 259      64.730  52.981  59.952  0.00  0.00            
ATOM   4245  HB3 CYS X 259      65.521  51.844  61.088  0.00  0.00            
ATOM   4246  SG  CYS X 259      63.285  52.289  61.776  0.00  0.00            
ATOM   4247  HG  CYS X 259      62.614  53.445  61.776  0.00  0.00            
ATOM   4248  C   CYS X 259      65.394  53.854  63.192  0.00  0.00            
ATOM   4249  O   CYS X 259      64.579  54.491  63.828  0.00  0.00            
ATOM   4250  N   LEU X 260      66.228  52.992  63.800  0.00  0.00            
ATOM   4251  H   LEU X 260      66.911  52.546  63.205  0.00  0.00            
ATOM   4252  CA  LEU X 260      66.194  52.610  65.257  0.00  0.00            
ATOM   4253  HA  LEU X 260      65.216  52.210  65.527  0.00  0.00            
ATOM   4254  CB  LEU X 260      67.283  51.527  65.403  0.00  0.00            
ATOM   4255  HB2 LEU X 260      67.013  50.643  64.825  0.00  0.00            
ATOM   4256  HB3 LEU X 260      68.088  51.938  64.794  0.00  0.00            
ATOM   4257  CG  LEU X 260      67.802  51.142  66.810  0.00  0.00            
ATOM   4258  HG  LEU X 260      68.041  51.992  67.448  0.00  0.00            
ATOM   4259  CD1 LEU X 260      66.787  50.333  67.660  0.00  0.00            
ATOM   4260 HD11 LEU X 260      66.224  49.569  67.110  0.00  0.00            
ATOM   4261 HD12 LEU X 260      67.406  49.815  68.403  0.00  0.00            
ATOM   4262 HD13 LEU X 260      66.073  50.967  68.200  0.00  0.00            
ATOM   4263  CD2 LEU X 260      69.101  50.333  66.690  0.00  0.00            
ATOM   4264 HD21 LEU X 260      69.468  50.394  67.723  0.00  0.00            
ATOM   4265 HD22 LEU X 260      69.036  49.298  66.333  0.00  0.00            
ATOM   4266 HD23 LEU X 260      69.886  50.848  66.123  0.00  0.00            
ATOM   4267  C   LEU X 260      66.611  53.854  66.078  0.00  0.00            
ATOM   4268  O   LEU X 260      65.962  54.101  67.038  0.00  0.00            
ATOM   4269  N   LEU X 261      67.581  54.670  65.642  0.00  0.00            
ATOM   4270  H   LEU X 261      67.972  54.515  64.723  0.00  0.00            
ATOM   4271  CA  LEU X 261      68.048  55.741  66.463  0.00  0.00            
ATOM   4272  HA  LEU X 261      68.247  55.428  67.488  0.00  0.00            
ATOM   4273  CB  LEU X 261      69.538  56.082  66.067  0.00  0.00            
ATOM   4274  HB2 LEU X 261      69.578  56.250  64.991  0.00  0.00            
ATOM   4275  HB3 LEU X 261      69.742  57.021  66.583  0.00  0.00            
ATOM   4276  CG  LEU X 261      70.600  55.002  66.389  0.00  0.00            
ATOM   4277  HG  LEU X 261      70.193  54.090  65.953  0.00  0.00            
ATOM   4278  CD1 LEU X 261      71.988  55.142  65.713  0.00  0.00            
ATOM   4279 HD11 LEU X 261      72.334  54.102  65.677  0.00  0.00            
ATOM   4280 HD12 LEU X 261      71.754  55.479  64.696  0.00  0.00            
ATOM   4281 HD13 LEU X 261      72.616  55.825  66.298  0.00  0.00            
ATOM   4282  CD2 LEU X 261      70.871  54.841  67.928  0.00  0.00            
ATOM   4283 HD21 LEU X 261      70.001  54.343  68.375  0.00  0.00            
ATOM   4284 HD22 LEU X 261      71.802  54.276  68.058  0.00  0.00            
ATOM   4285 HD23 LEU X 261      71.010  55.844  68.350  0.00  0.00            
ATOM   4286  C   LEU X 261      66.956  56.820  66.520  0.00  0.00            
ATOM   4287  O   LEU X 261      66.469  57.132  67.585  0.00  0.00            
ATOM   4288  N   PRO X 262      66.480  57.399  65.404  0.00  0.00            
ATOM   4289  CD  PRO X 262      67.045  57.426  64.023  0.00  0.00            
ATOM   4290  HD2 PRO X 262      66.847  56.473  63.518  0.00  0.00            
ATOM   4291  HD3 PRO X 262      68.133  57.568  64.036  0.00  0.00            
ATOM   4292  CG  PRO X 262      66.314  58.597  63.344  0.00  0.00            
ATOM   4293  HG2 PRO X 262      66.458  58.590  62.256  0.00  0.00            
ATOM   4294  HG3 PRO X 262      66.774  59.518  63.722  0.00  0.00            
ATOM   4295  CB  PRO X 262      64.889  58.525  63.851  0.00  0.00            
ATOM   4296  HB2 PRO X 262      64.493  57.670  63.291  0.00  0.00            
ATOM   4297  HB3 PRO X 262      64.344  59.465  63.699  0.00  0.00            
ATOM   4298  CA  PRO X 262      65.220  58.217  65.356  0.00  0.00            
ATOM   4299  HA  PRO X 262      65.408  59.183  65.826  0.00  0.00            
ATOM   4300  C   PRO X 262      64.066  57.590  66.111  0.00  0.00            
ATOM   4301  O   PRO X 262      63.499  58.282  66.913  0.00  0.00            
ATOM   4302  N   THR X 263      63.739  56.345  65.952  0.00  0.00            
ATOM   4303  H   THR X 263      64.447  55.771  65.517  0.00  0.00            
ATOM   4304  CA  THR X 263      62.674  55.645  66.731  0.00  0.00            
ATOM   4305  HA  THR X 263      61.801  56.292  66.815  0.00  0.00            
ATOM   4306  CB  THR X 263      62.119  54.301  66.057  0.00  0.00            
ATOM   4307  HB  THR X 263      62.871  53.537  66.254  0.00  0.00            
ATOM   4308  CG2 THR X 263      60.794  53.736  66.580  0.00  0.00            
ATOM   4309 HG21 THR X 263      60.802  53.632  67.672  0.00  0.00            
ATOM   4310 HG22 THR X 263      59.946  54.410  66.408  0.00  0.00            
ATOM   4311 HG23 THR X 263      60.595  52.728  66.194  0.00  0.00            
ATOM   4312  OG1 THR X 263      62.087  54.528  64.677  0.00  0.00            
ATOM   4313  HG1 THR X 263      62.989  54.696  64.352  0.00  0.00            
ATOM   4314  C   THR X 263      62.884  55.517  68.166  0.00  0.00            
ATOM   4315  O   THR X 263      61.895  55.553  68.840  0.00  0.00            
ATOM   4316  N   ILE X 264      64.114  55.454  68.735  0.00  0.00            
ATOM   4317  H   ILE X 264      64.833  55.566  68.034  0.00  0.00            
ATOM   4318  CA  ILE X 264      64.439  55.637  70.190  0.00  0.00            
ATOM   4319  HA  ILE X 264      63.840  54.927  70.760  0.00  0.00            
ATOM   4320  CB  ILE X 264      65.938  55.282  70.480  0.00  0.00            
ATOM   4321  HB  ILE X 264      66.575  55.902  69.849  0.00  0.00            
ATOM   4322  CG2 ILE X 264      66.168  55.704  71.948  0.00  0.00            
ATOM   4323 HG21 ILE X 264      65.569  55.183  72.705  0.00  0.00            
ATOM   4324 HG22 ILE X 264      67.213  55.601  72.267  0.00  0.00            
ATOM   4325 HG23 ILE X 264      65.935  56.766  72.097  0.00  0.00            
ATOM   4326  CG1 ILE X 264      66.168  53.768  70.369  0.00  0.00            
ATOM   4327 HG12 ILE X 264      65.834  53.346  71.317  0.00  0.00            
ATOM   4328 HG13 ILE X 264      65.654  53.371  69.494  0.00  0.00            
ATOM   4329  CD1 ILE X 264      67.628  53.364  70.098  0.00  0.00            
ATOM   4330 HD11 ILE X 264      68.210  53.612  70.994  0.00  0.00            
ATOM   4331 HD12 ILE X 264      67.764  52.294  69.898  0.00  0.00            
ATOM   4332 HD13 ILE X 264      67.944  53.897  69.193  0.00  0.00            
ATOM   4333  C   ILE X 264      64.005  57.005  70.670  0.00  0.00            
ATOM   4334  O   ILE X 264      63.205  57.120  71.601  0.00  0.00            
ATOM   4335  N   ALA X 265      64.453  58.072  69.861  0.00  0.00            
ATOM   4336  H   ALA X 265      65.176  57.962  69.164  0.00  0.00            
ATOM   4337  CA  ALA X 265      64.245  59.456  70.343  0.00  0.00            
ATOM   4338  HA  ALA X 265      64.524  59.476  71.397  0.00  0.00            
ATOM   4339  CB  ALA X 265      65.158  60.465  69.670  0.00  0.00            
ATOM   4340  HB1 ALA X 265      64.681  60.671  68.704  0.00  0.00            
ATOM   4341  HB2 ALA X 265      65.096  61.385  70.264  0.00  0.00            
ATOM   4342  HB3 ALA X 265      66.162  60.045  69.527  0.00  0.00            
ATOM   4343  C   ALA X 265      62.774  59.881  70.280  0.00  0.00            
ATOM   4344  O   ALA X 265      62.318  60.444  71.255  0.00  0.00            
ATOM   4345  N   PHE X 266      61.955  59.427  69.290  0.00  0.00            
ATOM   4346  H   PHE X 266      62.426  58.930  68.547  0.00  0.00            
ATOM   4347  CA  PHE X 266      60.511  59.765  69.311  0.00  0.00            
ATOM   4348  HA  PHE X 266      60.401  60.848  69.366  0.00  0.00            
ATOM   4349  CB  PHE X 266      59.989  59.413  67.912  0.00  0.00            
ATOM   4350  HB2 PHE X 266      60.145  58.349  67.698  0.00  0.00            
ATOM   4351  HB3 PHE X 266      58.918  59.554  67.719  0.00  0.00            
ATOM   4352  CG  PHE X 266      60.669  60.237  66.787  0.00  0.00            
ATOM   4353  CD1 PHE X 266      61.398  61.441  66.949  0.00  0.00            
ATOM   4354  HD1 PHE X 266      61.481  61.957  67.894  0.00  0.00            
ATOM   4355  CE1 PHE X 266      62.165  62.020  65.930  0.00  0.00            
ATOM   4356  HE1 PHE X 266      62.732  62.938  65.972  0.00  0.00            
ATOM   4357  CZ  PHE X 266      62.234  61.376  64.696  0.00  0.00            
ATOM   4358  HZ  PHE X 266      62.860  61.681  63.870  0.00  0.00            
ATOM   4359  CE2 PHE X 266      61.597  60.126  64.568  0.00  0.00            
ATOM   4360  HE2 PHE X 266      61.779  59.581  63.654  0.00  0.00            
ATOM   4361  CD2 PHE X 266      60.820  59.556  65.583  0.00  0.00            
ATOM   4362  HD2 PHE X 266      60.598  58.499  65.588  0.00  0.00            
ATOM   4363  C   PHE X 266      59.717  59.041  70.357  0.00  0.00            
ATOM   4364  O   PHE X 266      58.842  59.571  71.043  0.00  0.00            
ATOM   4365  N   GLY X 267      60.205  57.817  70.692  0.00  0.00            
ATOM   4366  H   GLY X 267      61.017  57.542  70.158  0.00  0.00            
ATOM   4367  CA  GLY X 267      59.628  56.901  71.697  0.00  0.00            
ATOM   4368  HA2 GLY X 267      58.565  56.782  71.490  0.00  0.00            
ATOM   4369  HA3 GLY X 267      60.089  55.918  71.601  0.00  0.00            
ATOM   4370  C   GLY X 267      59.891  57.349  73.122  0.00  0.00            
ATOM   4371  O   GLY X 267      59.039  57.448  73.963  0.00  0.00            
ATOM   4372  N   SER X 268      61.069  57.965  73.355  0.00  0.00            
ATOM   4373  H   SER X 268      61.649  58.074  72.535  0.00  0.00            
ATOM   4374  CA  SER X 268      61.478  58.590  74.610  0.00  0.00            
ATOM   4375  HA  SER X 268      61.042  57.971  75.394  0.00  0.00            
ATOM   4376  CB  SER X 268      63.020  58.580  74.768  0.00  0.00            
ATOM   4377  HB2 SER X 268      63.577  59.101  73.989  0.00  0.00            
ATOM   4378  HB3 SER X 268      63.296  58.934  75.761  0.00  0.00            
ATOM   4379  OG  SER X 268      63.452  57.265  74.792  0.00  0.00            
ATOM   4380  HG  SER X 268      63.001  56.795  75.514  0.00  0.00            
ATOM   4381  C   SER X 268      60.918  60.008  74.866  0.00  0.00            
ATOM   4382  O   SER X 268      60.811  60.474  76.000  0.00  0.00            
ATOM   4383  N   LEU X 269      60.461  60.661  73.791  0.00  0.00            
ATOM   4384  H   LEU X 269      60.539  60.262  72.867  0.00  0.00            
ATOM   4385  CA  LEU X 269      59.805  61.981  73.828  0.00  0.00            
ATOM   4386  HA  LEU X 269      60.215  62.456  74.719  0.00  0.00            
ATOM   4387  CB  LEU X 269      60.192  62.656  72.489  0.00  0.00            
ATOM   4388  HB2 LEU X 269      61.224  63.007  72.506  0.00  0.00            
ATOM   4389  HB3 LEU X 269      60.098  61.869  71.741  0.00  0.00            
ATOM   4390  CG  LEU X 269      59.435  63.874  72.015  0.00  0.00            
ATOM   4391  HG  LEU X 269      58.369  63.658  72.082  0.00  0.00            
ATOM   4392  CD1 LEU X 269      59.767  65.146  72.811  0.00  0.00            
ATOM   4393 HD11 LEU X 269      58.932  65.838  72.645  0.00  0.00            
ATOM   4394 HD12 LEU X 269      59.732  64.966  73.893  0.00  0.00            
ATOM   4395 HD13 LEU X 269      60.747  65.549  72.528  0.00  0.00            
ATOM   4396  CD2 LEU X 269      59.811  64.147  70.553  0.00  0.00            
ATOM   4397 HD21 LEU X 269      60.855  64.456  70.414  0.00  0.00            
ATOM   4398 HD22 LEU X 269      59.612  63.308  69.875  0.00  0.00            
ATOM   4399 HD23 LEU X 269      59.328  65.097  70.293  0.00  0.00            
ATOM   4400  C   LEU X 269      58.336  61.855  73.954  0.00  0.00            
ATOM   4401  O   LEU X 269      57.636  62.583  74.662  0.00  0.00            
ATOM   4402  N   ASN X 270      57.759  60.778  73.409  0.00  0.00            
ATOM   4403  H   ASN X 270      58.254  60.217  72.730  0.00  0.00            
ATOM   4404  CA  ASN X 270      56.438  60.376  73.830  0.00  0.00            
ATOM   4405  HA  ASN X 270      55.773  61.239  73.788  0.00  0.00            
ATOM   4406  CB  ASN X 270      55.878  59.348  72.819  0.00  0.00            
ATOM   4407  HB2 ASN X 270      56.682  58.613  72.808  0.00  0.00            
ATOM   4408  HB3 ASN X 270      54.991  58.779  73.098  0.00  0.00            
ATOM   4409  CG  ASN X 270      55.510  59.859  71.390  0.00  0.00            
ATOM   4410  OD1 ASN X 270      54.561  60.525  71.178  0.00  0.00            
ATOM   4411  ND2 ASN X 270      56.222  59.451  70.382  0.00  0.00            
ATOM   4412 HD21 ASN X 270      55.843  59.559  69.452  0.00  0.00            
ATOM   4413 HD22 ASN X 270      57.028  58.869  70.559  0.00  0.00            
ATOM   4414  C   ASN X 270      56.391  59.753  75.279  0.00  0.00            
ATOM   4415  O   ASN X 270      55.466  60.103  76.029  0.00  0.00            
ATOM   4416  N   ASP X 271      57.434  59.129  75.713  0.00  0.00            
ATOM   4417  H   ASP X 271      58.185  58.919  75.072  0.00  0.00            
ATOM   4418  CA  ASP X 271      57.591  58.774  77.122  0.00  0.00            
ATOM   4419  HA  ASP X 271      56.675  58.241  77.377  0.00  0.00            
ATOM   4420  CB  ASP X 271      58.875  57.936  77.328  0.00  0.00            
ATOM   4421  HB2 ASP X 271      58.941  57.160  76.565  0.00  0.00            
ATOM   4422  HB3 ASP X 271      59.766  58.557  77.239  0.00  0.00            
ATOM   4423  CG  ASP X 271      59.028  57.197  78.671  0.00  0.00            
ATOM   4424  OD1 ASP X 271      60.098  56.611  78.945  0.00  0.00            
ATOM   4425  OD2 ASP X 271      58.214  57.293  79.602  0.00  0.00            
ATOM   4426  C   ASP X 271      57.614  60.057  77.999  0.00  0.00            
ATOM   4427  O   ASP X 271      56.676  60.175  78.792  0.00  0.00            
ATOM   4428  N   GLU X 272      58.513  61.001  77.756  0.00  0.00            
ATOM   4429  H   GLU X 272      59.307  60.681  77.221  0.00  0.00            
ATOM   4430  CA  GLU X 272      58.566  62.271  78.393  0.00  0.00            
ATOM   4431  HA  GLU X 272      58.917  62.034  79.398  0.00  0.00            
ATOM   4432  CB  GLU X 272      59.617  63.181  77.713  0.00  0.00            
ATOM   4433  HB2 GLU X 272      60.402  62.455  77.502  0.00  0.00            
ATOM   4434  HB3 GLU X 272      59.225  63.598  76.785  0.00  0.00            
ATOM   4435  CG  GLU X 272      60.068  64.326  78.663  0.00  0.00            
ATOM   4436  HG2 GLU X 272      60.639  64.964  77.988  0.00  0.00            
ATOM   4437  HG3 GLU X 272      59.208  64.879  79.041  0.00  0.00            
ATOM   4438  CD  GLU X 272      61.039  63.882  79.829  0.00  0.00            
ATOM   4439  OE1 GLU X 272      61.298  64.605  80.794  0.00  0.00            
ATOM   4440  OE2 GLU X 272      61.538  62.759  79.776  0.00  0.00            
ATOM   4441  C   GLU X 272      57.231  63.053  78.461  0.00  0.00            
ATOM   4442  O   GLU X 272      56.956  63.646  79.468  0.00  0.00            
ATOM   4443  N   ASN X 273      56.393  62.958  77.473  0.00  0.00            
ATOM   4444  H   ASN X 273      56.705  62.567  76.596  0.00  0.00            
ATOM   4445  CA  ASN X 273      55.131  63.661  77.354  0.00  0.00            
ATOM   4446  HA  ASN X 273      55.154  64.429  78.127  0.00  0.00            
ATOM   4447  CB  ASN X 273      55.057  64.376  75.979  0.00  0.00            
ATOM   4448  HB2 ASN X 273      55.129  63.738  75.099  0.00  0.00            
ATOM   4449  HB3 ASN X 273      54.038  64.753  75.898  0.00  0.00            
ATOM   4450  CG  ASN X 273      56.058  65.508  76.062  0.00  0.00            
ATOM   4451  OD1 ASN X 273      55.911  66.475  76.781  0.00  0.00            
ATOM   4452  ND2 ASN X 273      57.100  65.392  75.289  0.00  0.00            
ATOM   4453 HD21 ASN X 273      57.752  66.146  75.450  0.00  0.00            
ATOM   4454 HD22 ASN X 273      57.343  64.527  74.828  0.00  0.00            
ATOM   4455  C   ASN X 273      53.858  62.921  77.655  0.00  0.00            
ATOM   4456  O   ASN X 273      52.866  63.513  77.891  0.00  0.00            
ATOM   4457  N   THR X 274      53.863  61.593  77.626  0.00  0.00            
ATOM   4458  H   THR X 274      54.668  61.193  77.165  0.00  0.00            
ATOM   4459  CA  THR X 274      52.703  60.756  77.913  0.00  0.00            
ATOM   4460  HA  THR X 274      51.856  61.427  78.054  0.00  0.00            
ATOM   4461  CB  THR X 274      52.312  59.856  76.783  0.00  0.00            
ATOM   4462  HB  THR X 274      51.414  59.426  77.226  0.00  0.00            
ATOM   4463  CG2 THR X 274      52.024  60.417  75.371  0.00  0.00            
ATOM   4464 HG21 THR X 274      51.362  61.286  75.466  0.00  0.00            
ATOM   4465 HG22 THR X 274      52.950  60.814  74.937  0.00  0.00            
ATOM   4466 HG23 THR X 274      51.557  59.701  74.683  0.00  0.00            
ATOM   4467  OG1 THR X 274      53.120  58.712  76.662  0.00  0.00            
ATOM   4468  HG1 THR X 274      53.976  59.026  76.322  0.00  0.00            
ATOM   4469  C   THR X 274      52.769  60.101  79.366  0.00  0.00            
ATOM   4470  O   THR X 274      51.963  59.257  79.721  0.00  0.00            
ATOM   4471  N   ASP X 275      53.852  60.396  80.125  0.00  0.00            
ATOM   4472  H   ASP X 275      54.526  60.906  79.574  0.00  0.00            
ATOM   4473  CA  ASP X 275      54.296  59.582  81.320  0.00  0.00            
ATOM   4474  HA  ASP X 275      55.332  59.863  81.508  0.00  0.00            
ATOM   4475  CB  ASP X 275      53.345  59.867  82.551  0.00  0.00            
ATOM   4476  HB2 ASP X 275      52.330  59.753  82.172  0.00  0.00            
ATOM   4477  HB3 ASP X 275      53.520  59.188  83.386  0.00  0.00            
ATOM   4478  CG  ASP X 275      53.497  61.293  83.106  0.00  0.00            
ATOM   4479  OD1 ASP X 275      52.518  61.825  83.678  0.00  0.00            
ATOM   4480  OD2 ASP X 275      54.588  61.848  83.048  0.00  0.00            
ATOM   4481  C   ASP X 275      54.545  58.046  81.043  0.00  0.00            
ATOM   4482  O   ASP X 275      54.534  57.188  81.885  0.00  0.00            
ATOM   4483  N   GLY X 276      54.831  57.638  79.781  0.00  0.00            
ATOM   4484  H   GLY X 276      55.076  58.296  79.055  0.00  0.00            
ATOM   4485  CA  GLY X 276      54.869  56.208  79.425  0.00  0.00            
ATOM   4486  HA2 GLY X 276      55.552  56.100  78.582  0.00  0.00            
ATOM   4487  HA3 GLY X 276      55.301  55.666  80.267  0.00  0.00            
ATOM   4488  C   GLY X 276      53.595  55.503  79.065  0.00  0.00            
ATOM   4489  O   GLY X 276      53.581  54.246  78.955  0.00  0.00            
ATOM   4490  N   ALA X 277      52.462  56.188  78.772  0.00  0.00            
ATOM   4491  H   ALA X 277      52.497  57.196  78.823  0.00  0.00            
ATOM   4492  CA  ALA X 277      51.357  55.686  78.005  0.00  0.00            
ATOM   4493  HA  ALA X 277      50.918  54.883  78.597  0.00  0.00            
ATOM   4494  CB  ALA X 277      50.198  56.745  77.959  0.00  0.00            
ATOM   4495  HB1 ALA X 277      49.218  56.258  78.030  0.00  0.00            
ATOM   4496  HB2 ALA X 277      50.336  57.363  78.855  0.00  0.00            
ATOM   4497  HB3 ALA X 277      50.323  57.444  77.123  0.00  0.00            
ATOM   4498  C   ALA X 277      51.721  55.270  76.541  0.00  0.00            
ATOM   4499  O   ALA X 277      51.126  54.278  76.067  0.00  0.00            
ATOM   4500  N   ILE X 278      52.747  55.941  76.044  0.00  0.00            
ATOM   4501  H   ILE X 278      53.054  56.718  76.611  0.00  0.00            
ATOM   4502  CA  ILE X 278      53.540  55.578  74.863  0.00  0.00            
ATOM   4503  HA  ILE X 278      53.597  54.496  74.744  0.00  0.00            
ATOM   4504  CB  ILE X 278      53.243  56.364  73.549  0.00  0.00            
ATOM   4505  HB  ILE X 278      53.141  57.441  73.679  0.00  0.00            
ATOM   4506  CG2 ILE X 278      54.300  56.055  72.472  0.00  0.00            
ATOM   4507 HG21 ILE X 278      55.293  56.331  72.848  0.00  0.00            
ATOM   4508 HG22 ILE X 278      54.335  54.997  72.183  0.00  0.00            
ATOM   4509 HG23 ILE X 278      54.108  56.592  71.535  0.00  0.00            
ATOM   4510  CG1 ILE X 278      51.858  55.909  73.026  0.00  0.00            
ATOM   4511 HG12 ILE X 278      51.873  54.866  72.709  0.00  0.00            
ATOM   4512 HG13 ILE X 278      51.081  56.053  73.777  0.00  0.00            
ATOM   4513  CD1 ILE X 278      51.323  56.812  71.907  0.00  0.00            
ATOM   4514 HD11 ILE X 278      51.669  57.850  71.992  0.00  0.00            
ATOM   4515 HD12 ILE X 278      51.765  56.480  70.960  0.00  0.00            
ATOM   4516 HD13 ILE X 278      50.241  56.803  71.724  0.00  0.00            
ATOM   4517  C   ILE X 278      54.959  55.833  75.379  0.00  0.00            
ATOM   4518  O   ILE X 278      55.281  56.898  75.895  0.00  0.00            
ATOM   4519  N   ASP X 279      55.797  54.824  75.161  0.00  0.00            
ATOM   4520  H   ASP X 279      55.429  54.039  74.643  0.00  0.00            
ATOM   4521  CA  ASP X 279      57.199  54.813  75.586  0.00  0.00            
ATOM   4522  HA  ASP X 279      57.453  55.858  75.763  0.00  0.00            
ATOM   4523  CB  ASP X 279      57.372  54.033  76.940  0.00  0.00            
ATOM   4524  HB2 ASP X 279      58.187  54.471  77.516  0.00  0.00            
ATOM   4525  HB3 ASP X 279      56.617  54.289  77.683  0.00  0.00            
ATOM   4526  CG  ASP X 279      57.497  52.492  76.720  0.00  0.00            
ATOM   4527  OD1 ASP X 279      56.356  51.926  76.490  0.00  0.00            
ATOM   4528  OD2 ASP X 279      58.516  51.849  76.902  0.00  0.00            
ATOM   4529  C   ASP X 279      58.143  54.303  74.521  0.00  0.00            
ATOM   4530  O   ASP X 279      57.699  54.017  73.424  0.00  0.00            
ATOM   4531  N   VAL X 280      59.522  54.182  74.799  0.00  0.00            
ATOM   4532  H   VAL X 280      59.849  54.552  75.680  0.00  0.00            
ATOM   4533  CA  VAL X 280      60.497  53.866  73.772  0.00  0.00            
ATOM   4534  HA  VAL X 280      60.522  54.631  72.996  0.00  0.00            
ATOM   4535  CB  VAL X 280      61.947  53.859  74.274  0.00  0.00            
ATOM   4536  HB  VAL X 280      62.136  54.907  74.507  0.00  0.00            
ATOM   4537  CG1 VAL X 280      62.164  53.042  75.599  0.00  0.00            
ATOM   4538 HG11 VAL X 280      62.152  51.950  75.496  0.00  0.00            
ATOM   4539 HG12 VAL X 280      63.187  53.214  75.955  0.00  0.00            
ATOM   4540 HG13 VAL X 280      61.426  53.230  76.389  0.00  0.00            
ATOM   4541  CG2 VAL X 280      62.945  53.431  73.153  0.00  0.00            
ATOM   4542 HG21 VAL X 280      63.960  53.762  73.405  0.00  0.00            
ATOM   4543 HG22 VAL X 280      62.915  52.334  73.161  0.00  0.00            
ATOM   4544 HG23 VAL X 280      62.619  53.796  72.171  0.00  0.00            
ATOM   4545  C   VAL X 280      60.223  52.432  73.224  0.00  0.00            
ATOM   4546  O   VAL X 280      60.334  52.254  71.999  0.00  0.00            
ATOM   4547  N   GLN X 281      59.850  51.473  74.066  0.00  0.00            
ATOM   4548  H   GLN X 281      59.793  51.606  75.065  0.00  0.00            
ATOM   4549  CA  GLN X 281      59.609  50.128  73.563  0.00  0.00            
ATOM   4550  HA  GLN X 281      60.431  49.916  72.878  0.00  0.00            
ATOM   4551  CB  GLN X 281      59.446  49.085  74.666  0.00  0.00            
ATOM   4552  HB2 GLN X 281      60.355  49.104  75.267  0.00  0.00            
ATOM   4553  HB3 GLN X 281      58.610  49.385  75.297  0.00  0.00            
ATOM   4554  CG  GLN X 281      59.232  47.654  74.138  0.00  0.00            
ATOM   4555  HG2 GLN X 281      58.197  47.661  73.794  0.00  0.00            
ATOM   4556  HG3 GLN X 281      59.921  47.362  73.346  0.00  0.00            
ATOM   4557  CD  GLN X 281      59.334  46.649  75.216  0.00  0.00            
ATOM   4558  OE1 GLN X 281      59.987  46.803  76.249  0.00  0.00            
ATOM   4559  NE2 GLN X 281      58.579  45.620  75.165  0.00  0.00            
ATOM   4560 HE21 GLN X 281      58.772  44.956  75.901  0.00  0.00            
ATOM   4561 HE22 GLN X 281      58.105  45.424  74.296  0.00  0.00            
ATOM   4562  C   GLN X 281      58.297  50.061  72.688  0.00  0.00            
ATOM   4563  O   GLN X 281      58.327  49.470  71.696  0.00  0.00            
ATOM   4564  N   LYS X 282      57.268  50.792  73.055  0.00  0.00            
ATOM   4565  H   LYS X 282      57.364  51.171  73.986  0.00  0.00            
ATOM   4566  CA  LYS X 282      55.946  50.877  72.339  0.00  0.00            
ATOM   4567  HA  LYS X 282      55.537  49.911  72.040  0.00  0.00            
ATOM   4568  CB  LYS X 282      54.885  51.670  73.182  0.00  0.00            
ATOM   4569  HB2 LYS X 282      54.926  51.291  74.203  0.00  0.00            
ATOM   4570  HB3 LYS X 282      55.163  52.724  73.185  0.00  0.00            
ATOM   4571  CG  LYS X 282      53.508  51.448  72.640  0.00  0.00            
ATOM   4572  HG2 LYS X 282      53.436  51.833  71.623  0.00  0.00            
ATOM   4573  HG3 LYS X 282      53.402  50.374  72.794  0.00  0.00            
ATOM   4574  CD  LYS X 282      52.332  52.039  73.312  0.00  0.00            
ATOM   4575  HD2 LYS X 282      52.526  53.026  73.732  0.00  0.00            
ATOM   4576  HD3 LYS X 282      51.550  52.081  72.554  0.00  0.00            
ATOM   4577  CE  LYS X 282      51.997  51.067  74.546  0.00  0.00            
ATOM   4578  HE2 LYS X 282      51.759  50.072  74.170  0.00  0.00            
ATOM   4579  HE3 LYS X 282      52.821  51.025  75.259  0.00  0.00            
ATOM   4580  NZ  LYS X 282      50.820  51.640  75.266  0.00  0.00            
ATOM   4581  HZ1 LYS X 282      50.648  51.060  76.074  0.00  0.00            
ATOM   4582  HZ2 LYS X 282      51.062  52.524  75.692  0.00  0.00            
ATOM   4583  HZ3 LYS X 282      49.982  51.672  74.703  0.00  0.00            
ATOM   4584  C   LYS X 282      56.196  51.467  70.899  0.00  0.00            
ATOM   4585  O   LYS X 282      55.623  51.068  69.946  0.00  0.00            
ATOM   4586  N   THR X 283      57.077  52.495  70.870  0.00  0.00            
ATOM   4587  H   THR X 283      57.362  52.861  71.767  0.00  0.00            
ATOM   4588  CA  THR X 283      57.346  53.182  69.619  0.00  0.00            
ATOM   4589  HA  THR X 283      56.409  53.454  69.132  0.00  0.00            
ATOM   4590  CB  THR X 283      58.088  54.455  69.935  0.00  0.00            
ATOM   4591  HB  THR X 283      59.041  54.451  70.463  0.00  0.00            
ATOM   4592  CG2 THR X 283      58.270  55.318  68.715  0.00  0.00            
ATOM   4593 HG21 THR X 283      58.112  54.761  67.784  0.00  0.00            
ATOM   4594 HG22 THR X 283      57.492  56.091  68.676  0.00  0.00            
ATOM   4595 HG23 THR X 283      59.225  55.856  68.683  0.00  0.00            
ATOM   4596  OG1 THR X 283      57.128  55.214  70.686  0.00  0.00            
ATOM   4597  HG1 THR X 283      57.254  55.068  71.640  0.00  0.00            
ATOM   4598  C   THR X 283      58.205  52.333  68.738  0.00  0.00            
ATOM   4599  O   THR X 283      57.890  52.279  67.570  0.00  0.00            
ATOM   4600  N   ILE X 284      59.241  51.562  69.250  0.00  0.00            
ATOM   4601  H   ILE X 284      59.557  51.800  70.179  0.00  0.00            
ATOM   4602  CA  ILE X 284      59.932  50.503  68.531  0.00  0.00            
ATOM   4603  HA  ILE X 284      60.419  50.798  67.601  0.00  0.00            
ATOM   4604  CB  ILE X 284      61.103  49.921  69.472  0.00  0.00            
ATOM   4605  HB  ILE X 284      60.646  49.582  70.401  0.00  0.00            
ATOM   4606  CG2 ILE X 284      61.655  48.572  68.871  0.00  0.00            
ATOM   4607 HG21 ILE X 284      61.856  48.676  67.797  0.00  0.00            
ATOM   4608 HG22 ILE X 284      62.504  48.244  69.483  0.00  0.00            
ATOM   4609 HG23 ILE X 284      60.857  47.836  69.032  0.00  0.00            
ATOM   4610  CG1 ILE X 284      62.304  50.775  69.900  0.00  0.00            
ATOM   4611 HG12 ILE X 284      61.992  51.786  70.162  0.00  0.00            
ATOM   4612 HG13 ILE X 284      62.848  50.283  70.706  0.00  0.00            
ATOM   4613  CD1 ILE X 284      63.224  51.033  68.747  0.00  0.00            
ATOM   4614 HD11 ILE X 284      63.818  50.111  68.702  0.00  0.00            
ATOM   4615 HD12 ILE X 284      62.692  51.441  67.879  0.00  0.00            
ATOM   4616 HD13 ILE X 284      63.904  51.823  69.090  0.00  0.00            
ATOM   4617  C   ILE X 284      58.869  49.394  68.114  0.00  0.00            
ATOM   4618  O   ILE X 284      58.929  48.970  66.973  0.00  0.00            
ATOM   4619  N   ALA X 285      57.976  48.992  68.999  0.00  0.00            
ATOM   4620  H   ALA X 285      57.981  49.422  69.912  0.00  0.00            
ATOM   4621  CA  ALA X 285      57.024  47.922  68.754  0.00  0.00            
ATOM   4622  HA  ALA X 285      57.472  46.992  68.402  0.00  0.00            
ATOM   4623  CB  ALA X 285      56.269  47.572  70.028  0.00  0.00            
ATOM   4624  HB1 ALA X 285      55.417  48.240  70.207  0.00  0.00            
ATOM   4625  HB2 ALA X 285      55.927  46.545  69.854  0.00  0.00            
ATOM   4626  HB3 ALA X 285      56.913  47.585  70.916  0.00  0.00            
ATOM   4627  C   ALA X 285      55.984  48.274  67.676  0.00  0.00            
ATOM   4628  O   ALA X 285      55.764  47.417  66.822  0.00  0.00            
ATOM   4629  N   GLY X 286      55.372  49.479  67.678  0.00  0.00            
ATOM   4630  H   GLY X 286      55.524  50.095  68.464  0.00  0.00            
ATOM   4631  CA  GLY X 286      54.566  49.987  66.531  0.00  0.00            
ATOM   4632  HA2 GLY X 286      53.775  49.237  66.505  0.00  0.00            
ATOM   4633  HA3 GLY X 286      54.136  50.976  66.687  0.00  0.00            
ATOM   4634  C   GLY X 286      55.323  50.064  65.176  0.00  0.00            
ATOM   4635  O   GLY X 286      54.815  49.764  64.097  0.00  0.00            
ATOM   4636  N   GLN X 287      56.547  50.526  65.182  0.00  0.00            
ATOM   4637  H   GLN X 287      57.001  50.834  66.030  0.00  0.00            
ATOM   4638  CA  GLN X 287      57.467  50.494  64.024  0.00  0.00            
ATOM   4639  HA  GLN X 287      56.925  51.076  63.279  0.00  0.00            
ATOM   4640  CB  GLN X 287      58.758  51.286  64.242  0.00  0.00            
ATOM   4641  HB2 GLN X 287      58.469  52.254  64.651  0.00  0.00            
ATOM   4642  HB3 GLN X 287      59.171  50.725  65.080  0.00  0.00            
ATOM   4643  CG  GLN X 287      59.774  51.365  63.105  0.00  0.00            
ATOM   4644  HG2 GLN X 287      60.683  51.837  63.477  0.00  0.00            
ATOM   4645  HG3 GLN X 287      60.105  50.365  62.826  0.00  0.00            
ATOM   4646  CD  GLN X 287      59.319  52.182  61.888  0.00  0.00            
ATOM   4647  OE1 GLN X 287      58.669  53.196  62.056  0.00  0.00            
ATOM   4648  NE2 GLN X 287      59.855  51.979  60.671  0.00  0.00            
ATOM   4649 HE21 GLN X 287      59.603  52.546  59.874  0.00  0.00            
ATOM   4650 HE22 GLN X 287      60.465  51.185  60.536  0.00  0.00            
ATOM   4651  C   GLN X 287      57.699  49.032  63.559  0.00  0.00            
ATOM   4652  O   GLN X 287      57.420  48.730  62.415  0.00  0.00            
ATOM   4653  N   SER X 288      57.939  48.117  64.507  0.00  0.00            
ATOM   4654  H   SER X 288      58.076  48.412  65.463  0.00  0.00            
ATOM   4655  CA  SER X 288      58.250  46.705  64.170  0.00  0.00            
ATOM   4656  HA  SER X 288      59.167  46.628  63.586  0.00  0.00            
ATOM   4657  CB  SER X 288      58.487  45.805  65.405  0.00  0.00            
ATOM   4658  HB2 SER X 288      57.633  45.799  66.082  0.00  0.00            
ATOM   4659  HB3 SER X 288      58.771  44.785  65.148  0.00  0.00            
ATOM   4660  OG  SER X 288      59.563  46.359  66.102  0.00  0.00            
ATOM   4661  HG  SER X 288      59.278  47.278  66.249  0.00  0.00            
ATOM   4662  C   SER X 288      57.087  46.078  63.337  0.00  0.00            
ATOM   4663  O   SER X 288      57.254  45.217  62.493  0.00  0.00            
ATOM   4664  N   ILE X 289      55.840  46.432  63.728  0.00  0.00            
ATOM   4665  H   ILE X 289      55.747  47.052  64.521  0.00  0.00            
ATOM   4666  CA  ILE X 289      54.572  46.054  63.102  0.00  0.00            
ATOM   4667  HA  ILE X 289      54.727  45.039  62.735  0.00  0.00            
ATOM   4668  CB  ILE X 289      53.410  46.111  64.195  0.00  0.00            
ATOM   4669  HB  ILE X 289      53.409  47.077  64.700  0.00  0.00            
ATOM   4670  CG2 ILE X 289      51.997  45.997  63.511  0.00  0.00            
ATOM   4671 HG21 ILE X 289      51.817  46.783  62.767  0.00  0.00            
ATOM   4672 HG22 ILE X 289      51.763  45.021  63.068  0.00  0.00            
ATOM   4673 HG23 ILE X 289      51.187  46.215  64.218  0.00  0.00            
ATOM   4674  CG1 ILE X 289      53.623  45.038  65.265  0.00  0.00            
ATOM   4675 HG12 ILE X 289      53.456  44.053  64.827  0.00  0.00            
ATOM   4676 HG13 ILE X 289      54.648  45.155  65.617  0.00  0.00            
ATOM   4677  CD1 ILE X 289      52.781  45.274  66.506  0.00  0.00            
ATOM   4678 HD11 ILE X 289      51.777  44.863  66.340  0.00  0.00            
ATOM   4679 HD12 ILE X 289      53.284  44.714  67.304  0.00  0.00            
ATOM   4680 HD13 ILE X 289      52.697  46.319  66.828  0.00  0.00            
ATOM   4681  C   ILE X 289      54.147  46.866  61.849  0.00  0.00            
ATOM   4682  O   ILE X 289      54.225  46.316  60.747  0.00  0.00            
ATOM   4683  N   GLY X 290      53.903  48.169  61.980  0.00  0.00            
ATOM   4684  H   GLY X 290      54.155  48.488  62.905  0.00  0.00            
ATOM   4685  CA  GLY X 290      53.322  48.985  60.946  0.00  0.00            
ATOM   4686  HA2 GLY X 290      52.426  48.515  60.540  0.00  0.00            
ATOM   4687  HA3 GLY X 290      53.135  49.966  61.381  0.00  0.00            
ATOM   4688  C   GLY X 290      54.355  49.255  59.765  0.00  0.00            
ATOM   4689  O   GLY X 290      53.943  49.553  58.637  0.00  0.00            
ATOM   4690  N   GLY X 291      55.707  49.261  60.014  0.00  0.00            
ATOM   4691  H   GLY X 291      56.054  49.015  60.930  0.00  0.00            
ATOM   4692  CA  GLY X 291      56.720  49.483  59.027  0.00  0.00            
ATOM   4693  HA2 GLY X 291      56.440  50.354  58.436  0.00  0.00            
ATOM   4694  HA3 GLY X 291      57.598  49.832  59.570  0.00  0.00            
ATOM   4695  C   GLY X 291      57.027  48.245  58.211  0.00  0.00            
ATOM   4696  O   GLY X 291      56.939  48.260  56.953  0.00  0.00            
ATOM   4697  N   LEU X 292      57.263  47.102  58.897  0.00  0.00            
ATOM   4698  H   LEU X 292      57.145  47.110  59.900  0.00  0.00            
ATOM   4699  CA  LEU X 292      57.252  45.775  58.298  0.00  0.00            
ATOM   4700  HA  LEU X 292      58.119  45.693  57.644  0.00  0.00            
ATOM   4701  CB  LEU X 292      57.375  44.805  59.497  0.00  0.00            
ATOM   4702  HB2 LEU X 292      58.274  45.089  60.045  0.00  0.00            
ATOM   4703  HB3 LEU X 292      56.611  45.052  60.235  0.00  0.00            
ATOM   4704  CG  LEU X 292      57.343  43.270  59.203  0.00  0.00            
ATOM   4705  HG  LEU X 292      56.358  43.035  58.799  0.00  0.00            
ATOM   4706  CD1 LEU X 292      58.421  42.915  58.180  0.00  0.00            
ATOM   4707 HD11 LEU X 292      58.459  41.819  58.138  0.00  0.00            
ATOM   4708 HD12 LEU X 292      58.447  43.353  57.175  0.00  0.00            
ATOM   4709 HD13 LEU X 292      59.329  43.344  58.622  0.00  0.00            
ATOM   4710  CD2 LEU X 292      57.687  42.560  60.464  0.00  0.00            
ATOM   4711 HD21 LEU X 292      56.907  42.766  61.207  0.00  0.00            
ATOM   4712 HD22 LEU X 292      57.948  41.496  60.407  0.00  0.00            
ATOM   4713 HD23 LEU X 292      58.598  43.005  60.883  0.00  0.00            
ATOM   4714  C   LEU X 292      56.019  45.476  57.439  0.00  0.00            
ATOM   4715  O   LEU X 292      56.146  44.808  56.437  0.00  0.00            
ATOM   4716  N   LEU X 293      54.804  45.799  57.892  0.00  0.00            
ATOM   4717  H   LEU X 293      54.718  46.095  58.854  0.00  0.00            
ATOM   4718  CA  LEU X 293      53.548  45.500  57.174  0.00  0.00            
ATOM   4719  HA  LEU X 293      53.570  44.423  57.006  0.00  0.00            
ATOM   4720  CB  LEU X 293      52.324  45.860  57.985  0.00  0.00            
ATOM   4721  HB2 LEU X 293      52.424  46.893  58.318  0.00  0.00            
ATOM   4722  HB3 LEU X 293      51.485  45.869  57.289  0.00  0.00            
ATOM   4723  CG  LEU X 293      51.915  44.811  59.114  0.00  0.00            
ATOM   4724  HG  LEU X 293      52.732  44.638  59.816  0.00  0.00            
ATOM   4725  CD1 LEU X 293      50.776  45.433  59.882  0.00  0.00            
ATOM   4726 HD11 LEU X 293      50.339  44.947  60.763  0.00  0.00            
ATOM   4727 HD12 LEU X 293      51.232  46.344  60.287  0.00  0.00            
ATOM   4728 HD13 LEU X 293      49.948  45.675  59.204  0.00  0.00            
ATOM   4729  CD2 LEU X 293      51.480  43.469  58.581  0.00  0.00            
ATOM   4730 HD21 LEU X 293      52.345  42.944  58.157  0.00  0.00            
ATOM   4731 HD22 LEU X 293      51.143  42.860  59.429  0.00  0.00            
ATOM   4732 HD23 LEU X 293      50.685  43.676  57.854  0.00  0.00            
ATOM   4733  C   LEU X 293      53.506  46.275  55.844  0.00  0.00            
ATOM   4734  O   LEU X 293      53.222  45.725  54.797  0.00  0.00            
ATOM   4735  N   TYR X 294      53.937  47.542  55.855  0.00  0.00            
ATOM   4736  H   TYR X 294      54.066  47.921  56.782  0.00  0.00            
ATOM   4737  CA  TYR X 294      54.125  48.358  54.674  0.00  0.00            
ATOM   4738  HA  TYR X 294      53.223  48.450  54.070  0.00  0.00            
ATOM   4739  CB  TYR X 294      54.404  49.805  55.015  0.00  0.00            
ATOM   4740  HB2 TYR X 294      53.599  50.047  55.720  0.00  0.00            
ATOM   4741  HB3 TYR X 294      55.366  49.901  55.535  0.00  0.00            
ATOM   4742  CG  TYR X 294      54.463  50.793  53.784  0.00  0.00            
ATOM   4743  CD1 TYR X 294      53.250  51.294  53.284  0.00  0.00            
ATOM   4744  HD1 TYR X 294      52.305  50.990  53.711  0.00  0.00            
ATOM   4745  CE1 TYR X 294      53.294  52.369  52.381  0.00  0.00            
ATOM   4746  HE1 TYR X 294      52.370  52.798  52.020  0.00  0.00            
ATOM   4747  CZ  TYR X 294      54.633  52.863  51.907  0.00  0.00            
ATOM   4748  OH  TYR X 294      54.758  54.045  51.204  0.00  0.00            
ATOM   4749  HH  TYR X 294      53.905  54.035  50.737  0.00  0.00            
ATOM   4750  CE2 TYR X 294      55.871  52.118  52.345  0.00  0.00            
ATOM   4751  HE2 TYR X 294      56.868  52.484  52.150  0.00  0.00            
ATOM   4752  CD2 TYR X 294      55.736  51.092  53.241  0.00  0.00            
ATOM   4753  HD2 TYR X 294      56.620  50.628  53.653  0.00  0.00            
ATOM   4754  C   TYR X 294      55.243  47.838  53.765  0.00  0.00            
ATOM   4755  O   TYR X 294      54.983  47.746  52.618  0.00  0.00            
ATOM   4756  N   ALA X 295      56.372  47.437  54.336  0.00  0.00            
ATOM   4757  H   ALA X 295      56.440  47.567  55.335  0.00  0.00            
ATOM   4758  CA  ALA X 295      57.475  46.754  53.604  0.00  0.00            
ATOM   4759  HA  ALA X 295      57.812  47.460  52.845  0.00  0.00            
ATOM   4760  CB  ALA X 295      58.620  46.486  54.618  0.00  0.00            
ATOM   4761  HB1 ALA X 295      58.516  45.746  55.421  0.00  0.00            
ATOM   4762  HB2 ALA X 295      59.551  46.326  54.060  0.00  0.00            
ATOM   4763  HB3 ALA X 295      58.838  47.467  55.060  0.00  0.00            
ATOM   4764  C   ALA X 295      56.944  45.519  52.831  0.00  0.00            
ATOM   4765  O   ALA X 295      57.181  45.375  51.646  0.00  0.00            
ATOM   4766  N   LEU X 296      56.034  44.714  53.468  0.00  0.00            
ATOM   4767  H   LEU X 296      55.841  44.718  54.460  0.00  0.00            
ATOM   4768  CA  LEU X 296      55.552  43.553  52.649  0.00  0.00            
ATOM   4769  HA  LEU X 296      56.333  43.059  52.070  0.00  0.00            
ATOM   4770  CB  LEU X 296      54.956  42.493  53.591  0.00  0.00            
ATOM   4771  HB2 LEU X 296      54.136  42.843  54.217  0.00  0.00            
ATOM   4772  HB3 LEU X 296      54.481  41.709  53.002  0.00  0.00            
ATOM   4773  CG  LEU X 296      56.078  41.955  54.542  0.00  0.00            
ATOM   4774  HG  LEU X 296      56.624  42.775  55.008  0.00  0.00            
ATOM   4775  CD1 LEU X 296      55.581  41.060  55.657  0.00  0.00            
ATOM   4776 HD11 LEU X 296      56.406  40.697  56.284  0.00  0.00            
ATOM   4777 HD12 LEU X 296      54.900  41.581  56.341  0.00  0.00            
ATOM   4778 HD13 LEU X 296      55.016  40.220  55.236  0.00  0.00            
ATOM   4779  CD2 LEU X 296      57.155  41.218  53.702  0.00  0.00            
ATOM   4780 HD21 LEU X 296      57.900  40.912  54.447  0.00  0.00            
ATOM   4781 HD22 LEU X 296      56.812  40.343  53.135  0.00  0.00            
ATOM   4782 HD23 LEU X 296      57.616  41.936  53.013  0.00  0.00            
ATOM   4783  C   LEU X 296      54.637  44.014  51.556  0.00  0.00            
ATOM   4784  O   LEU X 296      54.530  43.338  50.502  0.00  0.00            
ATOM   4785  N   PHE X 297      53.803  45.121  51.713  0.00  0.00            
ATOM   4786  H   PHE X 297      53.969  45.621  52.575  0.00  0.00            
ATOM   4787  CA  PHE X 297      52.602  45.392  50.850  0.00  0.00            
ATOM   4788  HA  PHE X 297      52.668  44.587  50.119  0.00  0.00            
ATOM   4789  CB  PHE X 297      51.253  45.279  51.679  0.00  0.00            
ATOM   4790  HB2 PHE X 297      51.095  46.132  52.349  0.00  0.00            
ATOM   4791  HB3 PHE X 297      50.456  45.214  50.928  0.00  0.00            
ATOM   4792  CG  PHE X 297      50.993  44.006  52.473  0.00  0.00            
ATOM   4793  CD1 PHE X 297      50.759  44.086  53.886  0.00  0.00            
ATOM   4794  HD1 PHE X 297      50.582  45.040  54.359  0.00  0.00            
ATOM   4795  CE1 PHE X 297      50.755  42.946  54.668  0.00  0.00            
ATOM   4796  HE1 PHE X 297      50.556  43.104  55.717  0.00  0.00            
ATOM   4797  CZ  PHE X 297      50.923  41.698  54.070  0.00  0.00            
ATOM   4798  HZ  PHE X 297      50.905  40.735  54.559  0.00  0.00            
ATOM   4799  CE2 PHE X 297      51.182  41.629  52.659  0.00  0.00            
ATOM   4800  HE2 PHE X 297      51.269  40.722  52.079  0.00  0.00            
ATOM   4801  CD2 PHE X 297      51.303  42.757  51.916  0.00  0.00            
ATOM   4802  HD2 PHE X 297      51.464  42.705  50.849  0.00  0.00            
ATOM   4803  C   PHE X 297      52.540  46.733  50.023  0.00  0.00            
ATOM   4804  O   PHE X 297      51.571  46.920  49.279  0.00  0.00            
ATOM   4805  N   SER X 298      53.478  47.591  50.211  0.00  0.00            
ATOM   4806  H   SER X 298      54.257  47.346  50.806  0.00  0.00            
ATOM   4807  CA  SER X 298      53.610  48.888  49.544  0.00  0.00            
ATOM   4808  HA  SER X 298      52.808  49.577  49.811  0.00  0.00            
ATOM   4809  CB  SER X 298      54.873  49.572  50.083  0.00  0.00            
ATOM   4810  HB2 SER X 298      54.891  50.553  49.606  0.00  0.00            
ATOM   4811  HB3 SER X 298      54.937  49.621  51.170  0.00  0.00            
ATOM   4812  OG  SER X 298      55.943  48.760  49.658  0.00  0.00            
ATOM   4813  HG  SER X 298      56.564  49.007  50.366  0.00  0.00            
ATOM   4814  C   SER X 298      53.584  48.776  48.042  0.00  0.00            
ATOM   4815  O   SER X 298      54.115  47.798  47.543  0.00  0.00            
ATOM   4816  N   GLY X 299      53.120  49.792  47.268  0.00  0.00            
ATOM   4817  H   GLY X 299      52.866  50.628  47.774  0.00  0.00            
ATOM   4818  CA  GLY X 299      53.263  49.805  45.847  0.00  0.00            
ATOM   4819  HA2 GLY X 299      53.266  48.815  45.391  0.00  0.00            
ATOM   4820  HA3 GLY X 299      52.484  50.396  45.367  0.00  0.00            
ATOM   4821  C   GLY X 299      54.591  50.403  45.442  0.00  0.00            
ATOM   4822  O   GLY X 299      54.798  50.719  44.279  0.00  0.00            
ATOM   4823  N   GLN X 300      55.508  50.618  46.372  0.00  0.00            
ATOM   4824  H   GLN X 300      55.296  50.458  47.347  0.00  0.00            
ATOM   4825  CA  GLN X 300      56.771  51.246  46.105  0.00  0.00            
ATOM   4826  HA  GLN X 300      57.110  50.859  45.144  0.00  0.00            
ATOM   4827  CB  GLN X 300      56.660  52.763  45.949  0.00  0.00            
ATOM   4828  HB2 GLN X 300      55.951  52.982  45.150  0.00  0.00            
ATOM   4829  HB3 GLN X 300      56.156  53.171  46.825  0.00  0.00            
ATOM   4830  CG  GLN X 300      57.956  53.452  45.597  0.00  0.00            
ATOM   4831  HG2 GLN X 300      57.701  54.348  45.032  0.00  0.00            
ATOM   4832  HG3 GLN X 300      58.464  53.652  46.540  0.00  0.00            
ATOM   4833  CD  GLN X 300      58.799  52.649  44.619  0.00  0.00            
ATOM   4834  OE1 GLN X 300      59.834  52.138  45.036  0.00  0.00            
ATOM   4835  NE2 GLN X 300      58.460  52.561  43.378  0.00  0.00            
ATOM   4836 HE21 GLN X 300      59.021  52.071  42.695  0.00  0.00            
ATOM   4837 HE22 GLN X 300      57.767  53.211  43.037  0.00  0.00            
ATOM   4838  C   GLN X 300      57.866  50.826  47.093  0.00  0.00            
ATOM   4839  O   GLN X 300      57.937  51.511  48.098  0.00  0.00            
ATOM   4840  N   PRO X 301      58.524  49.665  46.826  0.00  0.00            
ATOM   4841  CD  PRO X 301      58.334  48.832  45.681  0.00  0.00            
ATOM   4842  HD2 PRO X 301      58.768  49.338  44.810  0.00  0.00            
ATOM   4843  HD3 PRO X 301      57.288  48.611  45.437  0.00  0.00            
ATOM   4844  CG  PRO X 301      59.187  47.563  46.000  0.00  0.00            
ATOM   4845  HG2 PRO X 301      59.629  47.189  45.068  0.00  0.00            
ATOM   4846  HG3 PRO X 301      58.574  46.799  46.493  0.00  0.00            
ATOM   4847  CB  PRO X 301      60.202  48.001  47.031  0.00  0.00            
ATOM   4848  HB2 PRO X 301      61.059  48.500  46.562  0.00  0.00            
ATOM   4849  HB3 PRO X 301      60.625  47.229  47.686  0.00  0.00            
ATOM   4850  CA  PRO X 301      59.387  49.069  47.781  0.00  0.00            
ATOM   4851  HA  PRO X 301      58.903  48.409  48.500  0.00  0.00            
ATOM   4852  C   PRO X 301      60.416  49.947  48.456  0.00  0.00            
ATOM   4853  O   PRO X 301      60.726  49.825  49.609  0.00  0.00            
ATOM   4854  N   LEU X 302      61.004  50.926  47.703  0.00  0.00            
ATOM   4855  H   LEU X 302      60.687  51.046  46.752  0.00  0.00            
ATOM   4856  CA  LEU X 302      62.047  51.845  48.241  0.00  0.00            
ATOM   4857  HA  LEU X 302      62.778  51.238  48.774  0.00  0.00            
ATOM   4858  CB  LEU X 302      62.868  52.450  47.077  0.00  0.00            
ATOM   4859  HB2 LEU X 302      62.247  53.180  46.558  0.00  0.00            
ATOM   4860  HB3 LEU X 302      63.697  53.020  47.496  0.00  0.00            
ATOM   4861  CG  LEU X 302      63.523  51.379  46.142  0.00  0.00            
ATOM   4862  HG  LEU X 302      62.722  50.952  45.539  0.00  0.00            
ATOM   4863  CD1 LEU X 302      64.481  51.916  45.069  0.00  0.00            
ATOM   4864 HD11 LEU X 302      65.074  51.095  44.648  0.00  0.00            
ATOM   4865 HD12 LEU X 302      63.981  52.607  44.379  0.00  0.00            
ATOM   4866 HD13 LEU X 302      65.276  52.560  45.467  0.00  0.00            
ATOM   4867  CD2 LEU X 302      64.299  50.348  46.925  0.00  0.00            
ATOM   4868 HD21 LEU X 302      65.022  50.893  47.543  0.00  0.00            
ATOM   4869 HD22 LEU X 302      63.665  49.737  47.580  0.00  0.00            
ATOM   4870 HD23 LEU X 302      64.792  49.585  46.309  0.00  0.00            
ATOM   4871  C   LEU X 302      61.550  52.882  49.259  0.00  0.00            
ATOM   4872  O   LEU X 302      62.360  53.498  49.897  0.00  0.00            
ATOM   4873  N   VAL X 303      60.242  53.232  49.223  0.00  0.00            
ATOM   4874  H   VAL X 303      59.566  52.734  48.662  0.00  0.00            
ATOM   4875  CA  VAL X 303      59.716  54.012  50.351  0.00  0.00            
ATOM   4876  HA  VAL X 303      60.498  54.726  50.610  0.00  0.00            
ATOM   4877  CB  VAL X 303      58.455  54.755  50.006  0.00  0.00            
ATOM   4878  HB  VAL X 303      57.624  54.093  49.761  0.00  0.00            
ATOM   4879  CG1 VAL X 303      57.980  55.576  51.175  0.00  0.00            
ATOM   4880 HG11 VAL X 303      57.660  54.923  51.997  0.00  0.00            
ATOM   4881 HG12 VAL X 303      58.805  56.175  51.580  0.00  0.00            
ATOM   4882 HG13 VAL X 303      57.154  56.200  50.813  0.00  0.00            
ATOM   4883  CG2 VAL X 303      58.644  55.610  48.738  0.00  0.00            
ATOM   4884 HG21 VAL X 303      59.367  56.393  48.996  0.00  0.00            
ATOM   4885 HG22 VAL X 303      59.065  55.109  47.858  0.00  0.00            
ATOM   4886 HG23 VAL X 303      57.748  56.177  48.459  0.00  0.00            
ATOM   4887  C   VAL X 303      59.498  53.098  51.564  0.00  0.00            
ATOM   4888  O   VAL X 303      59.184  51.955  51.381  0.00  0.00            
ATOM   4889  N   ILE X 304      59.672  53.613  52.813  0.00  0.00            
ATOM   4890  H   ILE X 304      59.982  54.575  52.831  0.00  0.00            
ATOM   4891  CA  ILE X 304      59.401  52.904  54.091  0.00  0.00            
ATOM   4892  HA  ILE X 304      58.677  52.109  53.910  0.00  0.00            
ATOM   4893  CB  ILE X 304      60.682  52.501  54.760  0.00  0.00            
ATOM   4894  HB  ILE X 304      61.108  51.926  53.938  0.00  0.00            
ATOM   4895  CG2 ILE X 304      61.708  53.529  55.224  0.00  0.00            
ATOM   4896 HG21 ILE X 304      62.652  53.079  55.555  0.00  0.00            
ATOM   4897 HG22 ILE X 304      62.068  54.173  54.413  0.00  0.00            
ATOM   4898 HG23 ILE X 304      61.403  54.301  55.941  0.00  0.00            
ATOM   4899  CG1 ILE X 304      60.464  51.399  55.828  0.00  0.00            
ATOM   4900 HG12 ILE X 304      59.967  51.770  56.724  0.00  0.00            
ATOM   4901 HG13 ILE X 304      59.819  50.642  55.383  0.00  0.00            
ATOM   4902  CD1 ILE X 304      61.745  50.727  56.202  0.00  0.00            
ATOM   4903 HD11 ILE X 304      62.347  50.595  55.294  0.00  0.00            
ATOM   4904 HD12 ILE X 304      62.343  51.308  56.915  0.00  0.00            
ATOM   4905 HD13 ILE X 304      61.660  49.719  56.625  0.00  0.00            
ATOM   4906  C   ILE X 304      58.621  53.972  54.871  0.00  0.00            
ATOM   4907  O   ILE X 304      58.748  55.149  54.614  0.00  0.00            
ATOM   4908  N   LEU X 305      57.921  53.463  55.920  0.00  0.00            
ATOM   4909  H   LEU X 305      57.909  52.471  56.108  0.00  0.00            
ATOM   4910  CA  LEU X 305      57.253  54.281  56.903  0.00  0.00            
ATOM   4911  HA  LEU X 305      57.106  55.288  56.513  0.00  0.00            
ATOM   4912  CB  LEU X 305      55.871  53.670  57.182  0.00  0.00            
ATOM   4913  HB2 LEU X 305      55.996  52.773  57.788  0.00  0.00            
ATOM   4914  HB3 LEU X 305      55.338  54.437  57.743  0.00  0.00            
ATOM   4915  CG  LEU X 305      54.849  53.343  56.058  0.00  0.00            
ATOM   4916  HG  LEU X 305      55.319  52.543  55.486  0.00  0.00            
ATOM   4917  CD1 LEU X 305      53.477  52.935  56.641  0.00  0.00            
ATOM   4918 HD11 LEU X 305      53.486  52.096  57.348  0.00  0.00            
ATOM   4919 HD12 LEU X 305      52.955  53.725  57.196  0.00  0.00            
ATOM   4920 HD13 LEU X 305      52.785  52.591  55.863  0.00  0.00            
ATOM   4921  CD2 LEU X 305      54.731  54.429  55.040  0.00  0.00            
ATOM   4922 HD21 LEU X 305      55.683  54.589  54.518  0.00  0.00            
ATOM   4923 HD22 LEU X 305      53.957  54.127  54.324  0.00  0.00            
ATOM   4924 HD23 LEU X 305      54.467  55.446  55.355  0.00  0.00            
ATOM   4925  C   LEU X 305      58.062  54.366  58.217  0.00  0.00            
ATOM   4926  O   LEU X 305      58.681  53.379  58.617  0.00  0.00            
ATOM   4927  N   LEU X 306      57.986  55.543  58.880  0.00  0.00            
ATOM   4928  H   LEU X 306      57.255  56.168  58.570  0.00  0.00            
ATOM   4929  CA  LEU X 306      58.595  56.029  60.114  0.00  0.00            
ATOM   4930  HA  LEU X 306      58.864  55.162  60.718  0.00  0.00            
ATOM   4931  CB  LEU X 306      59.884  56.796  59.761  0.00  0.00            
ATOM   4932  HB2 LEU X 306      59.715  57.628  59.077  0.00  0.00            
ATOM   4933  HB3 LEU X 306      60.245  57.241  60.688  0.00  0.00            
ATOM   4934  CG  LEU X 306      61.100  56.015  59.129  0.00  0.00            
ATOM   4935  HG  LEU X 306      60.653  55.633  58.212  0.00  0.00            
ATOM   4936  CD1 LEU X 306      62.303  56.949  58.763  0.00  0.00            
ATOM   4937 HD11 LEU X 306      62.766  57.409  59.644  0.00  0.00            
ATOM   4938 HD12 LEU X 306      63.013  56.449  58.093  0.00  0.00            
ATOM   4939 HD13 LEU X 306      61.971  57.835  58.206  0.00  0.00            
ATOM   4940  CD2 LEU X 306      61.755  54.972  59.993  0.00  0.00            
ATOM   4941 HD21 LEU X 306      60.897  54.308  60.156  0.00  0.00            
ATOM   4942 HD22 LEU X 306      62.547  54.403  59.492  0.00  0.00            
ATOM   4943 HD23 LEU X 306      62.125  55.293  60.974  0.00  0.00            
ATOM   4944  C   LEU X 306      57.685  56.996  60.873  0.00  0.00            
ATOM   4945  O   LEU X 306      56.740  57.514  60.291  0.00  0.00            
ATOM   4946  N   THR X 307      57.949  57.191  62.150  0.00  0.00            
ATOM   4947  H   THR X 307      58.654  56.643  62.622  0.00  0.00            
ATOM   4948  CA  THR X 307      57.237  58.295  62.913  0.00  0.00            
ATOM   4949  HA  THR X 307      56.407  58.616  62.283  0.00  0.00            
ATOM   4950  CB  THR X 307      56.684  57.873  64.369  0.00  0.00            
ATOM   4951  HB  THR X 307      56.154  56.922  64.308  0.00  0.00            
ATOM   4952  CG2 THR X 307      57.765  57.683  65.400  0.00  0.00            
ATOM   4953 HG21 THR X 307      58.141  58.654  65.746  0.00  0.00            
ATOM   4954 HG22 THR X 307      57.486  57.048  66.250  0.00  0.00            
ATOM   4955 HG23 THR X 307      58.578  57.081  64.976  0.00  0.00            
ATOM   4956  OG1 THR X 307      55.641  58.708  64.897  0.00  0.00            
ATOM   4957  HG1 THR X 307      54.864  58.249  64.536  0.00  0.00            
ATOM   4958  C   THR X 307      58.114  59.498  62.994  0.00  0.00            
ATOM   4959  O   THR X 307      59.264  59.472  62.504  0.00  0.00            
ATOM   4960  N   THR X 308      57.679  60.624  63.628  0.00  0.00            
ATOM   4961  H   THR X 308      56.751  60.637  64.028  0.00  0.00            
ATOM   4962  CA  THR X 308      58.391  61.898  63.711  0.00  0.00            
ATOM   4963  HA  THR X 308      59.425  61.624  63.504  0.00  0.00            
ATOM   4964  CB  THR X 308      57.964  62.881  62.531  0.00  0.00            
ATOM   4965  HB  THR X 308      58.748  63.626  62.397  0.00  0.00            
ATOM   4966  CG2 THR X 308      57.791  62.144  61.201  0.00  0.00            
ATOM   4967 HG21 THR X 308      57.045  61.348  61.323  0.00  0.00            
ATOM   4968 HG22 THR X 308      57.470  62.799  60.382  0.00  0.00            
ATOM   4969 HG23 THR X 308      58.814  61.861  60.925  0.00  0.00            
ATOM   4970  OG1 THR X 308      56.755  63.600  62.865  0.00  0.00            
ATOM   4971  HG1 THR X 308      56.259  63.990  62.124  0.00  0.00            
ATOM   4972  C   THR X 308      58.248  62.552  65.018  0.00  0.00            
ATOM   4973  O   THR X 308      57.356  62.205  65.746  0.00  0.00            
ATOM   4974  N   ALA X 309      59.153  63.513  65.284  0.00  0.00            
ATOM   4975  H   ALA X 309      60.011  63.471  64.753  0.00  0.00            
ATOM   4976  CA  ALA X 309      59.026  64.357  66.442  0.00  0.00            
ATOM   4977  HA  ALA X 309      58.828  63.708  67.296  0.00  0.00            
ATOM   4978  CB  ALA X 309      60.348  65.200  66.643  0.00  0.00            
ATOM   4979  HB1 ALA X 309      61.209  64.552  66.846  0.00  0.00            
ATOM   4980  HB2 ALA X 309      60.546  65.884  65.809  0.00  0.00            
ATOM   4981  HB3 ALA X 309      60.080  65.826  67.503  0.00  0.00            
ATOM   4982  C   ALA X 309      57.753  65.284  66.362  0.00  0.00            
ATOM   4983  O   ALA X 309      57.057  65.367  67.372  0.00  0.00            
ATOM   4984  N   PRO X 310      57.386  65.936  65.220  0.00  0.00            
ATOM   4985  CD  PRO X 310      58.284  66.311  64.154  0.00  0.00            
ATOM   4986  HD2 PRO X 310      58.712  65.431  63.657  0.00  0.00            
ATOM   4987  HD3 PRO X 310      59.098  66.994  64.427  0.00  0.00            
ATOM   4988  CG  PRO X 310      57.467  67.047  63.073  0.00  0.00            
ATOM   4989  HG2 PRO X 310      57.528  66.393  62.195  0.00  0.00            
ATOM   4990  HG3 PRO X 310      57.868  68.057  62.927  0.00  0.00            
ATOM   4991  CB  PRO X 310      56.070  67.052  63.666  0.00  0.00            
ATOM   4992  HB2 PRO X 310      55.516  66.346  63.035  0.00  0.00            
ATOM   4993  HB3 PRO X 310      55.533  68.003  63.557  0.00  0.00            
ATOM   4994  CA  PRO X 310      56.101  66.659  65.099  0.00  0.00            
ATOM   4995  HA  PRO X 310      56.196  67.546  65.726  0.00  0.00            
ATOM   4996  C   PRO X 310      54.858  65.784  65.435  0.00  0.00            
ATOM   4997  O   PRO X 310      53.911  66.272  66.054  0.00  0.00            
ATOM   4998  N   LEU X 311      54.869  64.475  65.107  0.00  0.00            
ATOM   4999  H   LEU X 311      55.699  64.197  64.603  0.00  0.00            
ATOM   5000  CA  LEU X 311      53.831  63.516  65.466  0.00  0.00            
ATOM   5001  HA  LEU X 311      52.873  63.982  65.233  0.00  0.00            
ATOM   5002  CB  LEU X 311      54.016  62.235  64.616  0.00  0.00            
ATOM   5003  HB2 LEU X 311      55.019  61.874  64.843  0.00  0.00            
ATOM   5004  HB3 LEU X 311      53.372  61.544  65.159  0.00  0.00            
ATOM   5005  CG  LEU X 311      53.618  62.355  63.114  0.00  0.00            
ATOM   5006  HG  LEU X 311      54.105  63.193  62.615  0.00  0.00            
ATOM   5007  CD1 LEU X 311      53.962  61.075  62.345  0.00  0.00            
ATOM   5008 HD11 LEU X 311      53.186  60.309  62.458  0.00  0.00            
ATOM   5009 HD12 LEU X 311      53.889  61.307  61.275  0.00  0.00            
ATOM   5010 HD13 LEU X 311      54.895  60.621  62.703  0.00  0.00            
ATOM   5011  CD2 LEU X 311      52.112  62.600  62.966  0.00  0.00            
ATOM   5012 HD21 LEU X 311      51.891  63.674  63.003  0.00  0.00            
ATOM   5013 HD22 LEU X 311      51.853  62.271  61.952  0.00  0.00            
ATOM   5014 HD23 LEU X 311      51.528  62.099  63.748  0.00  0.00            
ATOM   5015  C   LEU X 311      53.803  63.291  67.026  0.00  0.00            
ATOM   5016  O   LEU X 311      52.744  63.507  67.610  0.00  0.00            
ATOM   5017  N   ALA X 312      54.931  63.155  67.703  0.00  0.00            
ATOM   5018  H   ALA X 312      55.757  63.126  67.122  0.00  0.00            
ATOM   5019  CA  ALA X 312      55.110  63.211  69.111  0.00  0.00            
ATOM   5020  HA  ALA X 312      54.531  62.350  69.444  0.00  0.00            
ATOM   5021  CB  ALA X 312      56.552  62.867  69.454  0.00  0.00            
ATOM   5022  HB1 ALA X 312      57.124  63.796  69.346  0.00  0.00            
ATOM   5023  HB2 ALA X 312      56.638  62.463  70.471  0.00  0.00            
ATOM   5024  HB3 ALA X 312      57.091  62.149  68.824  0.00  0.00            
ATOM   5025  C   ALA X 312      54.451  64.459  69.832  0.00  0.00            
ATOM   5026  O   ALA X 312      53.859  64.431  70.910  0.00  0.00            
ATOM   5027  N   LEU X 313      54.439  65.565  69.100  0.00  0.00            
ATOM   5028  H   LEU X 313      54.873  65.539  68.188  0.00  0.00            
ATOM   5029  CA  LEU X 313      53.949  66.909  69.451  0.00  0.00            
ATOM   5030  HA  LEU X 313      54.157  67.034  70.514  0.00  0.00            
ATOM   5031  CB  LEU X 313      54.831  68.060  68.858  0.00  0.00            
ATOM   5032  HB2 LEU X 313      54.911  67.776  67.809  0.00  0.00            
ATOM   5033  HB3 LEU X 313      54.354  69.037  68.942  0.00  0.00            
ATOM   5034  CG  LEU X 313      56.224  68.138  69.432  0.00  0.00            
ATOM   5035  HG  LEU X 313      56.750  67.223  69.161  0.00  0.00            
ATOM   5036  CD1 LEU X 313      57.001  69.294  68.669  0.00  0.00            
ATOM   5037 HD11 LEU X 313      57.971  69.473  69.149  0.00  0.00            
ATOM   5038 HD12 LEU X 313      57.171  68.952  67.641  0.00  0.00            
ATOM   5039 HD13 LEU X 313      56.442  70.229  68.803  0.00  0.00            
ATOM   5040  CD2 LEU X 313      56.324  68.345  70.976  0.00  0.00            
ATOM   5041 HD21 LEU X 313      57.299  68.648  71.377  0.00  0.00            
ATOM   5042 HD22 LEU X 313      55.595  69.073  71.351  0.00  0.00            
ATOM   5043 HD23 LEU X 313      56.196  67.400  71.518  0.00  0.00            
ATOM   5044  C   LEU X 313      52.443  67.099  69.199  0.00  0.00            
ATOM   5045  O   LEU X 313      51.874  67.917  69.984  0.00  0.00            
ATOM   5046  N   TYR X 314      51.891  66.305  68.325  0.00  0.00            
ATOM   5047  H   TYR X 314      52.490  65.775  67.708  0.00  0.00            
ATOM   5048  CA  TYR X 314      50.452  66.079  68.265  0.00  0.00            
ATOM   5049  HA  TYR X 314      50.048  67.071  68.466  0.00  0.00            
ATOM   5050  CB  TYR X 314      49.982  65.595  66.855  0.00  0.00            
ATOM   5051  HB2 TYR X 314      50.762  65.017  66.344  0.00  0.00            
ATOM   5052  HB3 TYR X 314      49.150  64.879  66.848  0.00  0.00            
ATOM   5053  CG  TYR X 314      49.587  66.624  65.876  0.00  0.00            
ATOM   5054  CD1 TYR X 314      50.588  67.170  64.997  0.00  0.00            
ATOM   5055  HD1 TYR X 314      51.632  66.895  65.024  0.00  0.00            
ATOM   5056  CE1 TYR X 314      50.297  68.023  63.912  0.00  0.00            
ATOM   5057  HE1 TYR X 314      51.123  68.333  63.290  0.00  0.00            
ATOM   5058  CZ  TYR X 314      48.866  68.507  63.764  0.00  0.00            
ATOM   5059  OH  TYR X 314      48.540  69.229  62.675  0.00  0.00            
ATOM   5060  HH  TYR X 314      49.199  69.945  62.659  0.00  0.00            
ATOM   5061  CE2 TYR X 314      47.910  67.881  64.686  0.00  0.00            
ATOM   5062  HE2 TYR X 314      46.892  68.179  64.483  0.00  0.00
[truncated: 15,193,838 more chars]
