# Supplementary material for: Structural insights into the conformational changes of BTR1/SLC4A11 in complex with PIP2
Source: Nat Commun. 2023 Oct 3;14:6157. doi: 10.1038/s41467-023-41924-0 (PMC10547724; doi:10.1038/s41467-023-41924-0)
Supplement: Supplementary file 4 — Source Data [file 41467_2023_41924_MOESM4_ESM.zip › Source Data/MMGBSA.txt]

| Run on Tue Sep 27 12:30:11 2022
|
|Input file:
|--------------------------------------------------------------
|Input file for running PB and GB
|&general
|strip_mask=':WAT,Na+,Cl-,PA,PC,OL,
|keep_files=0, interval=10,
|/
|&gb
|  igb = 2, saltcon=0.10
|/--------------------------------------------------------------
|MMPBSA.py Version=14.0
|Solvated complex topology file:  cpx_solvated.prmtop
|Complex topology file:           cpx_vac.prmtop
|Receptor topology file:          rec.prmtop
|Ligand topology file:            lig.prmtop
|Initial mdcrd(s):                prod_last100ns.mdcrd
|
|Receptor mask:                  ":1-1425"
|Ligand mask:                    ":1426"
|Ligand residue name is "LI2"
|
|Calculations performed using 501.0 complex frames.
|
|Generalized Born ESURF calculated using 'LCPO' surface areas
|
|All units are reported in kcal/mole.
-------------------------------------------------------------------------------
-------------------------------------------------------------------------------

GENERALIZED BORN:

Complex:
Energy Component            Average              Std. Dev.   Std. Err. of Mean
-------------------------------------------------------------------------------
VDWAALS                 -12031.7427               52.4483              2.3432
EEL                     -97239.4368              236.7292             10.5763
EGB                     -15601.1266              184.9396              8.2625
ESURF                      503.9857                4.2414              0.1895

G gas                  -109271.1794              234.0945             10.4586
G solv                  -15097.1409              184.3584              8.2365

TOTAL                  -124368.3204              104.8062              4.6824


Receptor:
Energy Component            Average              Std. Dev.   Std. Err. of Mean
-------------------------------------------------------------------------------
VDWAALS                 -11976.3324               51.6418              2.3072
EEL                     -94351.6247              262.1057             11.7100
EGB                     -17586.9140              207.5344              9.2720
ESURF                      502.6709                4.0340              0.1802

G gas                  -106327.9571              257.1673             11.4894
G solv                  -17084.2431              207.3014              9.2615

TOTAL                  -123412.2002              104.6831              4.6769


Ligand:
Energy Component            Average              Std. Dev.   Std. Err. of Mean
-------------------------------------------------------------------------------
VDWAALS                    -13.0669                2.9507              0.1318
EEL                         96.7597                7.6051              0.3398
EGB                       -942.1890                6.0719              0.2713
ESURF                        9.9638                0.3354              0.0150

G gas                       83.6927                7.6000              0.3395
G solv                    -932.2253                6.0527              0.2704

TOTAL                     -848.5326                6.0489              0.2702


Differences (Complex - Receptor - Ligand):
Energy Component            Average              Std. Dev.   Std. Err. of Mean
-------------------------------------------------------------------------------
VDWAALS                    -42.3433                5.6023              0.2503
EEL                      -2984.5717               53.3371              2.3829
EGB                       2927.9765               48.8384              2.1819
ESURF                       -8.6490                0.5248              0.0234

DELTA G gas              -3026.9150               53.3238              2.3823
DELTA G solv              2919.3275               48.7451              2.1778

DELTA TOTAL               -107.5876                8.4345              0.3768


-------------------------------------------------------------------------------
-------------------------------------------------------------------------------
