# Supplementary material for: Structural insights into the conformational changes of BTR1/SLC4A11 in complex with PIP2
Source: Nat Commun. 2023 Oct 3;14:6157. doi: 10.1038/s41467-023-41924-0 (PMC10547724; doi:10.1038/s41467-023-41924-0)
Supplement: Supplementary file 4 — Source Data [file 41467_2023_41924_MOESM4_ESM.zip › Source Data/Source Data file.xlsx]

## Sheet: Fig. 1a
		U (mV)	pH 7.4				pH 7.4 + 5 mM NH4Cl
		-100	-13.5602	-17.7096	-11.1757	-14.694	-22.1331	-32.0116	-25.6679	-29.9301
		-85	-10.7633	-14.1366	-8.6653	-11.7933	-18.5867	-26.3152	-20.7479	-24.4878
		-70	-8.32977	-10.5565	-6.3001	-9.05348	-15.087	-21.0015	-16.2215	-20.0797
		-55	-5.98832	-7.47357	-4.10835	-6.60428	-11.6635	-15.8927	-12.0694	-15.4882
		-40	-3.83486	-4.52598	-2.04988	-4.34483	-8.3385	-11.0032	-8.06626	-11.3748
		-25	-1.42622	-1.70548	0.117075	-2.19004	-4.96388	-6.32971	-4.04319	-7.37501
		-10	1.00168	1.01619	2.22713	0.118087	-1.44286	-1.56828	-0.36297	-3.25836
		5	4.318	4.00128	4.53996	2.60441	2.75124	2.97229	3.36337	0.899182
		20	8.01942	7.09287	7.46375	5.19387	7.01692	7.68387	7.10714	5.16853
		35	11.866	10.6253	10.3209	7.73597	11.0983	12.6281	10.7182	9.05806
		50	15.6015	15.0425	13.5853	10.7164	15.186	18.5017	14.3501	13.4338

## Sheet: Fig. 2d
		Substrate accessibility pathway of BTR1 in the outward-facing state
		pore radius (Å)	Distance along the substrate accessibility pathway (Å)
		4.93363	-42.3584
		4.87538	-42.2294
		4.81912	-42.1004
		4.75501	-41.9663
		4.6917	-41.8322
		4.60536	-41.6725
		4.52185	-41.5128
		4.44098	-41.3528
		4.36318	-41.1928
		4.29081	-41.0334
		4.22033	-40.8741
		4.15298	-40.7147
		4.08924	-40.5554
		4.02949	-40.396
		3.97362	-40.2367
		3.92067	-40.075
		3.87122	-39.9134
		3.8289	-39.7542
		3.78953	-39.595
		3.75537	-39.4362
		3.72428	-39.2774
		3.69885	-39.1197
		3.67657	-38.962
		3.65975	-38.8025
		3.64769	-38.6431
		3.62813	-38.4899
		3.61297	-38.3367
		3.60373	-38.1828
		3.59812	-38.0288
		3.59475	-37.8762
		3.59537	-37.7236
		3.55451	-37.426
		3.52287	-37.1284
		3.42394	-36.9719
		3.32785	-36.8154
		3.23531	-36.6572
		3.14608	-36.4989
		2.91896	-35.618
		2.85321	-34.737
		2.73058	-34.5194
		2.61553	-34.3019
		2.48122	-33.496
		2.50186	-32.6901
		2.47101	-32.388
		2.46166	-32.0859
		2.43654	-31.9113
		2.41723	-31.7367
		2.39722	-31.5565
		2.38478	-31.3762
		2.34925	-31.209
		2.31902	-31.0418
		2.27943	-30.8705
		2.24593	-30.6993
		2.21939	-30.5285
		2.20026	-30.3576
		2.16477	-30.2211
		2.13387	-30.0846
		2.09939	-29.9537
		2.06819	-29.8229
		2.03954	-29.6932
		2.01504	-29.5635
		1.99702	-29.4329
		1.98336	-29.3024
		1.97307	-29.1724
		1.96743	-29.0423
		1.96591	-28.9125
		1.96833	-28.7826
		1.97746	-28.6523
		1.98956	-28.522
		2.00766	-28.3922
		2.02622	-28.2624
		2.01446	-28.0955
		2.00268	-27.9286
		1.76092	-27.5171
		1.54885	-27.1055
		0.98322	-25.6521
		0.99811	-24.1986
		0.96306	-24.0325
		0.93695	-23.8663
		0.90498	-23.6283
		0.89472	-23.3904
		0.84639	-22.9447
		0.87128	-22.499
		0.88993	-22.3495
		0.91655	-22.2001
		0.93887	-22.0691
		0.96666	-21.938
		0.92709	-21.7578
		0.89967	-21.5776
		0.88179	-21.3943
		0.87623	-21.2111
		0.88307	-21.0284
		0.90213	-20.8457
		0.93448	-20.6613
		0.97676	-20.4769
		1.00541	-20.3207
		1.03756	-20.1645
		1.0568	-20.0199
		1.08118	-19.8754
		1.08324	-19.6771
		1.09867	-19.4787
		1.10722	-19.3328
		1.12292	-19.1869
		1.1445	-19.0453
		1.16925	-18.9037
		1.18686	-18.7444
		1.20381	-18.5851
		1.22496	-18.4212
		1.25425	-18.2573
		1.29235	-18.1063
		1.33323	-17.9553
		1.33955	-17.8227
		1.35135	-17.69
		1.36866	-17.5571
		1.39073	-17.4242
		1.41744	-17.291
		1.44861	-17.1578
		1.48813	-17.0256
		1.53236	-16.8934
		1.58063	-16.761
		1.63315	-16.6286
		1.63832	-16.3942
		1.65745	-16.1599
		1.6675	-15.9365
		1.69165	-15.7131
		1.70617	-15.554
		1.72626	-15.3949
		1.75255	-15.2407
		1.78446	-15.0866
		1.82297	-14.932
		1.86709	-14.7775
		1.87589	-14.6343
		1.88827	-14.4911
		1.81048	-14.2729
		1.74427	-14.0547
		1.6479	-13.9021
		1.55565	-13.7494
		1.46176	-13.5689
		1.37497	-13.3884
		1.29336	-13.2139
		1.21922	-13.0393
		1.14516	-12.5683
		1.14426	-12.0973
		1.09951	-11.9441
		1.06214	-11.7909
		1.03261	-11.637
		1.00971	-11.4831
		0.99724	-11.3307
		0.99259	-11.1784
		0.99608	-11.0256
		1.00622	-10.8728
		0.99652	-10.68
		1.00085	-10.4871
		1.01508	-10.2903
		1.04365	-10.0935
		1.08586	-9.89938
		1.14008	-9.70528
		1.18257	-9.08203
		1.35568	-8.45878
		1.40307	-8.29269
		1.45862	-8.1266
		1.47515	-7.99538
		1.49488	-7.86417
		1.52272	-7.73254
		1.55544	-7.6009
		1.59246	-7.46944
		1.63411	-7.33799
		1.6797	-7.20583
		1.72963	-7.07367
		1.78548	-6.94248
		1.84493	-6.81129
		1.9048	-6.67505
		1.96857	-6.53881
		2.02447	-6.34443
		2.08965	-6.15005
		2.03644	-5.97369
		1.98948	-5.79732
		1.92975	-5.61513
		1.8783	-5.43295
		1.8365	-5.25292
		1.80539	-5.07289
		1.78172	-4.89205
		1.76655	-4.7112
		1.75176	-4.52438
		1.74691	-4.33756
		1.75067	-4.14786
		1.76408	-3.95816
		1.77529	-3.78832
		1.77936	-3.61847
		1.76792	-3.48336
		1.76151	-3.34825
		1.72103	-2.75868
		1.77666	-2.16912
		1.79523	-2.02772
		1.8186	-1.88631
		1.85084	-1.74327
		1.8882	-1.60023
		1.91495	-1.45639
		1.94611	-1.31255
		1.9111	-1.18344
		1.88024	-1.05433
		1.85122	-0.92415
		1.82632	-0.79398
		1.80595	-0.66325
		1.7899	-0.53252
		1.77939	-0.40216
		1.77253	-0.2718
		1.76816	-0.14241
		1.76637	-0.01303
		1.74168	0.16854
		1.72628	0.35011
		1.71584	0.54165
		1.71533	0.73319
		1.71818	0.94783
		1.7325	1.16246
		1.67159	1.48311
		1.63245	1.80375
		1.5536	2.04244
		1.4892	2.28113
		1.4399	2.5233
		1.414	2.76547
		1.40404	3.01629
		1.42018	3.2671
		1.40323	4.17051
		1.68419	5.07392
		1.7572	5.24414
		1.81616	5.41437
		1.80704	5.62901
		1.81122	5.84365
		1.74757	6.03061
		1.69318	6.21758
		1.64254	6.38869
		1.60013	6.55981
		1.56523	6.73003
		1.53904	6.90025
		1.5225	7.07131
		1.51243	7.24236
		1.51296	7.41153
		1.52199	7.58069
		1.53565	7.74356
		1.5542	7.90642
		1.52097	8.0325
		1.48947	8.15857
		1.4421	8.29269
		1.39988	8.4268
		1.365	8.56479
		1.3361	8.70278
		1.31084	8.83728
		1.29151	8.97178
		1.27826	9.1074
		1.27125	9.24302
		1.26864	9.37837
		1.27231	9.51371
		1.28381	9.64847
		1.30143	9.78323
		1.30029	9.91665
		1.30297	10.0501
		1.31046	10.1842
		1.32361	10.3182
		1.34156	10.4521
		1.36457	10.5861
		1.39441	10.7198
		1.42787	10.8536
		1.22344	12.1295
		1.55726	13.4055
		1.53292	15.3464
		2.48644	17.2873
		2.65817	17.5995
		2.84447	17.9116
		2.85108	18.0396
		2.85885	18.1676
		2.85944	18.2989
		2.86369	18.4301
		2.87072	18.5621
		2.88013	18.6942
		2.89684	18.8251
		2.91412	18.9561
		2.93685	19.0874
		2.96281	19.2186
		2.99181	19.3503
		3.0242	19.482
		3.06023	19.6141
		3.09832	19.7462
		3.11576	19.8974
		3.13782	20.0486
		3.16581	20.1989
		3.19755	20.3492
		3.23345	20.5006
		3.27299	20.6519
		3.31723	20.8028
		3.36553	20.9536
		3.41784	21.1051
		3.47353	21.2566
		3.53302	21.4076
		3.59611	21.5586
		3.66397	21.709
		3.734	21.8594
		3.80806	22.011
		3.88429	22.1626
		3.96324	22.3153
		4.04449	22.468
		4.12482	22.6386
		4.20806	22.8092
		4.29557	22.9776
		4.3862	23.146
		4.48018	23.3178
		4.57627	23.4897
		4.67384	23.7046
		4.77702	23.9194
		4.87585	24.0652
		4.97258	24.2109

## Sheet: Fig. 2i
		Current density (ΔpA/pF)
			WT							E675Q			P723A				H724A			H719A-H724A
		pH 7.4	-6.21875	-8.18	-8.73	-6.7875	-16.6333	-6.95652	-12.9556	-0.11111	0.2	-0.076	-6.29	-4.82727	-4.44444	-11.825	-9.1	-3.75	-6.84	-2.71818	-2.8	-3.78	-5.92
		pH 8.0	-30.8625	-40.95	-33.325	-37.4625	-51.8833	-24.3652	-33.3667	-0.48889	-0.29	-0.252	-19.65	-13.8727	-6.78333	-18.6125	-27.4636	-20.3571	-22.95	-15.0909	-10.7765	-9.28	-10.74

## Sheet: Fig. 3f
		Current density (ΔpA/pF)
			WT							R125H				R128A					R227A				K260A				K263A
		pH 7.4	-6.21875	-8.18	-8.73	-6.7875	-16.6333	-6.95652	-12.9556	-1.475	-1.32941	-3.40833	-3.91667	-14.1111	-11.84	-5.065	-3.32727	-6.82727	-8.3125	-10.0333	-3.22667	-9.02222	-3.05	-1.77273	-8.54167	-5.10909	-4.16364	-2.81	-1.024
		pH 8.0	-30.8625	-40.95	-33.325	-37.4625	-51.8833	-24.3652	-33.3667	-18.925	-12.9941	-18.3083	-21.4167	-51.8778	-45.23	-22.52	-24.2455	-28.6909	-31.5875	-44.4889	-18.72	-34.0444	-12.4375	-6.65455	-18.925	-20.1455	-9.93636	-7.93	-3.952

## Sheet: Fig. 3g
		Current density (ΔpA/pF)
			WT							R125H
		pH 7.4	-30.8625	-40.95	-33.325	-37.4625	-51.8833	-24.3652	-33.3667	-18.925	-12.9941	-18.3083	-21.4167
		pH 7.0	-24.8929	-41.5765	-46.3067	-35.7308				-11.0833	-6.51111	-22.6833	-11.1294

## Sheet: Fig. 4d
		Substrate accessibility pathway of BTR1 in the inward-facing state
		pore radius (Å)	Distance along the substrate accessibility pathway (Å)
		4.49515	49.1309
		3.66345	46.9057
		3.69836	44.6806
		3.64034	44.5356
		3.58569	44.3906
		3.5349	44.2485
		3.48678	44.1064
		3.44104	43.9642
		3.39875	43.8221
		3.36068	43.6822
		3.3261	43.5424
		3.26547	43.3691
		3.21006	43.1957
		3.11202	42.9192
		3.02022	42.6426
		2.98867	42.5176
		2.92994	42.3926
		2.84287	42.2615
		2.75789	42.1303
		2.63981	41.8018
		2.54317	41.4733
		1.8391	39.0831
		1.75611	36.6928
		1.79245	36.5499
		1.83245	36.4069
		1.87411	36.2712
		1.91994	36.1354
		1.91692	36.0005
		1.91718	35.8655
		1.89634	35.5547
		1.90088	35.2438
		1.8955	35.111
		1.89496	34.9783
		1.86527	34.7591
		1.84863	34.5399
		1.83711	34.3779
		1.8328	34.2158
		1.82885	34.0606
		1.83032	33.9053
		1.74777	33.7163
		1.67363	33.5274
		1.59854	33.3284
		1.53413	33.1294
		1.4418	33.004
		1.3487	32.8784
		1.23114	32.6634
		1.12316	32.4485
		0.7984	31.4551
		0.82765	30.4618
		0.76612	30.3107
		0.70913	30.1595
		0.31643	29.2289
		0.32392	28.2982
		0.30315	28.1338
		0.29483	27.9694
		0.30199	27.8081
		0.32048	27.6468
		0.34697	27.4908
		0.3851	27.3348
		0.39135	27.1948
		0.40358	27.0548
		0.44949	26.9283
		0.50011	26.8018
		0.54661	26.6713
		0.59909	26.5408
		0.65724	26.4107
		0.72112	26.2806
		0.79124	26.1501
		0.86579	26.0197
		0.94391	25.8896
		1.02573	25.7594
		1.09079	25.6146
		1.16073	25.4698
		1.20636	25.2525
		1.2675	25.0352
		1.34378	24.8195
		1.43231	24.6039
		1.46309	24.4596
		1.49904	24.3153
		1.52538	24.1645
		1.55443	24.0137
		1.57932	23.872
		1.60985	23.7303
		1.6163	23.6022
		1.62281	23.474
		1.60829	23.339
		1.59856	23.2041
		1.52839	23.0576
		1.4619	22.9111
		1.39805	22.759
		1.33943	22.607
		1.28793	22.4565
		1.24213	22.3059
		1.20289	22.1551
		1.17068	22.0043
		1.13373	21.8563
		1.10367	21.7082
		1.05054	21.5151
		1.00948	21.322
		0.98369	21.1321
		0.97047	20.9423
		0.95073	20.782
		0.93934	20.6217
		0.89544	20.4963
		0.85658	20.371
		0.82266	20.2456
		0.79418	20.1203
		0.7716	19.9948
		0.75486	19.8694
		0.73905	19.7432
		0.72932	19.617
		0.70773	19.4803
		0.69146	19.3436
		0.65994	19.1797
		0.63815	19.0157
		0.62106	18.8371
		0.61737	18.6586
		0.54011	17.9356
		0.69465	17.2127
		0.70409	16.9783
		0.73661	16.744
		0.76631	16.5386
		0.81098	16.3331
		0.77152	16.14
		0.74587	15.9469
		0.69683	15.8206
		0.65321	15.6944
		0.61869	15.5674
		0.58915	15.4405
		0.56513	15.3141
		0.54753	15.1877
		0.44136	14.2758
		0.68077	13.3639
		0.78462	12.6118
		1.07911	11.8597
		1.09504	11.5695
		1.13889	11.2793
		1.16234	11.146
		1.19145	11.0127
		1.23163	10.8836
		1.27664	10.7545
		1.31668	10.6229
		1.36162	10.4913
		1.35283	10.3181
		1.34935	10.1449
		1.3025	9.90244
		1.27352	9.65994
		1.23052	9.515
		1.19366	9.37007
		1.15012	9.23758
		1.11171	9.1051
		1.07508	8.97425
		1.04346	8.84341
		1.02424	8.70917
		1.01066	8.57493
		0.99974	8.44261
		0.99441	8.31028
		0.9928	8.1768
		0.99745	8.04331
		0.99997	7.89995
		1.00968	7.75659
		1.02643	7.61101
		1.05039	7.46542
		1.06991	6.81178
		1.23123	6.15814
		1.29125	6.01874
		1.35493	5.87934
		1.3946	5.73513
		1.43793	5.59091
		1.46683	5.37867
		1.50676	5.16642
		1.5606	4.94828
		1.6266	4.73013
		1.64339	4.51881
		1.67124	4.30749
		1.70746	4.08656
		1.75686	3.86563
		1.81986	3.64365
		1.89387	3.42167
		1.96871	3.22302
		2.05077	3.02438
		2.05824	2.88503
		2.07004	2.74569
		2.06186	2.59238
		2.05967	2.43907
		1.99137	2.18529
		1.93887	1.9315
		1.90222	1.6814
		1.88157	1.43129
		1.86101	1.2228
		1.85107	1.0143
		1.84583	0.82007
		1.85079	0.62584
		1.8658	0.43136
		1.88988	0.23688
		1.88698	0.08492
		1.88765	-0.06704
		1.87372	-0.21059
		1.86529	-0.35414
		1.8627	-0.49796
		1.86544	-0.64178
		1.87317	-0.78548
		1.88642	-0.92917
		1.88677	-1.0988
		1.89132	-1.26843
		1.84364	-1.52134
		1.81285	-1.77425
		1.75892	-2.0146
		1.71907	-2.25496
		1.69539	-2.4897
		1.68716	-2.72445
		1.6396	-3.00067
		1.6135	-3.27689
		1.59601	-3.55237
		1.59699	-3.82785
		1.57044	-4.12123
		1.56971	-4.41462
		1.56286	-4.5416
		1.56087	-4.66858
		1.56509	-4.79674
		1.57425	-4.92489
		1.5654	-5.05543
		1.55868	-5.18597
		1.52833	-5.315
		1.50268	-5.44404
		1.44981	-5.59085
		1.39934	-5.73767
		1.34711	-5.88151
		1.29947	-6.02536
		1.25885	-6.16789
		1.22405	-6.31041
		1.19586	-6.45673
		1.17305	-6.60305
		1.16018	-6.74505
		1.1528	-6.88706
		1.15413	-7.02865
		1.15891	-7.17025
		1.17345	-7.31759
		1.19444	-7.46494
		1.291	-8.79806
		1.89158	-10.1312
		1.90857	-10.4078
		1.92845	-10.6844
		1.88161	-10.8433
		1.84103	-11.0022
		1.7958	-11.1456
		1.7551	-11.2889
		1.70644	-11.434
		1.661	-11.579
		1.61004	-11.7649
		1.56844	-11.9508
		1.52697	-12.2527
		1.5122	-12.5546
		1.52384	-12.8686
		1.55895	-13.1826
		1.4859	-13.4147
		1.42769	-13.6468
		1.36482	-13.9847
		1.33643	-14.3225
		1.32067	-14.5887
		1.32676	-14.8549
		1.33102	-15.3412
		1.40674	-15.8276
		1.47574	-16.1012
		1.56476	-16.3747
		1.52431	-16.5678
		1.49479	-16.7609
		1.45396	-16.9519
		1.42448	-17.1428
		1.40857	-17.3392
		1.40475	-17.5355
		1.41251	-17.7266
		1.43192	-17.9177
		1.427	-18.6145
		1.57364	-19.3113
		1.63167	-19.4722
		1.69643	-19.6332
		1.75651	-19.7954
		1.82313	-19.9576
		2.07009	-22.4802
		3.41587	-25.0029
		3.58148	-26.0079
		3.91875	-27.0128
		3.98854	-27.1431
		4.0591	-27.2734
		4.12965	-27.4026
		4.20216	-27.5317
		4.27727	-27.6605
		4.35416	-27.7892
		4.4327	-27.9182
		4.51292	-28.0471
		4.56713	-28.1809
		4.62188	-28.3148
		4.58258	-28.4616
		4.54616	-28.6084
		4.48814	-28.7774
		4.43389	-28.9464
		4.38486	-29.1133
		4.3398	-29.2801
		4.29869	-29.4477
		4.26177	-29.6152
		4.20751	-29.7876
		4.15713	-29.9601
		4.10442	-30.135
		4.05659	-30.3099
		4.01483	-30.4833
		3.9781	-30.6567
		3.94493	-30.8324
		3.9171	-31.0081
		3.89644	-31.1817
		3.88072	-31.3553
		3.86993	-31.5348
		3.86477	-31.7142
		3.86678	-31.8872
		3.87127	-32.0602
		3.88334	-32.2358
		3.90021	-32.4114
		3.92194	-32.5857
		3.94852	-32.76
		3.95381	-32.8984
		3.96239	-33.0368
		3.97233	-33.1699
		3.98318	-33.303
		3.992	-33.4377
		3.99947	-33.5723
		3.97977	-33.708
		3.96237	-33.8437
		3.93632	-33.9726
		3.91205	-34.1016
		3.89247	-34.2307
		3.87472	-34.3598
		3.83577	-34.492
		3.79959	-34.6242
		3.74407	-34.7844
		3.69279	-34.9446
		3.63239	-35.103
		3.57491	-35.2615
		3.51353	-35.4083
		3.45563	-35.5552
		3.40183	-35.7042
		3.35119	-35.8533
		3.30497	-36.0008
		3.26201	-36.1483
		3.22394	-36.2946
		3.18999	-36.4409
		3.16175	-36.7077
		3.14777	-36.9745
		3.13431	-37.1371
		3.12636	-37.2996
		3.12307	-37.4611
		3.12523	-37.6226
		3.12623	-37.7597
		3.12849	-37.8968
		3.12126	-38.0258
		3.11746	-38.1548
		3.11694	-38.2809
		3.11168	-38.407
		3.08138	-38.5478
		3.05492	-38.6886
		3.03339	-38.8277
		3.01551	-38.9669
		3.0016	-39.1056
		2.9914	-39.2443
		2.98621	-39.3839
		2.98401	-39.5235
		2.98643	-39.6631
		2.99206	-39.8027
		3.00249	-39.9425
		3.01709	-40.0824
		3.03131	-40.2261
		3.04983	-40.3697
		3.05937	-40.5359
		3.07353	-40.702
		3.08929	-40.8746
		3.11127	-41.0472
		3.14077	-41.2219
		3.17521	-41.3967
		3.21565	-41.5713
		3.26198	-41.7459
		3.31435	-41.9197
		3.37184	-42.0934
		3.39922	-42.7259
		3.50463	-43.3582
		3.73421	-44.5135
		4.18652	-45.6688
		4.22741	-45.8147
		4.26862	-45.9605
		4.31429	-46.1086
		4.36315	-46.2567
		4.41521	-46.4059
		4.47005	-46.555
		4.52781	-46.7034
		4.58808	-46.8518
		4.65129	-46.999
		4.71663	-47.1461
		4.78636	-47.2991
		4.85523	-47.452

## Sheet: Supplementary Fig. 1c
		U (mV)	pH 7.4			pH 7.4 + 5 mM NH4Cl
		-100	-6.03038	-6.05406	-3.39509	-5.9793	-5.21651	-3.54291
		-85	-5.24934	-5.05848	-2.9456	-5.21056	-4.59661	-3.09002
		-70	-4.44406	-4.45892	-2.50353	-4.50799	-3.8269	-2.61858
		-55	-3.6738	-3.45923	-2.02472	-3.70856	-3.00842	-2.12954
		-40	-2.76146	-2.59464	-1.48151	-2.80061	-2.15623	-1.60488
		-25	-1.81372	-1.52037	-0.99068	-1.86566	-1.25595	-1.0533
		-10	-0.78673	-0.44654	-0.45668	-0.83937	-0.27458	-0.51351
		5	0.405092	0.736368	0.304994	0.342539	0.874108	0.251988
		20	1.59051	2.10091	1.09707	1.68131	2.34087	1.14956
		35	3.40542	3.83544	2.0613	3.36301	4.25208	2.30918
		50	5.37135	6.00306	3.32556	5.28664	7.0348	3.67998

## Sheet: Supplementary Fig. 4a
			WT			WT-HA			R125H-HA			R128A-HA			R227A-HA			K260A-HA			K263A-HA			E675Q-HA			P723A-HA			H724A-HA			H719A-H724A-HA
		transfected efficiency (%)	0.4536	0.45687	0.4834	0.3482	0.4139	0.4574	0.4073	0.4609	0.4669	0.432	0.4654	0.4857	0.4516	0.4625	0.5117	0.4271	0.45	0.4786	0.4326	0.4694	0.4757	0.4385	0.47	0.4925	0.4279	0.4282	0.4001	0.4775	0.4779	0.5048	0.4684	0.4993	0.5043

## Sheet: Supplementary Fig. 4b
PE intensity
	WT			WT-HA			R125H-HA			R128A-HA			R227A-HA			K260A-HA			K263A-HA			E675Q-HA			P723A-HA			H724A-HA			H719A-H724A-HA
PE intensity	58.1	47.7	49	3781	3094	3152	3412	3227	2884	3290	3059	3439	3311	3392	2978	2930	2701	3024	2888	3188	3212	3586	3732	3297	2790	2724	2502	4285	3658	3421	4279	3542	3715
normalized by the average of WT-HA PE intensities
Normalized PE intensity
	WT			WT-HA			R125H-HA			R128A-HA			R227A-HA			K260A-HA			K263A-HA			E675Q-HA			P723A-HA			H724A-HA			H719A-H724A-HA
normalized PE intensity (%)	0.017383	0.014271	0.01466		1		1.02084	0.965493	0.86287	0.984342	0.915229	1.02892	0.990625	1.01486	0.890994	0.876633	0.808118	0.904757	0.864067	0.953825	0.961005	1.0729	1.11658	0.986437	0.834746	0.815	0.748579	1.28204	1.09444	1.02354	1.28024	1.05974	1.1115

## Sheet: Supplementary Fig. 4d
		overall structure RMSD (Å)
		frame	RMSD
		1	3.854
		2	3.893
		3	3.91
		4	3.797
		5	3.807
		6	3.877
		7	3.931
		8	3.845
		9	3.803
		10	3.873
		11	3.793
		12	3.849
		13	3.808
		14	3.871
		15	3.942
		16	3.949
		17	4.008
		18	4.025
		19	3.913
		20	3.812
		21	3.894
		22	3.901
		23	3.929
		24	3.95
		25	4.016
		26	4.052
		27	4.001
		28	4.077
		29	4.137
		30	3.983
		31	3.906
		32	4.136
		33	4.012
		34	4.04
		35	4.011
		36	4.078
		37	4.041
		38	4.013
		39	4.062
		40	4.068
		41	4.068
		42	4.085
		43	4.12
		44	4.102
		45	4.068
		46	4.08
		47	4.173
		48	4.235
		49	4.156
		50	4.154
		51	3.998
		52	4.142
		53	4.09
		54	4.119
		55	4.097
		56	4.076
		57	4.062
		58	4.049
		59	4
		60	4.038
		61	3.941
		62	3.887
		63	3.852
		64	3.768
		65	3.951
		66	3.847
		67	3.829
		68	3.778
		69	3.841
		70	3.811
		71	3.815
		72	3.792
		73	3.815
		74	3.88
		75	3.759
		76	3.919
		77	3.768
		78	3.769
		79	3.827
		80	3.882
		81	3.929
		82	4
		83	4.022
		84	4.125
		85	4.113
		86	4.098
		87	4.036
		88	3.996
		89	4.059
		90	4.018
		91	4.015
		92	3.935
		93	3.977
		94	3.984
		95	3.903
		96	4.007
		97	4.069
		98	3.983
		99	3.953
		100	3.873
		101	3.785
		102	3.827
		103	3.876
		104	3.881
		105	3.8
		106	3.815
		107	3.82
		108	3.796
		109	3.719
		110	3.765
		111	3.74
		112	3.806
		113	3.758
		114	3.761
		115	3.784
		116	3.946
		117	3.82
		118	3.863
		119	3.827
		120	3.7
		121	3.75
		122	3.81
		123	3.757
		124	3.779
		125	3.705
		126	3.799
		127	3.803
		128	3.663
		129	3.667
		130	3.734
		131	3.593
		132	3.647
		133	3.617
		134	3.689
		135	3.577
		136	3.567
		137	3.51
		138	3.567
		139	3.656
		140	3.788
		141	3.722
		142	3.715
		143	3.702
		144	3.65
		145	3.635
		146	3.646
		147	3.684
		148	3.735
		149	3.838
		150	3.927
		151	3.82
		152	3.979
		153	3.983
		154	3.833
		155	3.796
		156	3.866
		157	3.85
		158	3.829
		159	3.907
		160	3.916
		161	3.914
		162	3.886
		163	3.781
		164	3.907
		165	3.913
		166	3.961
		167	3.901
		168	3.94
		169	4.026
		170	3.993
		171	3.969
		172	3.853
		173	3.848
		174	3.91
		175	3.85
		176	3.864
		177	3.855
		178	3.947
		179	3.903
		180	3.825
		181	3.946
		182	3.874
		183	3.941
		184	3.902
		185	3.882
		186	3.907
		187	3.883
		188	4.027
		189	4.067
		190	3.959
		191	3.999
		192	4.002
		193	3.874
		194	3.992
		195	3.968
		196	4.075
		197	4.024
		198	4.103
		199	4.138
		200	4.067
		201	4.046
		202	4.053
		203	4.028
		204	4.118
		205	4.032
		206	3.992
		207	3.923
		208	3.958
		209	3.936
		210	4.008
		211	3.945
		212	4.016
		213	4
		214	3.948
		215	4.011
		216	3.975
		217	4.005
		218	3.912
		219	3.932
		220	3.993
		221	3.943
		222	4
		223	4.066
		224	4.109
		225	4.079
		226	4.062
		227	4.012
		228	3.958
		229	3.974
		230	4.045
		231	4.031
		232	4.045
		233	4.106
		234	4.111
		235	4.138
		236	4.075
		237	4.117
		238	3.986
		239	4.094
		240	4.093
		241	4.085
		242	4.054
		243	4.027
		244	4.029
		245	3.917
		246	3.985
		247	3.923
		248	3.972
		249	3.934
		250	3.974
		251	4.054
		252	4.003
		253	4.078
		254	4.048
		255	4.09
		256	4.072
		257	4.065
		258	4.144
		259	4.093
		260	4.003
		261	3.95
		262	3.945
		263	3.92
		264	3.916
		265	4.01
		266	3.972
		267	3.928
		268	3.974
		269	3.985
		270	3.929
		271	3.949
		272	4.048
		273	4.016
		274	4.061
		275	4.067
		276	4.064
		277	3.945
		278	4.024
		279	4.027
		280	4.05
		281	3.96
		282	3.955
		283	3.968
		284	4.037
		285	4.04
		286	4.03
		287	3.971
		288	3.99
		289	3.902
		290	3.9
		291	3.886
		292	3.919
		293	3.974
		294	3.924
		295	4.007
		296	4.018
		297	4.036
		298	3.988
		299	3.976
		300	3.99
		301	4.012
		302	4.186
		303	4.137
		304	4.25
		305	4.187
		306	4.167
		307	4.162
		308	4.237
		309	4.165
		310	4.159
		311	4.143
		312	4.205
		313	4.12
		314	4.025
		315	4.089
		316	4.106
		317	4.137
		318	4.121
		319	4.21
		320	4.147
		321	4.136
		322	4.088
		323	4.135
		324	4.182
		325	4.114
		326	4.104
		327	4.192
		328	4.091
		329	4.109
		330	4.101
		331	4.127
		332	4.128
		333	4.169
		334	4.127
		335	4.131
		336	4.294
		337	4.182
		338	4.108
		339	4.073
		340	4.14
		341	4.178
		342	4.079
		343	4.154
		344	4.091
		345	4.188
		346	4.087
		347	4.016
		348	4.002
		349	3.988
		350	3.975
		351	3.983
		352	4.021
		353	3.983
		354	3.973
		355	3.958
		356	3.932
		357	3.987
		358	4.017
		359	4.045
		360	4.008
		361	3.978
		362	4.093
		363	4.073
		364	4.049
		365	4.065
		366	4.1
		367	4.204
		368	4.132
		369	4.159
		370	4.075
		371	4.172
		372	4.185
		373	4.181
		374	4.172
		375	4.162
		376	4.168
		377	4.079
		378	4.214
		379	4.108
		380	4.105
		381	4.153
		382	4.234
		383	4.149
		384	4.17
		385	4.213
		386	4.141
		387	4.123
		388	4.122
		389	4.178
		390	4.237
		391	4.287
		392	4.325
		393	4.288
		394	4.305
		395	4.208
		396	4.296
		397	4.242
		398	4.12
		399	4.143
		400	4.162
		401	4.274
		402	4.239
		403	4.237
		404	4.349
		405	4.215
		406	4.123
		407	4.159
		408	4.25
		409	4.247
		410	4.309
		411	4.246
		412	4.173
		413	4.113
		414	4.244
		415	4.074
		416	4.007
		417	4.037
		418	4.119
		419	4.128
		420	4.178
		421	4.094
		422	4.06
		423	4.117
		424	4.091
		425	4.126
		426	4.091
		427	4.062
		428	4.191
		429	4.215
		430	4.118
		431	4.211
		432	4.163
		433	4.208
		434	4.137
		435	4.186
		436	4.136
		437	4.198
		438	4.26
		439	4.112
		440	4.176
		441	4.128
		442	4.16
		443	4.072
		444	4.144
		445	4.155
		446	4.153
		447	4.166
		448	4.126
		449	4.227
		450	4.189
		451	4.203
		452	4.257
		453	4.211
		454	4.148
		455	4.17
		456	4.165
		457	4.142
		458	4.141
		459	4.145
		460	4.077
		461	4.249
		462	4.213
		463	4.108
		464	4.205
		465	4.068
		466	4.106
		467	4.212
		468	4.304
		469	4.267
		470	4.282
		471	4.235
		472	4.285
		473	4.271
		474	4.269
		475	4.276
		476	4.264
		477	4.204
		478	4.161
		479	4.283
		480	4.25
		481	4.147
		482	4.203
		483	4.253
		484	4.175
		485	4.245
		486	4.173
		487	4.186
		488	4.136
		489	4.158
		490	4.162
		491	4.251
		492	4.253
		493	4.249
		494	4.274
		495	4.215
		496	4.221
		497	4.181
		498	4.145
		499	4.151
		500	4.234
		501	4.204
		502	4.262
		503	4.215
		504	4.087
		505	4.165
		506	4.161
		507	4.194
		508	4.207
		509	4.177
		510	4.21
		511	4.225
		512	4.269
		513	4.217
		514	4.321
		515	4.29
		516	4.182
		517	4.235
		518	4.284
		519	4.283
		520	4.3
		521	4.308
		522	4.275
		523	4.237
		524	4.234
		525	4.23
		526	4.27
		527	4.232
		528	4.202
		529	4.232
		530	4.233
		531	4.348
		532	4.238
		533	4.286
		534	4.348
		535	4.289
		536	4.246
		537	4.263
		538	4.237
		539	4.216
		540	4.182
		541	4.233
		542	4.215
		543	4.315
		544	4.304
		545	4.238
		546	4.294
		547	4.247
		548	4.288
		549	4.334
		550	4.231
		551	4.247
		552	4.214
		553	4.161
		554	4.186
		555	4.187
		556	4.301
		557	4.308
		558	4.311
		559	4.361
		560	4.39
		561	4.364
		562	4.267
		563	4.293
		564	4.249
		565	4.278
		566	4.308
		567	4.339
		568	4.306
		569	4.261
		570	4.194
		571	4.282
		572	4.301
		573	4.329
		574	4.375
		575	4.296
		576	4.228
		577	4.228
		578	4.327
		579	4.317
		580	4.354
		581	4.312
		582	4.272
		583	4.284
		584	4.218
		585	4.221
		586	4.291
		587	4.206
		588	4.187
		589	4.208
		590	4.281
		591	4.198
		592	4.277
		593	4.29
		594	4.366
		595	4.259
		596	4.313
		597	4.277
		598	4.29
		599	4.247
		600	4.332
		601	4.418
		602	4.292
		603	4.373
		604	4.317
		605	4.183
		606	4.266
		607	4.21
		608	4.278
		609	4.212
		610	4.208
		611	4.153
		612	4.043
		613	4.165
		614	4.148
		615	4.255
		616	4.344
		617	4.298
		618	4.325
		619	4.282
		620	4.183
		621	4.248
		622	4.318
		623	4.32
		624	4.418
		625	4.331
		626	4.314
		627	4.351
		628	4.332
		629	4.36
		630	4.348
		631	4.339
		632	4.414
		633	4.445
		634	4.367
		635	4.364
		636	4.337
		637	4.313
		638	4.251
		639	4.272
		640	4.241
		641	4.408
		642	4.306
		643	4.302
		644	4.386
		645	4.34
		646	4.275
		647	4.329
		648	4.466
		649	4.411
		650	4.349
		651	4.425
		652	4.407
		653	4.416
		654	4.408
		655	4.324
		656	4.227
		657	4.341
		658	4.321
		659	4.252
		660	4.225
		661	4.207
		662	4.269
		663	4.374
		664	4.312
		665	4.392
		666	4.391
		667	4.327
		668	4.25
		669	4.323
		670	4.386
		671	4.305
		672	4.327
		673	4.335
		674	4.351
		675	4.277
		676	4.358
		677	4.261
		678	4.223
		679	4.209
		680	4.164
		681	4.166
		682	4.158
		683	4.13
		684	3.938
		685	4.02
		686	3.857
		687	4.022
		688	3.986
		689	3.993
		690	4.083
		691	4.142
		692	4.118
		693	4.235
		694	4.223
		695	4.111
		696	4.159
		697	4.118
		698	4.117
		699	4.069
		700	4.121
		701	4.095
		702	4.11
		703	4.067
		704	4.011
		705	4.039
		706	4.169
		707	4.214
		708	4.13
		709	4.176
		710	4.12
		711	4.133
		712	4.208
		713	4.109
		714	4.276
		715	4.12
		716	4.241
		717	4.122
		718	4.121
		719	3.982
		720	4.07
		721	4.101
		722	4.094
		723	4.087
		724	4.098
		725	4.08
		726	4.136
		727	4.091
		728	4.103
		729	4.156
		730	4.156
		731	4.117
		732	4.153
		733	4.126
		734	4.008
		735	4.06
		736	4.099
		737	4.126
		738	4.205
		739	4.235
		740	4.165
		741	4.214
		742	4.253
		743	4.217
		744	4.239
		745	4.161
		746	4.25
		747	4.343
		748	4.247
		749	4.311
		750	4.322
		751	4.386
		752	4.273
		753	4.266
		754	4.354
		755	4.328
		756	4.432
		757	4.329
		758	4.503
		759	4.451
		760	4.423
		761	4.369
		762	4.317
		763	4.371
		764	4.297
		765	4.389
		766	4.3
		767	4.315
		768	4.42
		769	4.352
		770	4.389
		771	4.427
		772	4.461
		773	4.507
		774	4.486
		775	4.441
		776	4.473
		777	4.427
		778	4.419
		779	4.492
		780	4.365
		781	4.315
		782	4.279
		783	4.32
		784	4.314
		785	4.368
		786	4.326
		787	4.421
		788	4.417
		789	4.383
		790	4.404
		791	4.339
		792	4.335
		793	4.374
		794	4.422
		795	4.437
		796	4.413
		797	4.462
		798	4.41
		799	4.431
		800	4.461
		801	4.544
		802	4.598
		803	4.457
		804	4.529
		805	4.545
		806	4.584
		807	4.607
		808	4.527
		809	4.442
		810	4.556
		811	4.516
		812	4.516
		813	4.546
		814	4.575
		815	4.52
		816	4.466
		817	4.539
		818	4.494
		819	4.492
		820	4.414
		821	4.458
		822	4.534
		823	4.577
		824	4.57
		825	4.526
		826	4.534
		827	4.563
		828	4.548
		829	4.607
		830	4.456
		831	4.432
		832	4.384
		833	4.504
		834	4.373
		835	4.37
		836	4.435
		837	4.461
		838	4.501
		839	4.442
		840	4.416
		841	4.492
		842	4.487
		843	4.453
		844	4.511
		845	4.573
		846	4.487
		847	4.475
		848	4.46
		849	4.417
		850	4.402
		851	4.497
		852	4.545
		853	4.559
		854	4.669
		855	4.578
		856	4.466
		857	4.49
		858	4.472
		859	4.603
		860	4.5
		861	4.616
		862	4.534
		863	4.611
		864	4.606
		865	4.452
		866	4.508
		867	4.59
		868	4.53
		869	4.414
		870	4.449
		871	4.368
		872	4.356
		873	4.206
		874	4.279
		875	4.391
		876	4.358
		877	4.364
		878	4.389
		879	4.309
		880	4.291
		881	4.399
		882	4.235
		883	4.214
		884	4.368
		885	4.333
		886	4.329
		887	4.221
		888	4.282
		889	4.328
		890	4.403
		891	4.345
		892	4.322
		893	4.232
		894	4.274
		895	4.347
		896	4.32
		897	4.272
		898	4.288
		899	4.326
		900	4.364
		901	4.403
		902	4.387
		903	4.336
		904	4.347
		905	4.385
		906	4.42
		907	4.346
		908	4.316
		909	4.299
		910	4.318
		911	4.283
		912	4.248
		913	4.275
		914	4.349
		915	4.269
		916	4.183
		917	4.227
		918	4.255
		919	4.334
		920	4.395
		921	4.299
		922	4.281
		923	4.197
		924	4.18
		925	4.157
		926	4.159
		927	4.17
		928	4.189
		929	4.325
		930	4.216
		931	4.17
		932	4.321
		933	4.403
		934	4.407
		935	4.237
		936	4.301
		937	4.313
		938	4.33
		939	4.295
		940	4.338
		941	4.277
		942	4.335
		943	4.298
		944	4.391
		945	4.356
		946	4.347
		947	4.223
		948	4.274
		949	4.335
		950	4.26
		951	4.331
		952	4.211
		953	4.312
		954	4.366
		955	4.315
		956	4.279
		957	4.273
		958	4.239
		959	4.289
		960	4.217
		961	4.344
		962	4.325
		963	4.27
		964	4.39
		965	4.313
		966	4.267
		967	4.365
		968	4.417
		969	4.311
		970	4.318
		971	4.492
		972	4.378
		973	4.397
		974	4.38
		975	4.346
		976	4.282
		977	4.213
		978	4.206
		979	4.217
		980	4.239
		981	4.2
		982	4.135
		983	4.229
		984	4.165
		985	4.198
		986	4.143
		987	4.217
		988	4.101
		989	4.189
		990	4.172
		991	4.278
		992	4.055
		993	4.063
		994	4.149
		995	4.198
		996	4.169
		997	4.179
		998	4.113
		999	4.214
		1000	4.202
		1001	4.101
		1002	3.996
		1003	4.061
		1004	4.254
		1005	4.225
		1006	4.19
		1007	4.247
		1008	4.074
		1009	4.1
		1010	4.114
		1011	4.213
		1012	4.165
		1013	4.091
		1014	4.198
		1015	4.204
		1016	4.208
		1017	4.162
		1018	4.35
		1019	4.28
		1020	4.239
		1021	4.296
		1022	4.332
		1023	4.362
		1024	4.412
		1025	4.456
		1026	4.463
		1027	4.352
		1028	4.418
		1029	4.343
		1030	4.34
		1031	4.395
		1032	4.358
		1033	4.393
		1034	4.297
		1035	4.321
		1036	4.259
		1037	4.264
		1038	4.187
		1039	4.219
		1040	4.139
		1041	4.115
		1042	4.092
		1043	4.115
		1044	4.146
		1045	4.015
		1046	4.023
		1047	4.144
		1048	4.082
		1049	4.144
		1050	4.133
		1051	4.086
		1052	4.117
		1053	4.189
		1054	4.217
		1055	4.119
		1056	4.16
		1057	4.141
		1058	4.222
		1059	4.205
		1060	4.241
		1061	4.22
		1062	4.336
		1063	4.35
		1064	4.299
		1065	4.308
		1066	4.29
		1067	4.244
		1068	4.279
		1069	4.249
		1070	4.319
		1071	4.247
		1072	4.311
		1073	4.374
		1074	4.536
		1075	4.451
		1076	4.363
		1077	4.399
		1078	4.393
		1079	4.298
		1080	4.303
		1081	4.282
		1082	4.371
		1083	4.357
		1084	4.257
		1085	4.289
		1086	4.262
		1087	4.188
		1088	4.181
		1089	4.277
		1090	4.267
		1091	4.251
		1092	4.299
		1093	4.218
		1094	4.316
		1095	4.278
		1096	4.315
		1097	4.368
		1098	4.303
		1099	4.366
		1100	4.325
		1101	4.506
		1102	4.471
		1103	4.389
		1104	4.422
		1105	4.377
		1106	4.358
		1107	4.505
		1108	4.407
		1109	4.462
		1110	4.485
		1111	4.531
		1112	4.511
		1113	4.485
		1114	4.433
		1115	4.514
		1116	4.547
		1117	4.416
		1118	4.41
		1119	4.41
		1120	4.336
		1121	4.353
		1122	4.324
		1123	4.466
		1124	4.372
		1125	4.361
		1126	4.384
		1127	4.446
		1128	4.46
		1129	4.438
		1130	4.355
		1131	4.35
		1132	4.403
		1133	4.405
		1134	4.507
		1135	4.373
		1136	4.572
		1137	4.506
		1138	4.539
		1139	4.53
		1140	4.441
		1141	4.42
		1142	4.496
		1143	4.478
		1144	4.487
		1145	4.462
		1146	4.441
		1147	4.445
		1148	4.435
		1149	4.377
		1150	4.366
		1151	4.277
		1152	4.208
		1153	4.202
		1154	4.292
		1155	4.165
		1156	4.279
		1157	4.229
		1158	4.276
		1159	4.315
		1160	4.251
		1161	4.246
		1162	4.349
		1163	4.288
		1164	4.25
		1165	4.193
		1166	4.269
		1167	4.285
		1168	4.259
		1169	4.289
		1170	4.378
		1171	4.368
		1172	4.289
		1173	4.329
		1174	4.424
		1175	4.391
		1176	4.383
		1177	4.388
		1178	4.303
		1179	4.338
		1180	4.376
		1181	4.433
		1182	4.478
		1183	4.449
		1184	4.449
		1185	4.446
		1186	4.384
		1187	4.434
		1188	4.424
		1189	4.48
		1190	4.475
		1191	4.391
		1192	4.499
		1193	4.455
		1194	4.386
		1195	4.388
		1196	4.431
		1197	4.406
		1198	4.416
		1199	4.414
		1200	4.496
		1201	4.544
		1202	4.4
		1203	4.471
		1204	4.369
		1205	4.293
		1206	4.246
		1207	4.299
		1208	4.297
		1209	4.337
		1210	4.329
		1211	4.379
		1212	4.262
		1213	4.396
		1214	4.339
		1215	4.36
		1216	4.311
		1217	4.41
		1218	4.455
		1219	4.517
		1220	4.366
		1221	4.456
		1222	4.324
		1223	4.343
		1224	4.353
		1225	4.36
		1226	4.456
		1227	4.431
		1228	4.457
		1229	4.572
		1230	4.565
		1231	4.494
		1232	4.458
		1233	4.393
		1234	4.411
		1235	4.289
		1236	4.356
		1237	4.384
		1238	4.442
		1239	4.384
		1240	4.372
		1241	4.402
		1242	4.342
		1243	4.404
		1244	4.33
		1245	4.354
		1246	4.411
		1247	4.4
		1248	4.287
		1249	4.294
		1250	4.265
		1251	4.243
		1252	4.237
		1253	4.198
		1254	4.299
		1255	4.413
		1256	4.345
		1257	4.447
		1258	4.343
		1259	4.319
		1260	4.406
		1261	4.394
		1262	4.359
		1263	4.416
		1264	4.478
		1265	4.393
		1266	4.428
		1267	4.494
		1268	4.501
		1269	4.51
		1270	4.532
		1271	4.49
		1272	4.481
		1273	4.381
		1274	4.333
		1275	4.379
		1276	4.375
		1277	4.483
		1278	4.458
		1279	4.407
		1280	4.435
		1281	4.416
		1282	4.516
		1283	4.52
		1284	4.542
		1285	4.513
		1286	4.558
		1287	4.614
		1288	4.598
		1289	4.593
		1290	4.721
		1291	4.721
		1292	4.732
		1293	4.696
		1294	4.692
		1295	4.617
		1296	4.615
		1297	4.679
		1298	4.683
		1299	4.638
		1300	4.542
		1301	4.501
		1302	4.434
		1303	4.491
		1304	4.555
		1305	4.596
		1306	4.523
		1307	4.514
		1308	4.517
		1309	4.495
		1310	4.432
		1311	4.479
		1312	4.529
		1313	4.545
		1314	4.569
		1315	4.605
		1316	4.582
		1317	4.512
		1318	4.589
		1319	4.72
		1320	4.6
		1321	4.657
		1322	4.558
		1323	4.606
		1324	4.607
		1325	4.574
		1326	4.601
		1327	4.597
		1328	4.539
		1329	4.657
		1330	4.519
		1331	4.601
		1332	4.691
		1333	4.628
		1334	4.642
		1335	4.698
		1336	4.753
		1337	4.718
		1338	4.636
		1339	4.499
		1340	4.546
		1341	4.525
		1342	4.531
		1343	4.557
		1344	4.528
		1345	4.469
		1346	4.543
		1347	4.625
		1348	4.572
		1349	4.667
		1350	4.582
		1351	4.537
		1352	4.525
		1353	4.664
		1354	4.591
		1355	4.608
		1356	4.641
		1357	4.494
		1358	4.61
		1359	4.613
		1360	4.581
		1361	4.502
		1362	4.407
		1363	4.442
		1364	4.365
		1365	4.432
		1366	4.553
		1367	4.481
		1368	4.614
		1369	4.511
		1370	4.452
		1371	4.529
		1372	4.464
		1373	4.472
		1374	4.502
		1375	4.517
		1376	4.561
		1377	4.5
		1378	4.535
		1379	4.487
		1380	4.464
		1381	4.439
		1382	4.457
		1383	4.503
		1384	4.51
		1385	4.524
		1386	4.517
		1387	4.506
		1388	4.455
		1389	4.422
		1390	4.453
		1391	4.419
		1392	4.488
		1393	4.645
		1394	4.543
		1395	4.452
		1396	4.631
		1397	4.571
		1398	4.562
		1399	4.502
		1400	4.579
		1401	4.616
		1402	4.674
		1403	4.673
		1404	4.668
		1405	4.66
		1406	4.624
		1407	4.583
		1408	4.698
		1409	4.6
		1410	4.591
		1411	4.685
		1412	4.611
		1413	4.639
		1414	4.653
		1415	4.626
		1416	4.666
		1417	4.585
		1418	4.536
		1419	4.542
		1420	4.671
		1421	4.632
		1422	4.622
		1423	4.56
		1424	4.507
		1425	4.498
		1426	4.56
		1427	4.726
		1428	4.679
		1429	4.649
		1430	4.722
		1431	4.62
		1432	4.571
		1433	4.457
		1434	4.532
		1435	4.547
		1436	4.524
		1437	4.519
		1438	4.628
		1439	4.596
		1440	4.6
		1441	4.467
		1442	4.532
		1443	4.504
		1444	4.504
		1445	4.509
		1446	4.459
		1447	4.658
		1448	4.564
		1449	4.526
		1450	4.458
		1451	4.493
		1452	4.502
		1453	4.534
		1454	4.511
		1455	4.568
		1456	4.5
		1457	4.494
		1458	4.376
		1459	4.393
		1460	4.445
		1461	4.465
		1462	4.523
		1463	4.495
		1464	4.476
		1465	4.557
		1466	4.553
		1467	4.526
		1468	4.416
		1469	4.469
		1470	4.379
		1471	4.397
		1472	4.407
		1473	4.307
		1474	4.346
		1475	4.319
		1476	4.334
		1477	4.44
		1478	4.444
		1479	4.347
		1480	4.365
		1481	4.413
		1482	4.405
		1483	4.313
		1484	4.377
		1485	4.36
		1486	4.364
		1487	4.423
		1488	4.389
		1489	4.36
		1490	4.419
		1491	4.339
		1492	4.301
		1493	4.439
		1494	4.409
		1495	4.328
		1496	4.392
		1497	4.361
		1498	4.334
		1499	4.282
		1500	4.33
		1501	4.35
		1502	4.32
		1503	4.36
		1504	4.335
		1505	4.371
		1506	4.354
		1507	4.328
		1508	4.332
		1509	4.397
		1510	4.438
		1511	4.464
		1512	4.433
		1513	4.42
		1514	4.39
		1515	4.343
		1516	4.287
		1517	4.305
		1518	4.296
		1519	4.356
		1520	4.252
		1521	4.283
		1522	4.293
		1523	4.303
		1524	4.248
		1525	4.3
		1526	4.267
		1527	4.221
		1528	4.191
		1529	4.236
		1530	4.213
		1531	4.194
		1532	4.225
		1533	4.264
		1534	4.262
		1535	4.235
		1536	4.32
		1537	4.244
		1538	4.191
		1539	4.306
		1540	4.312
		1541	4.35
		1542	4.286
		1543	4.336
		1544	4.254
		1545	4.278
		1546	4.325
		1547	4.33
		1548	4.339
		1549	4.289
		1550	4.358
		1551	4.327
		1552	4.205
		1553	4.18
		1554	4.302
		1555	4.253
		1556	4.238
		1557	4.239
		1558	4.17
		1559	4.209
		1560	4.228
		1561	4.309
		1562	4.309
		1563	4.315
		1564	4.284
		1565	4.292
		1566	4.33
		1567	4.316
		1568	4.297
		1569	4.267
		1570	4.474
		1571	4.444
		1572	4.418
		1573	4.412
		1574	4.309
		1575	4.155
		1576	4.245
		1577	4.336
		1578	4.152
		1579	4.283
		1580	4.281
		1581	4.292
		1582	4.212
		1583	4.263
		1584	4.29
		1585	4.152
		1586	4.259
		1587	4.195
		1588	4.321
		1589	4.285
		1590	4.257
		1591	4.304
		1592	4.295
		1593	4.283
		1594	4.306
		1595	4.339
		1596	4.318
		1597	4.31
		1598	4.293
		1599	4.426
		1600	4.331
		1601	4.352
		1602	4.374
		1603	4.313
		1604	4.23
		1605	4.308
		1606	4.309
		1607	4.201
		1608	4.17
		1609	4.224
		1610	4.207
		1611	4.255
		1612	4.161
		1613	4.229
		1614	4.205
		1615	4.233
		1616	4.173
		1617	4.26
		1618	4.27
		1619	4.157
		1620	4.211
		1621	4.249
		1622	4.331
		1623	4.284
		1624	4.287
		1625	4.318
		1626	4.265
		1627	4.283
		1628	4.224
		1629	4.334
		1630	4.291
		1631	4.425
		1632	4.371
		1633	4.428
		1634	4.362
		1635	4.439
		1636	4.413
		1637	4.396
		1638	4.506
		1639	4.52
		1640	4.557
		1641	4.531
		1642	4.516
		1643	4.494
		1644	4.475
		1645	4.426
		1646	4.472
		1647	4.454
		1648	4.481
		1649	4.401
		1650	4.369
		1651	4.395
		1652	4.343
		1653	4.415
		1654	4.313
		1655	4.276
		1656	4.353
		1657	4.463
		1658	4.468
		1659	4.467
		1660	4.533
		1661	4.446
		1662	4.347
		1663	4.462
		1664	4.354
		1665	4.409
		1666	4.306
		1667	4.358
		1668	4.281
		1669	4.222
		1670	4.259
		1671	4.255
		1672	4.24
		1673	4.3
		1674	4.248
		1675	4.292
		1676	4.365
		1677	4.392
		1678	4.317
		1679	4.332
		1680	4.31
		1681	4.302
		1682	4.289
		1683	4.272
		1684	4.21
		1685	4.153
		1686	4.216
		1687	4.178
		1688	4.156
		1689	4.122
		1690	4.253
		1691	4.271
		1692	4.276
		1693	4.293
		1694	4.22
		1695	4.173
		1696	4.202
		1697	4.179
		1698	4.155
		1699	4.14
		1700	4.224
		1701	4.18
		1702	4.19
		1703	4.262
		1704	4.2
		1705	4.181
		1706	4.227
		1707	4.215
		1708	4.192
		1709	4.33
		1710	4.226
		1711	4.204
		1712	4.212
		1713	4.303
		1714	4.274
		1715	4.261
		1716	4.296
		1717	4.293
		1718	4.405
		1719	4.374
		1720	4.451
		1721	4.376
		1722	4.245
		1723	4.228
		1724	4.269
		1725	4.218
		1726	4.28
		1727	4.328
		1728	4.202
		1729	4.312
		1730	4.293
		1731	4.343
		1732	4.419
		1733	4.318
		1734	4.361
		1735	4.313
		1736	4.276
		1737	4.324
		1738	4.363
		1739	4.215
		1740	4.233
		1741	4.173
		1742	4.261
		1743	4.201
		1744	4.208
		1745	4.246
		1746	4.237
		1747	4.231
		1748	4.304
		1749	4.351
		1750	4.27
		1751	4.226
		1752	4.15
		1753	4.231
		1754	4.316
		1755	4.332
		1756	4.283
		1757	4.275
		1758	4.229
		1759	4.377
		1760	4.361
		1761	4.349
		1762	4.468
		1763	4.475
		1764	4.443
		1765	4.342
		1766	4.333
		1767	4.475
		1768	4.395
		1769	4.273
		1770	4.266
		1771	4.364
		1772	4.341
		1773	4.262
		1774	4.338
		1775	4.313
		1776	4.331
		1777	4.375
		1778	4.389
		1779	4.416
		1780	4.418
		1781	4.38
		1782	4.318
		1783	4.276
		1784	4.266
		1785	4.294
		1786	4.321
		1787	4.356
		1788	4.286
		1789	4.226
		1790	4.311
		1791	4.3
		1792	4.347
		1793	4.32
		1794	4.212
		1795	4.205
		1796	4.148
		1797	4.181
		1798	4.184
		1799	4.204
		1800	4.081
		1801	4.035
		1802	4.167
		1803	4.19
		1804	4.317
		1805	4.298
		1806	4.232
		1807	4.183
		1808	4.187
		1809	4.183
		1810	4.146
		1811	4.139
		1812	4.158
		1813	4.142
		1814	4.101
		1815	4.047
		1816	4.1
		1817	4.163
		1818	4.152
		1819	4.325
		1820	4.2
		1821	4.268
		1822	4.283
		1823	4.244
		1824	4.223
		1825	4.254
		1826	4.299
		1827	4.303
		1828	4.226
		1829	4.178
		1830	4.399
		1831	4.375
		1832	4.373
		1833	4.334
		1834	4.327
		1835	4.261
		1836	4.286
		1837	4.214
		1838	4.255
		1839	4.255
		1840	4.376
		1841	4.362
		1842	4.282
		1843	4.302
		1844	4.296
		1845	4.254
		1846	4.292
		1847	4.291
		1848	4.346
		1849	4.311
		1850	4.236
		1851	4.164
		1852	4.104
		1853	4.335
		1854	4.337
		1855	4.226
		1856	4.239
		1857	4.239
		1858	4.311
		1859	4.36
		1860	4.325
		1861	4.312
		1862	4.352
		1863	4.285
		1864	4.336
		1865	4.357
		1866	4.409
		1867	4.457
		1868	4.467
		1869	4.44
		1870	4.391
		1871	4.433
		1872	4.343
		1873	4.305
		1874	4.325
		1875	4.368
		1876	4.245
		1877	4.186
		1878	4.227
		1879	4.186
		1880	4.202
		1881	4.174
		1882	4.27
		1883	4.204
		1884	4.164
		1885	4.235
		1886	4.259
		1887	4.205
		1888	4.259
		1889	4.271
		1890	4.279
		1891	4.358
		1892	4.426
		1893	4.362
		1894	4.378
		1895	4.343
		1896	4.291
		1897	4.276
		1898	4.204
		1899	4.312
		1900	4.293
		1901	4.312
		1902	4.136
		1903	4.195
		1904	4.288
		1905	4.309
		1906	4.324
		1907	4.22
		1908	4.26
		1909	4.302
		1910	4.33
		1911	4.426
		1912	4.46
		1913	4.362
		1914	4.299
		1915	4.382
		1916	4.407
		1917	4.443
		1918	4.417
		1919	4.444
		1920	4.49
		1921	4.543
		1922	4.499
		1923	4.519
		1924	4.533
		1925	4.608
		1926	4.616
		1927	4.607
		1928	4.595
		1929	4.553
		1930	4.595
		1931	4.574
		1932	4.502
		1933	4.474
		1934	4.429
		1935	4.569
		1936	4.41
		1937	4.483
		1938	4.579
		1939	4.558
		1940	4.554
		1941	4.525
		1942	4.387
		1943	4.379
		1944	4.31
		1945	4.36
		1946	4.362
		1947	4.356
		1948	4.391
		1949	4.312
		1950	4.422
		1951	4.336
		1952	4.285
		1953	4.324
		1954	4.289
		1955	4.265
		1956	4.355
		1957	4.347
		1958	4.351
		1959	4.34
		1960	4.421
		1961	4.385
		1962	4.462
		1963	4.451
		1964	4.506
		1965	4.616
		1966	4.588
		1967	4.495
		1968	4.387
		1969	4.314
		1970	4.371
		1971	4.439
		1972	4.447
		1973	4.472
		1974	4.353
		1975	4.319
		1976	4.434
		1977	4.441
		1978	4.37
		1979	4.354
		1980	4.35
		1981	4.259
		1982	4.337
		1983	4.318
		1984	4.337
		1985	4.367
		1986	4.312
		1987	4.371
		1988	4.366
		1989	4.354
		1990	4.352
		1991	4.452
		1992	4.342
		1993	4.266
		1994	4.322
		1995	4.348
		1996	4.345
		1997	4.384
		1998	4.345
[truncated: 8,002 more rows]

[truncated: 1 more sheets: Supplementary Fig. 4e]
